# Supplementary material for: Profilin1 is required for prevention of mitotic catastrophe in murine and human glomerular diseases
Source: J Clin Invest. 2023 Dec 15;133(24):e171237. doi: 10.1172/JCI171237 (PMC10721156; doi:10.1172/JCI171237)
Supplement: Supplemental table 2 [file jci-133-171237-s214.xlsx]

## Sheet: ALL DEGs
Total DEGs in Ctrl-TRAP and Pfn1 KO-TRAP mice according to podocytes RNA-seq profiling
					(Ctrl-TRAP and Pfn1 KO-TRAP)
	Gene Annotation						FPKM/ Samples					Differential Analysis
Number	GeneID	Chromosome	GeneType	GeneName	MGI	ID	Ctrl1	Ctrl2	Pfn1 KO1	Pfn1 KO2	Pfn1 KO3	log2FoldChange	stat	P value	padj (FDR)
1	ENSMUSG00000065037.1	chr9	misc_RNA	Rn7sk	MGI:103186	MGI:103186	0	0	5553.33	2005.93	5353.11	15.538	9.46527	2.93e-21	2.22e-18
2	ENSMUSG00000020051.17	chr10	protein_coding	Pah	MGI:97473	OTTMUSG00000023594.4	0	0	156.355	529.474	118.613	14.5598	7.23224	4.75e-13	3.42e-11
3	ENSMUSG00000089774.2	chr16	protein_coding	Slc5a3	MGI:1858226	OTTMUSG00000025870.3	0	0	98.792	21.2285	73.7025	14.4875	8.32165	8.67e-17	2.33e-14
4	ENSMUSG00000021238.11	chr12	protein_coding	Aldh6a1	MGI:1915077	OTTMUSG00000067075.1	0	0	107.263	110.038	59.8994	14.2664	8.36578	5.97e-17	1.67e-14
5	ENSMUSG00000024298.15	chr17	protein_coding	Zfp871	MGI:1921793	OTTMUSG00000036486.2	0	0	57.1476	31.1456	57.1017	14.1734	9.0202	1.88e-19	9.1e-17
6	ENSMUSG00000036273.15	chr15	protein_coding	Lrrk2	MGI:1913975	OTTMUSG00000020864.3	0	0	31.7905	53.1369	39.1314	14.1663	8.27345	1.3e-16	3.33e-14
7	ENSMUSG00000023914.16	chr17	protein_coding	Mep1a	MGI:96963	OTTMUSG00000029860.1	0	0	134.323	173.694	119.94	14.1588	8.43298	3.37e-17	9.93e-15
8	ENSMUSG00000027199.14	chr2	protein_coding	Gatm	MGI:1914342	OTTMUSG00000015672.1	0	0	64.1373	308.452	53.0425	14.1242	6.67785	2.42e-11	8.48e-10
9	ENSMUSG00000035441.14	chr11	protein_coding	Myo1d	MGI:107728	OTTMUSG00000000216.1	0	0	16.8041	135.824	18.1751	13.9512	6.22707	4.75e-10	9.14e-09
10	ENSMUSG00000025321.14	chr12	protein_coding	Itgb8	MGI:1338035	OTTMUSG00000026449.1	0	0	48.7062	20.263	58.7779	13.9471	8.47013	2.45e-17	7.43e-15
11	ENSMUSG00000004668.14	chr11	protein_coding	Abca13	MGI:2388707	OTTMUSG00000005151.3	0	0	38.8481	10.8882	21.4512	13.9217	8.27126	1.33e-16	3.35e-14
12	ENSMUSG00000070047.14	chr8	protein_coding	Fat1	MGI:109168	OTTMUSG00000048086.8	0	0	23.4064	22.6238	34.7575	13.8662	8.63597	5.82e-18	2.06e-15
13	ENSMUSG00000027177.14	chr2	protein_coding	Hipk3	MGI:1314882	OTTMUSG00000014944.3	0	0	50.6413	37.6589	55.0535	13.7076	8.77073	1.78e-18	6.85e-16
14	ENSMUSG00000042272.17	chr2	protein_coding	Sestd1	MGI:1916262	OTTMUSG00000013223.1	0	0	34.3377	33.3901	45.3733	13.6918	8.58264	9.27e-18	3.12e-15
15	ENSMUSG00000020340.16	chr11	protein_coding	Cyfip2	MGI:1924134	OTTMUSG00000005492.5	0	0	42.9471	66.3799	38.2098	13.6889	7.90871	2.6e-15	4.21e-13
16	ENSMUSG00000030963.6	chr7	protein_coding	Umod	MGI:102674	OTTMUSG00000059102.1	0	0	131.554	114.114	120.715	13.5574	8.55964	1.13e-17	3.67e-15
17	ENSMUSG00000068284.14	chr16	protein_coding	Usf3	MGI:2685454	OTTMUSG00000028658.2	0	0	26.6227	10.0931	36.6311	13.3742	7.89372	2.93e-15	4.66e-13
18	ENSMUSG00000047139.9	chr10	protein_coding	Cd24a	MGI:88323	OTTMUSG00000063496.2	0	0	182.624	43.1669	148.011	13.3607	7.75184	9.06e-15	1.26e-12
19	ENSMUSG00000020102.15	chr10	protein_coding	Slc16a7	MGI:1330284	OTTMUSG00000060295.4	0	0	32.4388	12.8507	29.5707	13.2778	8.21363	2.15e-16	5.06e-14
20	ENSMUSG00000056537.11	chrX	protein_coding	Rlim	MGI:1342291	OTTMUSG00000018399.1	0	0	31.5843	20.7095	44.2368	13.27	8.27776	1.26e-16	3.25e-14
21	ENSMUSG00000024782.7	chr19	protein_coding	Ak3	MGI:1860835	OTTMUSG00000033014.1	0	0	102.129	63.4534	102.321	13.2363	8.48499	2.16e-17	6.73e-15
22	ENSMUSG00000020432.12	chr11	protein_coding	Tcn2	MGI:98534	OTTMUSG00000005043.1	0	0	116.83	141.847	90.2021	13.1984	7.83164	4.82e-15	7.25e-13
23	ENSMUSG00000050199.13	chr2	protein_coding	Lgr4	MGI:1891468	OTTMUSG00000015138.1	0	0	55.5887	26.9566	56.2088	13.1757	8.28821	1.15e-16	3.01e-14
24	ENSMUSG00000026664.7	chr2	protein_coding	Phyh	MGI:891978	OTTMUSG00000010818.1	0	0	120.541	179.982	85.309	13.1753	7.48358	7.23e-14	7.56e-12
25	ENSMUSG00000021000.17	chr12	protein_coding	Mia2	MGI:2159614	OTTMUSG00000027665.2	0	0	25.7213	10.6462	37.3723	13.1717	7.80228	6.08e-15	8.9e-13
26	ENSMUSG00000023915.5	chr17	protein_coding	Tnfrsf21	MGI:2151075	OTTMUSG00000072109.1	0	0	102.607	30.3037	66.1314	13.1432	7.88895	3.05e-15	4.79e-13
27	ENSMUSG00000007817.15	chr14	protein_coding	Zmiz1	MGI:3040693	OTTMUSG00000034637.2	0	0	22.7938	10.9577	27.916	13.0881	8.07294	6.86e-16	1.35e-13
28	ENSMUSG00000009376.15	chr6	protein_coding	Met	MGI:96969	OTTMUSG00000024024.3	0	0	34.2132	15.2468	48.619	13.0403	7.81901	5.32e-15	7.96e-13
29	ENSMUSG00000035878.13	chr9	protein_coding	Hykk	MGI:2443139	OTTMUSG00000022644.1	0	0	27.8845	25.8532	20.1454	12.961	7.94843	1.89e-15	3.18e-13
30	ENSMUSG00000005534.10	chr8	protein_coding	Insr	MGI:96575	OTTMUSG00000031438.2	0	0	19.9723	9.62593	19.6242	12.905	8.12834	4.35e-16	9.23e-14
31	ENSMUSG00000027007.16	chr2	protein_coding	Itprid2	MGI:1917849	OTTMUSG00000013318.1	0	0	47.3407	21.9593	50.9975	12.8917	8.02746	9.95e-16	1.9e-13
32	ENSMUSG00000035000.8	chr2	protein_coding	Dpp4	MGI:94919	OTTMUSG00000012759.1	0	0	28.0078	43.2092	23.2242	12.8802	7.39416	1.42e-13	1.3e-11
33	ENSMUSG00000038970.7	chr5	protein_coding	Lmtk2	MGI:3036247	OTTMUSG00000042434.2	0	0	23.4654	25.96	27.5533	12.8796	7.97795	1.49e-15	2.63e-13
34	ENSMUSG00000041268.17	chr9	protein_coding	Dmxl2	MGI:2444630	OTTMUSG00000030270.2	0	0	15.4493	14.6479	17.5073	12.8793	8.11184	4.99e-16	1.04e-13
35	ENSMUSG00000024589.18	chr18	protein_coding	Nedd4l	MGI:1933754	OTTMUSG00000068477.12	0	0	11.8156	9.76965	11.15	12.8772	8.17991	2.84e-16	6.55e-14
36	ENSMUSG00000020572.8	chr12	protein_coding	Nampt	MGI:1929865	OTTMUSG00000065234.1	0	0	35.4376	52.5845	27.2095	12.8435	7.36579	1.76e-13	1.54e-11
37	ENSMUSG00000026924.17	chr2	protein_coding	Sec16a	MGI:2139207	OTTMUSG00000012771.3	0	0	21.7235	22.1923	21.7988	12.8291	7.98134	1.45e-15	2.6e-13
38	ENSMUSG00000062825.15	chr11	protein_coding	Actg1	MGI:87906	OTTMUSG00000004137.3	0	0	82.4284	64.1209	80.429	12.7939	8.17392	2.99e-16	6.67e-14
39	ENSMUSG00000020611.14	chr11	protein_coding	Gna13	MGI:95768	OTTMUSG00000003357.1	0	0	28.729	16.656	50.8914	12.7702	7.61732	2.59e-14	3.12e-12
40	ENSMUSG00000023921.9	chr17	protein_coding	Mmut	MGI:97239	OTTMUSG00000072282.1	0	0	37.3146	75.75	27.623	12.7611	6.90336	5.08e-12	2.39e-10
41	ENSMUSG00000058488.7	chr5	protein_coding	Kl	MGI:1101771	OTTMUSG00000055554.1	0.00452255	0	69.7722	43.7491	58.1088	12.7498	8.45112	2.89e-17	8.62e-15
42	ENSMUSG00000041248.9	chr9	protein_coding	Kcnj1	MGI:1927248	OTTMUSG00000062897.1	0	0	80.8636	38.3966	58.3335	12.7203	8.03187	9.6e-16	1.85e-13
43	ENSMUSG00000029695.13	chr6	protein_coding	Aass	MGI:1353573	OTTMUSG00000023540.3	0	0	31.0584	72.6384	30.2221	12.7062	6.87771	6.08e-12	2.76e-10
44	ENSMUSG00000024085.13	chr17	protein_coding	Man2a1	MGI:104669	OTTMUSG00000036800.2	0	0	31.4415	19.8497	28.5162	12.7062	8.15969	3.36e-16	7.42e-14
45	ENSMUSG00000032777.9	chr7	protein_coding	Gtf3c1	MGI:107887	OTTMUSG00000058204.1	0	0	12.7707	16.4163	16.4112	12.7054	7.73291	1.05e-14	1.43e-12
46	ENSMUSG00000055296.14	chr4	protein_coding	Tmem245	MGI:2445107	OTTMUSG00000007316.1	0	0	15.4894	4.30527	15.8069	12.7041	7.42843	1.1e-13	1.06e-11
47	ENSMUSG00000026384.13	chr1	protein_coding	Ptpn4	MGI:1099792	OTTMUSG00000035374.6	0	0	16.1147	9.32967	25.076	12.6633	7.70673	1.29e-14	1.7e-12
48	ENSMUSG00000061859.17	chr4	protein_coding	Patj	MGI:1277960	OTTMUSG00000008476.6	0	0	14.275	10.2577	17.3409	12.6435	8.03793	9.14e-16	1.78e-13
49	ENSMUSG00000040565.8	chr19	protein_coding	Btaf1	MGI:2147538	OTTMUSG00000042429.3	0	0	16.8758	16.0605	19.3323	12.6411	7.95896	1.73e-15	2.99e-13
50	ENSMUSG00000025199.16	chr19	protein_coding	Chuk	MGI:99484	OTTMUSG00000029724.1	0	0	38.2367	27.1333	42.2518	12.6369	8.08281	6.33e-16	1.26e-13
51	ENSMUSG00000034312.15	chr6	protein_coding	Iqsec1	MGI:1196356	OTTMUSG00000029729.6	0	0	12.7151	7.11506	13.8074	12.5813	7.97504	1.52e-15	2.67e-13
52	ENSMUSG00000061410.6	chr8	protein_coding	Zcchc14	MGI:2159407	OTTMUSG00000023426.3	0	0	23.9499	13.607	29.5348	12.539	7.85846	3.89e-15	5.98e-13
53	ENSMUSG00000044447.5	chr14	protein_coding	Dock5	MGI:2652871	OTTMUSG00000068914.1	0	0	9.52856	17.1939	11.6214	12.524	7.21695	5.32e-13	3.72e-11
54	ENSMUSG00000032702.16	chr19	protein_coding	Kank1	MGI:2147707	OTTMUSG00000033447.1	0	0	30.0926	22.5743	28.6427	12.5235	8.01343	1.12e-15	2.11e-13
55	ENSMUSG00000028572.13	chr4	protein_coding	Hook1	MGI:1925213	OTTMUSG00000008119.3	0	0	24.2168	10.6195	28.1071	12.5207	7.68633	1.51e-14	1.94e-12
56	ENSMUSG00000028228.5	chr4	protein_coding	Cpne3	MGI:1917818	OTTMUSG00000004615.3	0	0	21.8566	23.968	21.6746	12.5121	7.70417	1.32e-14	1.72e-12
57	ENSMUSG00000027698.14	chr3	protein_coding	Nceh1	MGI:2443191	OTTMUSG00000028153.2	0	0	41.8321	13.8919	44.5906	12.509	7.46871	8.1e-14	8.3e-12
58	ENSMUSG00000038168.5	chr16	protein_coding	P3h2	MGI:2146663	OTTMUSG00000034730.1	0	0	44.678	47.1429	35.0359	12.491	7.5863	3.29e-14	3.86e-12
59	ENSMUSG00000024388.11	chr18	protein_coding	Myo7b	MGI:107709	OTTMUSG00000033977.3	0	0	11.8301	35.3506	17.7701	12.4783	6.68384	2.33e-11	8.19e-10
60	ENSMUSG00000026610.13	chr1	protein_coding	Esrrg	MGI:1347056	OTTMUSG00000022373.4	0	0	26.4727	22.033	29.0334	12.4708	7.93751	2.06e-15	3.43e-13
61	ENSMUSG00000025153.9	chr11	protein_coding	Fasn	MGI:95485	OTTMUSG00000004143.3	0	0	12.8498	9.54191	22.5725	12.4658	7.58863	3.23e-14	3.81e-12
62	ENSMUSG00000021990.16	chr14	protein_coding	Spata13	MGI:104838	OTTMUSG00000035020.6	0	0	16.9762	14.122	21.8924	12.4652	7.88262	3.21e-15	5e-13
63	ENSMUSG00000024924.14	chr19	protein_coding	Vldlr	MGI:98935	OTTMUSG00000035962.10	0	0	19.4701	8.2265	21.9327	12.4509	7.6327	2.3e-14	2.79e-12
64	ENSMUSG00000059173.19	chr2	protein_coding	Pde1a	MGI:1201792	OTTMUSG00000013315.7	0	0	30.0859	18.0098	30.8488	12.4147	7.93552	2.1e-15	3.45e-13
65	ENSMUSG00000009614.16	chr2	protein_coding	Sardh	MGI:2183102	OTTMUSG00000012037.4	0	0	27.3542	32.7303	19.3641	12.3844	7.29698	2.94e-13	2.38e-11
66	ENSMUSG00000003623.4	chr5	protein_coding	Crot	MGI:1921364	OTTMUSG00000024301.1	0	0	20.5067	29.0418	30.4653	12.3809	7.45068	9.29e-14	9.25e-12
67	ENSMUSG00000039087.17	chr13	protein_coding	Rreb1	MGI:2443664	OTTMUSG00000033132.6	0	0	11.2056	6.92415	14.7501	12.363	7.73983	9.95e-15	1.38e-12
68	ENSMUSG00000054889.10	chr13	protein_coding	Dsp	MGI:109611	OTTMUSG00000032599.3	0	0	11.8209	13.266	20.8007	12.3612	7.54221	4.62e-14	5.13e-12
69	ENSMUSG00000000708.14	chr17	protein_coding	Kat2b	MGI:1343094	OTTMUSG00000035538.2	0	0	31.997	19.0002	43.3031	12.3541	7.68323	1.55e-14	1.97e-12
70	ENSMUSG00000051483.9	chr16	protein_coding	Cbr1	MGI:88284	OTTMUSG00000019917.3	0	0	45.3497	86.8979	21.8948	12.3359	6.44211	1.18e-10	3.02e-09
71	ENSMUSG00000029992.14	chr6	protein_coding	Gfpt1	MGI:95698	OTTMUSG00000022939.2	0	0	11.7101	15.1012	15.2966	12.335	7.50599	6.1e-14	6.4e-12
72	ENSMUSG00000020062.7	chr10	protein_coding	Slc5a8	MGI:2384916	OTTMUSG00000063994.1	0	0	34.9116	22.3166	25.1562	12.3243	7.81761	5.38e-15	7.99e-13
73	ENSMUSG00000026112.7	chr1	protein_coding	Coa5	MGI:1923428	OTTMUSG00000022117.2	0	0	42.4282	11.3994	35.6241	12.3229	7.26604	3.7e-13	2.82e-11
74	ENSMUSG00000066415.4	chr9	protein_coding	Msl2	MGI:1925103	OTTMUSG00000048624.2	0	0	29.4138	16.2911	33.966	12.3195	7.75807	8.62e-15	1.21e-12
75	ENSMUSG00000004568.13	chr8	protein_coding	Arhgef18	MGI:2142567	OTTMUSG00000030752.6	0	0	9.13698	13.0006	6.24313	12.2803	7.00471	2.48e-12	1.32e-10
76	ENSMUSG00000022350.7	chr15	protein_coding	Washc5	MGI:2146110	OTTMUSG00000070538.1	0	0	23.1505	38.7945	30.1353	12.2533	7.17203	7.39e-13	4.89e-11
77	ENSMUSG00000029104.15	chr5	protein_coding	Htt	MGI:96067	OTTMUSG00000023182.4	0	0	5.81276	4.26443	6.83764	12.2324	7.79534	6.42e-15	9.33e-13
78	ENSMUSG00000041782.14	chr1	protein_coding	Lad1	MGI:109343	OTTMUSG00000049829.1	0	0	56.827	15.6567	55.3728	12.2192	7.16232	7.93e-13	5.15e-11
79	ENSMUSG00000015243.4	chr4	protein_coding	Abca1	MGI:99607	OTTMUSG00000007157.1	0	0	13.6617	7.12713	19.7962	12.2129	7.43312	1.06e-13	1.03e-11
80	ENSMUSG00000041935.10	chr15	protein_coding	AW549877	MGI:2146232	OTTMUSG00000069959.1	0	0	37.6128	17.1063	24.4729	12.1948	7.63798	2.21e-14	2.73e-12
81	ENSMUSG00000015647.9	chr2	protein_coding	Lama5	MGI:105382	OTTMUSG00000016271.5	0	0	14.3514	7.22353	14.5718	12.1914	7.69394	1.43e-14	1.85e-12
82	ENSMUSG00000015143.15	chr12	protein_coding	Actn1	MGI:2137706	OTTMUSG00000065501.1	0	0	9.98941	38.3385	14.3697	12.1873	6.2395	4.39e-10	8.64e-09
83	ENSMUSG00000031751.14	chr8	protein_coding	Amfr	MGI:1345634	OTTMUSG00000027363.5	0	0	41.8053	19.7624	37.6722	12.1834	7.69144	1.45e-14	1.87e-12
84	ENSMUSG00000024242.15	chr17	protein_coding	Map4k3	MGI:2154405	OTTMUSG00000072685.2	0	0	12.2191	13.4723	12.8543	12.1762	7.51556	5.67e-14	5.98e-12
85	ENSMUSG00000051043.16	chr11	protein_coding	Gprc5c	MGI:1917605	OTTMUSG00000003463.6	0	0	32.4307	15.3695	29.9087	12.1742	7.68019	1.59e-14	2.01e-12
86	ENSMUSG00000040651.9	chr14	protein_coding	Tasor	MGI:1921694	OTTMUSG00000068763.1	0	0	9.59216	7.74793	11.419	12.1663	7.73573	1.03e-14	1.41e-12
87	ENSMUSG00000032788.15	chr10	protein_coding	Pdxk	MGI:1351869	OTTMUSG00000020292.2	0	0	20.5625	28.6739	19.0108	12.1635	7.17455	7.25e-13	4.83e-11
88	ENSMUSG00000040624.18	chr10	protein_coding	Plekhg1	MGI:2676551	OTTMUSG00000030941.3	0	0	12.1327	18.9836	8.94715	12.1611	6.8812	5.94e-12	2.71e-10
89	ENSMUSG00000031647.10	chr8	protein_coding	Mfap3l	MGI:1918556	OTTMUSG00000027221.1	0	0	26.6138	5.7454	29.1852	12.1552	6.81584	9.37e-12	3.87e-10
90	ENSMUSG00000033624.10	chr8	protein_coding	Pdpr	MGI:2442188	OTTMUSG00000031622.2	0	0	21.7875	27.0119	25.1958	12.1484	7.407	1.29e-13	1.22e-11
91	ENSMUSG00000029086.15	chr5	protein_coding	Prom1	MGI:1100886	OTTMUSG00000053805.13	0	0	20.1964	8.64079	27.7184	12.1458	7.28051	3.33e-13	2.62e-11
92	ENSMUSG00000000374.8	chr10	protein_coding	Trappc10	MGI:1336209	OTTMUSG00000065545.1	0	0	14.5534	15.102	16.743	12.1444	7.57608	3.56e-14	4.13e-12
93	ENSMUSG00000052595.8	chr19	protein_coding	A1cf	MGI:1917115	OTTMUSG00000068183.3	0	0	46.496	14.7987	47.1109	12.1405	7.23841	4.54e-13	3.29e-11
94	ENSMUSG00000045210.8	chr1	protein_coding	Vcpip1	MGI:1917925	OTTMUSG00000022113.1	0	0	13.2391	10.067	16.17	12.1317	7.71065	1.25e-14	1.66e-12
95	ENSMUSG00000068874.13	chr3	protein_coding	Selenbp1	MGI:96825	OTTMUSG00000019656.4	0	0	37.3031	85.6302	26.4158	12.1303	6.39399	1.62e-10	3.85e-09
96	ENSMUSG00000031667.16	chr8	protein_coding	Aktip	MGI:3693832	OTTMUSG00000031747.5	0	0	22.7293	12.8556	19.5102	12.1241	7.76012	8.48e-15	1.2e-12
97	ENSMUSG00000021565.16	chr13	protein_coding	Slc6a19	MGI:1921588	OTTMUSG00000026285.2	0	0	37.0657	18.9224	21.2316	12.1205	7.53905	4.73e-14	5.2e-12
98	ENSMUSG00000037916.14	chr19	protein_coding	Ndufv1	MGI:107851	OTTMUSG00000034058.5	0	0	35.4605	68.3533	26.0311	12.1152	6.60736	3.91e-11	1.23e-09
99	ENSMUSG00000028273.15	chr3	protein_coding	Pdlim5	MGI:1927489	OTTMUSG00000053833.4	0	0	18.5036	7.88993	17.9008	12.1105	7.52984	5.08e-14	5.5e-12
100	ENSMUSG00000027782.10	chr3	protein_coding	Kpna4	MGI:1100848	OTTMUSG00000029117.5	0	0	15.386	12.1563	14.2812	12.1079	7.71364	1.22e-14	1.63e-12
101	ENSMUSG00000046082.4	chr13	protein_coding	Tmem174	MGI:1915594	OTTMUSG00000067752.1	0	0	92.7915	27.7979	55.0335	12.0976	7.25906	3.9e-13	2.94e-11
102	ENSMUSG00000043019.12	chr1	protein_coding	Edem3	MGI:1914217	OTTMUSG00000049645.1	0	0	22.9197	14.5425	21.6457	12.0931	7.7648	8.18e-15	1.16e-12
103	ENSMUSG00000059149.17	chr1	protein_coding	Mfsd4a	MGI:2442786	OTTMUSG00000024990.5	0	0	23.7158	8.0054	22.5692	12.0793	7.29587	2.97e-13	2.39e-11
104	ENSMUSG00000075470.2	chr15	protein_coding	Alg10b	MGI:2146159	OTTMUSG00000070795.2	0	0	23.7713	8.03636	26.9047	12.0752	7.18393	6.77e-13	4.55e-11
105	ENSMUSG00000054474.15	chr6	protein_coding	Thnsl2	MGI:3041254	OTTMUSG00000034784.4	0	0	37.4019	88.0296	24.7228	12.0738	6.29374	3.1e-10	6.48e-09
106	ENSMUSG00000071253.8	chr10	protein_coding	Slc25a16	MGI:1920382	OTTMUSG00000030805.2	0	0	35.3816	17.0576	26.2033	12.0718	7.63641	2.23e-14	2.74e-12
107	ENSMUSG00000038369.14	chr2	protein_coding	Ncoa6	MGI:1929915	OTTMUSG00000016062.2	0	0	16.1864	6.38741	16.9118	12.07	7.38799	1.49e-13	1.34e-11
108	ENSMUSG00000037003.16	chr15	protein_coding	Tns2	MGI:2387586	OTTMUSG00000071235.1	0	0	25.2771	23.5617	16.0758	12.0678	7.28617	3.19e-13	2.53e-11
109	ENSMUSG00000043252.8	chr4	protein_coding	Tmem64	MGI:2140359	OTTMUSG00000004587.1	0	0	34.357	13.8009	33.6737	12.0636	7.43921	1.01e-13	9.95e-12
110	ENSMUSG00000022517.17	chr16	protein_coding	Mgrn1	MGI:2447670	OTTMUSG00000070991.1	0	0	26.7079	21.0317	22.6013	12.0483	7.6375	2.21e-14	2.73e-12
111	ENSMUSG00000036123.8	chr13	protein_coding	Slc9a3	MGI:105064	OTTMUSG00000067643.2	0	0	31.0226	14.2299	21.878	12.0373	7.57476	3.6e-14	4.15e-12
112	ENSMUSG00000026110.15	chr1	protein_coding	Mgat4a	MGI:2662992	OTTMUSG00000033899.7	0	0	11.0045	5.47172	12.3151	12.0363	7.5237	5.32e-14	5.69e-12
113	ENSMUSG00000070939.9	chr1	protein_coding	Tgfbrap1	MGI:2447427	OTTMUSG00000046304.4	0	0	10.7338	10.5315	10.569	12.0349	7.51727	5.59e-14	5.93e-12
114	ENSMUSG00000021782.14	chr14	protein_coding	Dlg5	MGI:1918478	OTTMUSG00000036719.1	0	0	13.396	13.0926	14.6608	12.0291	7.54738	4.44e-14	4.96e-12
115	ENSMUSG00000021133.9	chr12	protein_coding	Susd6	MGI:2444661	OTTMUSG00000065646.1	0	0	19.666	9.12885	19.741	12.0283	7.53296	4.96e-14	5.4e-12
116	ENSMUSG00000018363.16	chr11	protein_coding	Smurf2	MGI:1913563	OTTMUSG00000003584.4	0	0	17.5531	15.8553	24.0569	12.026	7.55168	4.3e-14	4.82e-12
117	ENSMUSG00000039285.12	chr9	protein_coding	Azi2	MGI:1351332	OTTMUSG00000034116.3	0	0	22.9687	8.2048	27.2233	12.0254	7.17186	7.4e-13	4.89e-11
118	ENSMUSG00000050730.17	chr9	protein_coding	Arhgap42	MGI:1918794	OTTMUSG00000043543.2	0	0	17.3249	10.4318	22.2758	12.0112	7.52563	5.25e-14	5.65e-12
119	ENSMUSG00000036275.13	chr11	protein_coding	9530068E07Rik	MGI:2654705	OTTMUSG00000005627.1	0	0	51.0825	19.7249	39.7371	11.9971	7.43609	1.04e-13	1.01e-11
120	ENSMUSG00000047866.18	chr8	protein_coding	Lonp2	MGI:1914137	OTTMUSG00000031421.1	0	0	13.8283	29.7522	15.2324	11.9858	6.65113	2.91e-11	9.75e-10
121	ENSMUSG00000015357.10	chr9	protein_coding	Clpx	MGI:1346017	OTTMUSG00000031828.2	0	0	28.5286	39.7572	24.6125	11.9849	7.02613	2.12e-12	1.16e-10
122	ENSMUSG00000064127.13	chrX	protein_coding	Med14	MGI:1349442	OTTMUSG00000016997.3	0	0	14.9806	11.3327	12.5242	11.9715	7.60779	2.79e-14	3.34e-12
123	ENSMUSG00000018401.17	chr11	protein_coding	Mtmr4	MGI:2180699	OTTMUSG00000001293.6	0	0	18.6655	16.6881	18.3723	11.9635	7.55318	4.25e-14	4.82e-12
124	ENSMUSG00000005225.15	chr6	protein_coding	Plekha8	MGI:2681164	OTTMUSG00000026986.2	0	0	16.7506	7.43281	26.7506	11.9584	7.04351	1.87e-12	1.06e-10
125	ENSMUSG00000070639.5	chr5	protein_coding	Lrrc8b	MGI:2141353	OTTMUSG00000053870.2	0	0	20.4957	7.77699	24.5575	11.9483	7.1743	7.27e-13	4.83e-11
126	ENSMUSG00000042605.16	chr5	protein_coding	Atxn2	MGI:1277223	OTTMUSG00000034728.4	0	0	9.40738	4.3412	8.46726	11.9465	7.52349	5.33e-14	5.69e-12
127	ENSMUSG00000038267.15	chr13	protein_coding	Slc22a23	MGI:1920352	OTTMUSG00000033842.3	0	0	21.7563	8.74509	24.7026	11.9431	7.26842	3.64e-13	2.79e-11
128	ENSMUSG00000002900.17	chr12	protein_coding	Lamb1	MGI:96743	OTTMUSG00000035464.5	0	0.00441829	27.6531	24.2931	40.3805	11.9414	7.73905	1e-14	1.38e-12
129	ENSMUSG00000034926.3	chr4	protein_coding	Dhcr24	MGI:1922004	OTTMUSG00000008196.2	0	0	35.062	13.8545	38.3855	11.9391	7.27696	3.41e-13	2.65e-11
130	ENSMUSG00000041688.16	chrX	protein_coding	Amot	MGI:108440	OTTMUSG00000018901.1	0	0	13.3576	9.48923	17.1459	11.9257	7.54067	4.68e-14	5.17e-12
131	ENSMUSG00000039000.8	chr5	protein_coding	Ube3c	MGI:2140998	OTTMUSG00000054280.1	0	0	10.358	11.5807	11.5108	11.9159	7.35781	1.87e-13	1.63e-11
132	ENSMUSG00000032402.12	chr9	protein_coding	Smad3	MGI:1201674	OTTMUSG00000021500.2	0	0	20.2353	13.1892	26.9367	11.9082	7.47023	8.01e-14	8.25e-12
133	ENSMUSG00000037119.4	chr15	protein_coding	Fam91a1	MGI:1277178	OTTMUSG00000070437.1	0	0	14.545	17.8127	14.9762	11.9074	7.22946	4.85e-13	3.48e-11
134	ENSMUSG00000036501.7	chr18	protein_coding	Fam13b	MGI:2447834	OTTMUSG00000073229.1	0	0	12.3718	5.42677	20.0192	11.8988	6.98464	2.86e-12	1.47e-10
135	ENSMUSG00000020122.16	chr11	protein_coding	Egfr	MGI:95294	OTTMUSG00000005185.2	0	0	11.6976	3.99717	14.6953	11.8931	7.00286	2.51e-12	1.33e-10
136	ENSMUSG00000028842.15	chr4	protein_coding	Ago3	MGI:2446634	OTTMUSG00000009349.4	0	0	7.71824	3.21968	9.48983	11.8855	7.20244	5.91e-13	4.09e-11
137	ENSMUSG00000028149.12	chr3	protein_coding	Rap1gds1	MGI:2385189	OTTMUSG00000052979.1	0	0	12.9921	13.6857	14.9191	11.8841	7.40011	1.36e-13	1.27e-11
138	ENSMUSG00000034940.15	chr11	protein_coding	Synrg	MGI:1354742	OTTMUSG00000000989.3	0	0	14.6667	6.99835	16.2552	11.8711	7.39382	1.43e-13	1.3e-11
139	ENSMUSG00000090150.10	chr9	protein_coding	Acad11	MGI:2143169	OTTMUSG00000031729.8	0	0	8.75981	14.0463	7.29537	11.8687	6.76941	1.29e-11	5e-10
140	ENSMUSG00000038764.14	chr4	protein_coding	Ptpn3	MGI:105307	OTTMUSG00000007367.3	0	0	13.5862	12.8039	17.0165	11.8637	7.46495	8.33e-14	8.42e-12
141	ENSMUSG00000062209.15	chr1	protein_coding	Erbb4	MGI:104771	OTTMUSG00000025138.3	0	0	11.0737	4.64053	11.0147	11.8564	7.3414	2.11e-13	1.77e-11
142	ENSMUSG00000018412.16	chr11	protein_coding	Kansl1	MGI:1923969	OTTMUSG00000003147.3	0	0	20.0418	9.12444	18.4055	11.8525	7.44699	9.55e-14	9.42e-12
143	ENSMUSG00000032440.13	chr9	protein_coding	Tgfbr2	MGI:98729	OTTMUSG00000062871.1	0	0	13.756	6.11414	20.2759	11.8427	7.06017	1.66e-12	9.67e-11
144	ENSMUSG00000024127.15	chr17	protein_coding	Prepl	MGI:2441932	OTTMUSG00000072641.1	0	0	22.4047	12.7323	22.0313	11.8383	7.55886	4.07e-14	4.64e-12
145	ENSMUSG00000028556.15	chr4	protein_coding	Dock7	MGI:1914549	OTTMUSG00000008703.5	0	0	5.65412	5.74474	6.73822	11.8335	7.40114	1.35e-13	1.26e-11
146	ENSMUSG00000020681.14	chr11	protein_coding	Ace	MGI:87874	OTTMUSG00000003113.2	0	0	22.4393	18.8977	15.7456	11.8198	7.31036	2.66e-13	2.19e-11
147	ENSMUSG00000029090.12	chr5	protein_coding	Adgra3	MGI:1917943	OTTMUSG00000054525.5	0	0	15.6527	6.07575	18.1701	11.8165	7.14152	9.23e-13	5.93e-11
148	ENSMUSG00000044976.17	chr9	protein_coding	Wdr72	MGI:3583957	OTTMUSG00000023578.6	0	0	10.28	16.6711	11.4508	11.8161	6.89134	5.53e-12	2.55e-10
149	ENSMUSG00000029017.13	chr5	protein_coding	Pmpcb	MGI:1920328	OTTMUSG00000025637.3	0	0	11.0794	30.5944	11.1231	11.8135	6.22539	4.8e-10	9.21e-09
150	ENSMUSG00000000149.10	chr5	protein_coding	Gna12	MGI:95767	OTTMUSG00000024795.3	0	0	30.5611	18.926	42.5745	11.8117	7.34155	2.11e-13	1.77e-11
151	ENSMUSG00000024425.4	chr18	protein_coding	Ndfip1	MGI:1929601	OTTMUSG00000073436.1	0	0	20.1952	16.4355	10.5001	11.8106	7.06472	1.61e-12	9.46e-11
152	ENSMUSG00000022105.6	chr14	protein_coding	Rb1	MGI:97874	OTTMUSG00000036132.1	0	0	16.3343	16.8912	16.052	11.8052	7.32245	2.43e-13	2.01e-11
153	ENSMUSG00000040128.9	chr4	protein_coding	Pnrc1	MGI:1917838	OTTMUSG00000004941.3	0	0	61.1116	27.8276	62.1234	11.8021	7.36763	1.74e-13	1.53e-11
154	ENSMUSG00000049076.12	chr16	protein_coding	Acap2	MGI:1925868	OTTMUSG00000071317.3	0	0	15.5462	10.9709	16.0904	11.8002	7.56444	3.9e-14	4.47e-12
155	ENSMUSG00000020988.9	chr12	protein_coding	L2hgdh	MGI:2384968	OTTMUSG00000065765.1	0	0	30.1952	32.1323	21.4323	11.7957	7.07855	1.46e-12	8.71e-11
156	ENSMUSG00000024130.16	chr17	protein_coding	Abca3	MGI:1351617	OTTMUSG00000031259.3	0	0.00467422	30.4508	15.6423	45.1655	11.7834	7.4153	1.21e-13	1.15e-11
157	ENSMUSG00000039738.16	chr16	protein_coding	Slx4	MGI:106299	OTTMUSG00000017267.3	0	0	16.8109	7.39325	16.6311	11.7822	7.34065	2.13e-13	1.78e-11
158	ENSMUSG00000025092.7	chr19	protein_coding	Hspa12a	MGI:1920692	OTTMUSG00000074370.1	0	0	9.38441	12.9646	8.15318	11.7721	6.91557	4.66e-12	2.22e-10
159	ENSMUSG00000022797.16	chr16	protein_coding	Tfrc	MGI:98822	OTTMUSG00000026922.5	0	0	22.0855	11.1095	16.1887	11.7716	7.46106	8.58e-14	8.63e-12
160	ENSMUSG00000028179.12	chr3	protein_coding	Cth	MGI:1339968	OTTMUSG00000029713.2	0	0	24.3317	53.6897	15.5832	11.7518	6.17379	6.67e-10	1.18e-08
161	ENSMUSG00000035086.13	chr11	protein_coding	Becn1	MGI:1891828	OTTMUSG00000002791.6	0	0	14.8746	11.9508	13.9154	11.7323	7.46575	8.28e-14	8.42e-12
162	ENSMUSG00000031065.14	chrX	protein_coding	Cdk16	MGI:97516	OTTMUSG00000017159.1	0	0	29.2338	11.8561	27.7435	11.7226	7.25289	4.08e-13	3.05e-11
163	ENSMUSG00000044641.7	chr2	protein_coding	Pard6b	MGI:2135605	OTTMUSG00000016053.1	0	0	33.006	27.3363	22.5827	11.72	7.24181	4.43e-13	3.22e-11
164	ENSMUSG00000030630.16	chr7	protein_coding	Fah	MGI:95482	OTTMUSG00000025072.4	0	0	39.0477	55.3785	25.8066	11.7176	6.66187	2.7e-11	9.11e-10
165	ENSMUSG00000037016.11	chr3	protein_coding	Frem2	MGI:2444465	OTTMUSG00000053495.4	0	0	5.72089	8.82986	5.6955	11.7168	6.83417	8.25e-12	3.53e-10
166	ENSMUSG00000021207.9	chr13	protein_coding	Akr1c21	MGI:1924587	OTTMUSG00000027696.3	0	0	52.8204	55.7049	79.4019	11.7125	7.25197	4.11e-13	3.06e-11
167	ENSMUSG00000089417.1	chr3	scaRNA	Gm22009	MGI:5451786	MGI:5451786	0	0	257.422	362.675	151.328	11.7108	6.57663	4.81e-11	1.46e-09
168	ENSMUSG00000042428.6	chr15	protein_coding	Mgat3	MGI:104532	OTTMUSG00000070845.1	0	0	26.1642	11.3852	26.0838	11.706	7.27951	3.35e-13	2.62e-11
169	ENSMUSG00000021339.4	chr13	protein_coding	Mrs2	MGI:2685748	OTTMUSG00000000614.3	0	0	13.4714	7.0747	18.1743	11.705	7.19863	6.08e-13	4.18e-11
170	ENSMUSG00000021374.10	chr13	protein_coding	Nup153	MGI:2385621	OTTMUSG00000043310.3	0	0	16.7343	8.50303	16.4633	11.701	7.40547	1.31e-13	1.23e-11
171	ENSMUSG00000036395.15	chr9	protein_coding	Glb1l2	MGI:2388283	OTTMUSG00000028780.4	0	0	14.2487	7.46499	10.1907	11.6947	7.41534	1.21e-13	1.15e-11
172	ENSMUSG00000039458.15	chr15	protein_coding	Mtmr12	MGI:2443034	OTTMUSG00000037061.2	0	0	14.1754	11.7346	13.7442	11.6904	7.43054	1.08e-13	1.04e-11
173	ENSMUSG00000022124.15	chr14	protein_coding	Fbxl3	MGI:1354702	OTTMUSG00000033217.3	0	0	19.8981	15.1354	19.8367	11.6826	7.47311	7.83e-14	8.11e-12
174	ENSMUSG00000002881.14	chr1	protein_coding	Nab1	MGI:107564	OTTMUSG00000035900.4	0	0	23.5519	13.974	32.4543	11.6755	7.24237	4.41e-13	3.22e-11
175	ENSMUSG00000040152.8	chr2	protein_coding	Thbs1	MGI:98737	OTTMUSG00000015240.1	0	0	15.4014	13.5057	16.4148	11.6724	7.39818	1.38e-13	1.28e-11
176	ENSMUSG00000039782.15	chr5	protein_coding	Cpeb2	MGI:2442640	OTTMUSG00000023193.11	0	0	15.2396	7.55663	13.8939	11.672	7.39758	1.39e-13	1.28e-11
177	ENSMUSG00000034210.14	chr4	protein_coding	Efcab14	MGI:2442397	OTTMUSG00000008688.4	0	0	14.0967	5.31439	16.2587	11.6682	7.02951	2.07e-12	1.15e-10
178	ENSMUSG00000024843.15	chr19	protein_coding	Chka	MGI:107760	OTTMUSG00000029650.5	0	0	11.4361	3.23681	9.92321	11.6674	6.91681	4.62e-12	2.2e-10
179	ENSMUSG00000066072.13	chr4	protein_coding	Cyp4a10	MGI:88611	OTTMUSG00000008614.1	0	0	60.9727	41.0258	27.8964	11.6655	6.97956	2.96e-12	1.52e-10
180	ENSMUSG00000001249.14	chr7	protein_coding	Hpn	MGI:1196620	OTTMUSG00000036085.11	0	0	34.2268	10.5196	26.6007	11.6604	7.02323	2.17e-12	1.18e-10
181	ENSMUSG00000030878.11	chr7	protein_coding	Cdr2	MGI:1100885	OTTMUSG00000027358.2	0	0	22.0828	11.3035	16.2323	11.6584	7.39613	1.4e-13	1.29e-11
182	ENSMUSG00000022564.7	chr15	protein_coding	Grina	MGI:1913418	OTTMUSG00000070824.2	0	0	77.8117	23.8669	38.5451	11.6542	6.94685	3.74e-12	1.84e-10
183	ENSMUSG00000033416.15	chr10	protein_coding	Gucd1	MGI:1916028	OTTMUSG00000031798.3	0	0	12.7958	5.48264	16.7715	11.6508	7.02706	2.11e-12	1.16e-10
184	ENSMUSG00000051674.15	chr5	protein_coding	Dcun1d4	MGI:2140972	OTTMUSG00000024911.5	0	0	15.8311	13.3212	17.4224	11.6402	7.40132	1.35e-13	1.26e-11
185	ENSMUSG00000032786.16	chr9	protein_coding	Alas1	MGI:87989	OTTMUSG00000033383.4	0	0	14.8971	14.5416	13.4478	11.6391	7.2339	4.69e-13	3.39e-11
186	ENSMUSG00000053907.10	chr6	protein_coding	Mat2a	MGI:2443731	OTTMUSG00000057919.2	0	0	19.1133	24.2706	13.6297	11.6378	6.79571	1.08e-11	4.27e-10
187	ENSMUSG00000018900.7	chr11	protein_coding	Slc22a5	MGI:1329012	OTTMUSG00000005649.3	0	0	40.7171	19.0753	30.6346	11.6257	7.34149	2.11e-13	1.77e-11
188	ENSMUSG00000048109.10	chr3	protein_coding	Rbm15	MGI:2443205	OTTMUSG00000052948.1	0	0	15.9182	5.62765	16.7702	11.6246	7.00641	2.45e-12	1.3e-10
189	ENSMUSG00000032324.11	chr9	protein_coding	Tspan3	MGI:1928098	OTTMUSG00000063117.1	0	0	29.9553	16.1614	17.2518	11.6137	7.22744	4.92e-13	3.5e-11
190	ENSMUSG00000053819.16	chr3	protein_coding	Camk2d	MGI:1341265	OTTMUSG00000023550.10	0	0	4.47389	3.22285	4.16058	11.6089	7.43672	1.03e-13	1.01e-11
191	ENSMUSG00000029432.12	chr5	protein_coding	Nipsnap2	MGI:1278343	OTTMUSG00000027638.2	0	0	29.8411	42.2529	17.5151	11.6089	6.51269	7.38e-11	2.04e-09
192	ENSMUSG00000022761.12	chr16	protein_coding	Lztr1	MGI:1914113	OTTMUSG00000025194.4	0	0	11.5093	17.3759	11.346	11.5878	6.77888	1.21e-11	4.73e-10
193	ENSMUSG00000001482.15	chr8	protein_coding	Def8	MGI:1346331	OTTMUSG00000022172.3	0	0	21.4349	13.4811	24.7481	11.5636	7.34651	2.03e-13	1.75e-11
194	ENSMUSG00000021476.9	chr13	protein_coding	Habp4	MGI:1891713	OTTMUSG00000067077.1	0	0	20.1236	6.02865	25.1235	11.5597	6.69029	2.23e-11	7.9e-10
195	ENSMUSG00000030022.14	chr6	protein_coding	Adamts9	MGI:1916320	OTTMUSG00000025821.3	0	0	6.62407	3.23828	7.88157	11.5585	7.16393	7.84e-13	5.1e-11
196	ENSMUSG00000026368.6	chr1	protein_coding	F13b	MGI:88379	OTTMUSG00000021467.3	0	0	29.3505	40.5871	25.5379	11.5582	6.78934	1.13e-11	4.45e-10
197	ENSMUSG00000022672.8	chr16	protein_coding	Prkdc	MGI:104779	OTTMUSG00000043440.2	0	0	5.39592	6.93323	6.33364	11.5561	7.01263	2.34e-12	1.26e-10
198	ENSMUSG00000040855.15	chrX	protein_coding	Reps2	MGI:2663511	OTTMUSG00000019475.3	0	0	11.7701	5.09845	15.5556	11.5549	6.97081	3.15e-12	1.6e-10
199	ENSMUSG00000060317.9	chr4	protein_coding	Acnat2	MGI:2444345	OTTMUSG00000006911.5	0	0	59.2649	40.1599	47.1027	11.5464	7.36113	1.82e-13	1.59e-11
200	ENSMUSG00000010663.5	chr19	protein_coding	Fads1	MGI:1923517	OTTMUSG00000073898.1	0	0	21.7221	9.54183	23.653	11.5365	7.12812	1.02e-12	6.43e-11
201	ENSMUSG00000027312.14	chr2	protein_coding	Atrn	MGI:1341628	OTTMUSG00000015539.1	0	0	7.56652	4.07905	7.94713	11.5276	7.30127	2.85e-13	2.32e-11
202	ENSMUSG00000036529.17	chr15	protein_coding	Sbf1	MGI:1925230	OTTMUSG00000032616.5	0	0	13.6898	9.6657	13.6616	11.5254	7.39174	1.45e-13	1.31e-11
203	ENSMUSG00000066151.12	chr4	protein_coding	Fkbp15	MGI:2444782	OTTMUSG00000000233.2	0	0	9.53343	5.81046	11.8322	11.5252	7.25562	4e-13	3.01e-11
204	ENSMUSG00000021375.11	chr13	protein_coding	Kif13a	MGI:1098264	OTTMUSG00000067822.3	0	0	9.24766	9.31973	11.4936	11.5251	7.21158	5.53e-13	3.85e-11
205	ENSMUSG00000028712.12	chr4	protein_coding	Cyp4a31	MGI:3028580	OTTMUSG00000008627.3	0	0	54.0295	24.646	23.7339	11.5248	6.94531	3.78e-12	1.85e-10
206	ENSMUSG00000020532.18	chr11	protein_coding	Acaca	MGI:108451	OTTMUSG00000000985.6	0	0	4.41086	3.77241	6.56634	11.5232	7.1919	6.39e-13	4.32e-11
207	ENSMUSG00000079481.11	chrX	protein_coding	Nhsl2	MGI:3645090	OTTMUSG00000018290.4	0	0	5.38219	2.82239	7.1131	11.5211	7.10318	1.22e-12	7.52e-11
208	ENSMUSG00000001827.12	chr7	protein_coding	Folr1	MGI:95568	OTTMUSG00000022222.4	0	0	48.5017	26.028	36.7681	11.5211	7.33302	2.25e-13	1.87e-11
209	ENSMUSG00000038173.15	chr8	protein_coding	Enpp6	MGI:2445171	OTTMUSG00000030565.3	0	0	14.6277	9.437	15.5898	11.5211	7.36903	1.72e-13	1.53e-11
210	ENSMUSG00000032462.14	chr9	protein_coding	Pik3cb	MGI:1922019	OTTMUSG00000021081.5	0	0	10.7769	11.2686	11.8026	11.5168	7.1681	7.6e-13	5.01e-11
211	ENSMUSG00000048376.6	chr13	protein_coding	F2r	MGI:101802	OTTMUSG00000067576.1	0	0	28.777	20.091	25.943	11.5107	7.37633	1.63e-13	1.45e-11
212	ENSMUSG00000027634.14	chr2	protein_coding	Ndrg3	MGI:1352499	OTTMUSG00000016170.3	0	0	10.2014	10.3487	8.0825	11.5101	7.03612	1.98e-12	1.1e-10
213	ENSMUSG00000003746.16	chr10	protein_coding	Man1a	MGI:104677	OTTMUSG00000024597.3	0	0	10.2384	4.55115	12.0776	11.5071	7.06108	1.65e-12	9.66e-11
214	ENSMUSG00000054509.7	chr14	protein_coding	Parp4	MGI:2685589	OTTMUSG00000034672.1	0	0	10.8702	13.482	12.0084	11.5041	6.9981	2.59e-12	1.37e-10
215	ENSMUSG00000054843.9	chr19	protein_coding	Atrnl1	MGI:2147749	OTTMUSG00000074316.1	0	0	14.3924	7.86905	16.3468	11.5007	7.24397	4.36e-13	3.2e-11
216	ENSMUSG00000033170.14	chr15	protein_coding	Card10	MGI:2146012	OTTMUSG00000035247.2	0	0	15.2519	19.9163	11.7253	11.4987	6.73708	1.62e-11	6.04e-10
217	ENSMUSG00000061950.17	chr17	protein_coding	Ppp4r1	MGI:1917601	OTTMUSG00000034201.3	0	0	16.204	10.6326	19.1018	11.496	7.30488	2.78e-13	2.26e-11
218	ENSMUSG00000062960.10	chr5	protein_coding	Kdr	MGI:96683	OTTMUSG00000021297.3	0	0	10.1855	8.28609	8.34208	11.4906	7.24155	4.44e-13	3.22e-11
219	ENSMUSG00000041351.16	chr4	protein_coding	Rap1gap	MGI:109338	OTTMUSG00000009739.5	0	0	15.3565	13.721	7.68878	11.4889	6.76253	1.36e-11	5.19e-10
220	ENSMUSG00000032998.16	chr4	protein_coding	Foxj3	MGI:2443432	OTTMUSG00000009437.5	0	0	9.96757	4.81827	8.21287	11.4882	7.27903	3.36e-13	2.62e-11
221	ENSMUSG00000025231.17	chr19	protein_coding	Sufu	MGI:1345643	OTTMUSG00000030508.3	0	0	11.396	9.25298	10.8382	11.4836	7.30513	2.77e-13	2.26e-11
222	ENSMUSG00000026469.14	chr1	protein_coding	Xpr1	MGI:97932	OTTMUSG00000022503.4	0.00235941	0	15.95	5.25512	17.7716	11.4829	7.09466	1.3e-12	7.91e-11
223	ENSMUSG00000035392.17	chr2	protein_coding	Dennd1a	MGI:2442794	OTTMUSG00000012743.4	0	0	5.81083	3.96191	6.28539	11.4814	7.34652	2.03e-13	1.75e-11
224	ENSMUSG00000032359.14	chr9	protein_coding	Ctsh	MGI:107285	OTTMUSG00000024409.4	0	0	21.3669	11.8858	21.9376	11.4721	7.29582	2.97e-13	2.39e-11
225	ENSMUSG00000031948.14	chr8	protein_coding	Kars	MGI:1934754	OTTMUSG00000061807.1	0	0	17.7628	16.5724	18.6731	11.463	7.21973	5.21e-13	3.66e-11
226	ENSMUSG00000027204.13	chr2	protein_coding	Fbn1	MGI:95489	OTTMUSG00000015332.1	0	0	6.4024	4.92961	8.58682	11.4566	7.22278	5.09e-13	3.6e-11
227	ENSMUSG00000039062.15	chr7	protein_coding	Anpep	MGI:5000466	OTTMUSG00000022543.4	0	0	21.4893	15.1101	21.2891	11.4472	7.34228	2.1e-13	1.77e-11
228	ENSMUSG00000022295.8	chr15	protein_coding	Atp6v1c1	MGI:1913585	OTTMUSG00000070466.1	0	0	13.1601	13.9691	14.1167	11.4443	7.10376	1.21e-12	7.51e-11
229	ENSMUSG00000015709.9	chr7	protein_coding	Arnt2	MGI:107188	OTTMUSG00000059598.1	0	0	9.96915	8.36645	12.5001	11.4432	7.24455	4.34e-13	3.2e-11
230	ENSMUSG00000037754.13	chr2	protein_coding	Ppp1r16b	MGI:2151841	OTTMUSG00000015931.2	0	0	9.98858	7.79208	8.79729	11.4391	7.27393	3.49e-13	2.7e-11
231	ENSMUSG00000052102.15	chr18	protein_coding	Gnpda1	MGI:1347054	OTTMUSG00000028078.5	0	0	22.3489	16.7782	15.1523	11.4388	7.13158	9.92e-13	6.3e-11
232	ENSMUSG00000005142.10	chr8	protein_coding	Man2b1	MGI:107286	OTTMUSG00000061404.1	0	0	10.0467	8.80164	10.2762	11.4387	7.24442	4.34e-13	3.2e-11
233	ENSMUSG00000078622.8	chr11	protein_coding	Ccdc47	MGI:1914413	OTTMUSG00000003221.3	0	0	12.2073	12.4492	10.8958	11.43	7.05567	1.72e-12	9.96e-11
234	ENSMUSG00000024866.10	chr19	protein_coding	Acy3	MGI:1918920	OTTMUSG00000073907.1	0	0	31.164	46.6414	30.0626	11.43	6.68434	2.32e-11	8.18e-10
235	ENSMUSG00000024558.12	chr18	protein_coding	Mapk4	MGI:2444559	OTTMUSG00000033283.2	0	0	15.3331	9.35162	19.713	11.4221	7.16183	7.96e-13	5.15e-11
236	ENSMUSG00000039678.12	chr2	protein_coding	Tbc1d13	MGI:2385326	OTTMUSG00000016741.3	0	0	20.646	13.402	15.7066	11.4207	7.27025	3.59e-13	2.76e-11
237	ENSMUSG00000051747.15	chr2	protein_coding	Ttn	MGI:98864	OTTMUSG00000013134.9	0	0	0.591684	0.119589	1.44896	11.4141	5.74054	9.44e-09	1.08e-07
238	ENSMUSG00000063894.15	chr13	protein_coding	Zkscan8	MGI:1913815	OTTMUSG00000000427.4	0	0	10.5167	4.62943	12.0815	11.4103	7.0135	2.32e-12	1.26e-10
239	ENSMUSG00000033396.13	chr2	protein_coding	Spg11	MGI:2444989	OTTMUSG00000015533.1	0	0	6.46381	12.4788	7.55509	11.4055	6.47736	9.33e-11	2.49e-09
240	ENSMUSG00000019872.13	chr10	protein_coding	Smpdl3a	MGI:1931437	OTTMUSG00000024048.2	0	0	35.2336	39.0378	33.3103	11.4007	6.98477	2.85e-12	1.47e-10
241	ENSMUSG00000028001.16	chr3	protein_coding	Fga	MGI:1316726	OTTMUSG00000051803.1	0	0	22.6477	4.9957	55.3317	11.3959	5.7888	7.09e-09	8.48e-08
242	ENSMUSG00000021779.17	chr14	protein_coding	Thrb	MGI:98743	OTTMUSG00000023243.3	0	0	13.1139	5.44734	13.7926	11.3906	7.01197	2.35e-12	1.27e-10
243	ENSMUSG00000033392.16	chr9	protein_coding	Clasp2	MGI:1923749	OTTMUSG00000062438.1	0	0	5.09153	4.53619	5.03436	11.3905	7.19402	6.29e-13	4.28e-11
244	ENSMUSG00000026926.14	chr2	protein_coding	Pmpca	MGI:1918568	OTTMUSG00000012769.1	0	0	12.4833	24.7039	11.1844	11.3845	6.29914	2.99e-10	6.31e-09
245	ENSMUSG00000032855.6	chr17	protein_coding	Pkd1	MGI:97603	OTTMUSG00000069446.1	0	0	5.90269	2.47954	5.18431	11.377	7.09668	1.28e-12	7.81e-11
246	ENSMUSG00000047694.12	chrX	protein_coding	Yipf6	MGI:1925179	OTTMUSG00000018060.3	0	0	15.3537	5.87146	11.7137	11.3669	7.0374	1.96e-12	1.1e-10
247	ENSMUSG00000017978.18	chr6	protein_coding	Cadps2	MGI:2443963	OTTMUSG00000022856.9	0	0	6.0539	8.68343	7.63324	11.365	6.80369	1.02e-11	4.11e-10
248	ENSMUSG00000021785.8	chr14	protein_coding	Ngly1	MGI:1913276	OTTMUSG00000023283.3	0	0	9.18351	10.7393	8.59522	11.3645	6.90121	5.16e-12	2.41e-10
249	ENSMUSG00000047804.15	chr11	protein_coding	Akap10	MGI:1890218	OTTMUSG00000005847.1	0	0	13.4926	8.40145	13.1687	11.3519	7.27899	3.36e-13	2.62e-11
250	ENSMUSG00000021823.10	chr14	protein_coding	Vcl	MGI:98927	OTTMUSG00000068787.1	0	0	9.89187	5.35033	12.7946	11.3477	7.03655	1.97e-12	1.1e-10
251	ENSMUSG00000087370.3	chr13	protein_coding	Tmem170b	MGI:3647046	OTTMUSG00000067141.1	0	0	11.8784	4.15665	15.4063	11.344	6.67362	2.5e-11	8.64e-10
252	ENSMUSG00000004626.14	chr8	protein_coding	Stxbp2	MGI:107370	OTTMUSG00000027109.3	0	0	14.0181	22.4473	12.9562	11.3416	6.53206	6.49e-11	1.83e-09
253	ENSMUSG00000039783.15	chr1	protein_coding	Kmo	MGI:2138151	OTTMUSG00000025589.1	0	0	15.2459	18.1625	10.5802	11.3304	6.66394	2.67e-11	9.05e-10
254	ENSMUSG00000035540.12	chr5	protein_coding	Gc	MGI:95669	OTTMUSG00000055402.1	0	0	47.2234	13.5763	66.2796	11.3252	6.42453	1.32e-10	3.29e-09
255	ENSMUSG00000021557.15	chr13	protein_coding	Agtpbp1	MGI:2159437	OTTMUSG00000035354.9	0	0	3.29614	2.24575	4.63328	11.3193	7.06976	1.55e-12	9.17e-11
256	ENSMUSG00000028184.12	chr3	protein_coding	Adgrl2	MGI:2139714	OTTMUSG00000055224.2	0	0	5.20984	3.2849	7.15288	11.3129	7.05278	1.75e-12	1.01e-10
257	ENSMUSG00000060227.15	chr2	protein_coding	Casc4	MGI:2443129	OTTMUSG00000015386.1	0	0	16.6982	5.18876	17.4866	11.3124	6.70129	2.07e-11	7.42e-10
258	ENSMUSG00000044748.8	chr8	protein_coding	Defb1	MGI:1096878	OTTMUSG00000019983.1	0	0	111.63	85.3917	44.8957	11.3101	6.57168	4.97e-11	1.49e-09
259	ENSMUSG00000037172.14	chr6	protein_coding	Dennd11	MGI:2444256	OTTMUSG00000022837.3	0	0	8.36165	9.15201	9.37646	11.3085	7.00264	2.51e-12	1.33e-10
260	ENSMUSG00000040385.7	chr19	protein_coding	Ppp1ca	MGI:103016	OTTMUSG00000073990.1	0	0	22.8262	38.9137	16.4954	11.3038	6.28684	3.24e-10	6.73e-09
261	ENSMUSG00000027962.14	chr3	protein_coding	Vcam1	MGI:98926	OTTMUSG00000054446.2	0	0	6.80707	1.65448	17.8282	11.2998	5.74177	9.37e-09	1.08e-07
262	ENSMUSG00000028383.17	chr4	protein_coding	Hsdl2	MGI:1919729	OTTMUSG00000007335.2	0	0	18.846	34.5096	16.997	11.2982	6.34167	2.27e-10	5.07e-09
263	ENSMUSG00000024163.17	chr17	protein_coding	Mapk8ip3	MGI:1353598	OTTMUSG00000030477.3	0	0	6.02348	3.07939	6.08087	11.2961	7.14018	9.32e-13	5.97e-11
264	ENSMUSG00000040560.10	chr18	protein_coding	Wdr7	MGI:1860197	OTTMUSG00000073538.3	0	0	5.9392	7.94412	6.07162	11.2944	6.75857	1.39e-11	5.33e-10
265	ENSMUSG00000026153.15	chr1	protein_coding	Fam135a	MGI:1915437	OTTMUSG00000046269.2	0	0	9.87812	6.89497	11.0068	11.2924	7.21527	5.38e-13	3.76e-11
266	ENSMUSG00000090171.1	chr1	protein_coding	Ugt1a2	MGI:3576049	OTTMUSG00000020805.1	0	0	44.3197	30.9865	19.8203	11.2901	6.7124	1.91e-11	6.94e-10
267	ENSMUSG00000036825.12	chr3	protein_coding	Ssx2ip	MGI:2139150	OTTMUSG00000022292.3	0	0	18.2198	11.0949	22.727	11.2899	7.10231	1.23e-12	7.55e-11
268	ENSMUSG00000036452.18	chr18	protein_coding	Arhgap26	MGI:1918552	OTTMUSG00000020314.10	0	0	7.00671	3.27917	12.7297	11.2854	6.55228	5.67e-11	1.65e-09
269	ENSMUSG00000033502.15	chr3	protein_coding	Cdc14a	MGI:2442676	OTTMUSG00000029379.3	0	0	4.5798	8.02119	2.87372	11.282	6.15226	7.64e-10	1.32e-08
270	ENSMUSG00000002602.16	chr7	protein_coding	Axl	MGI:1347244	OTTMUSG00000022291.2	0	0	16.2706	7.54113	20.0689	11.2785	6.91864	4.56e-12	2.18e-10
271	ENSMUSG00000016028.11	chr15	protein_coding	Celsr1	MGI:1100883	OTTMUSG00000069785.3	0	0	5.83125	3.36347	9.53048	11.268	6.80152	1.04e-11	4.14e-10
272	ENSMUSG00000027695.16	chr3	protein_coding	Pld1	MGI:109585	OTTMUSG00000028207.7	0	0	4.46146	6.35926	4.3314	11.2565	6.64018	3.13e-11	1.04e-09
273	ENSMUSG00000046671.18	chr4	protein_coding	Mtfr1l	MGI:1924074	OTTMUSG00000011172.3	0	0	18.0463	7.64439	14.6421	11.2546	7.04209	1.89e-12	1.07e-10
274	ENSMUSG00000024664.5	chr19	protein_coding	Fads3	MGI:1928740	OTTMUSG00000073895.1	0	0	22.7369	14.2502	18.4152	11.2536	7.19792	6.11e-13	4.18e-11
275	ENSMUSG00000033792.12	chrX	protein_coding	Atp7a	MGI:99400	OTTMUSG00000018274.1	0	0	7.94878	5.92917	10.0287	11.2456	7.12636	1.03e-12	6.49e-11
276	ENSMUSG00000033618.7	chr16	protein_coding	Map3k13	MGI:2444243	OTTMUSG00000071512.1	0	0	7.33126	3.22054	14.4813	11.2411	6.39127	1.65e-10	3.9e-09
277	ENSMUSG00000020064.9	chr10	protein_coding	Herc4	MGI:1914595	OTTMUSG00000064899.3	0	0	7.04098	8.49812	7.10536	11.2403	6.82914	8.54e-12	3.61e-10
278	ENSMUSG00000029920.9	chr6	protein_coding	Smarcad1	MGI:95453	OTTMUSG00000057081.7	0	0	5.36398	4.30671	5.70401	11.2351	7.16463	7.8e-13	5.09e-11
279	ENSMUSG00000050390.12	chr4	protein_coding	C77080	MGI:2140651	OTTMUSG00000009618.6	0	0	14.2299	6.00652	16.9814	11.2308	6.83817	8.02e-12	3.45e-10
280	ENSMUSG00000056602.12	chr5	protein_coding	Fry	MGI:2443895	OTTMUSG00000055493.4	0	0	2.00331	2.77787	1.67937	11.2288	6.56899	5.07e-11	1.51e-09
281	ENSMUSG00000047638.15	chr10	protein_coding	Nr1h4	MGI:1352464	OTTMUSG00000022710.5	0	0	23.9434	34.3925	25.4749	11.2271	6.65914	2.75e-11	9.26e-10
282	ENSMUSG00000026277.14	chr1	protein_coding	Stk25	MGI:1891699	OTTMUSG00000026452.4	0	0	12.8387	11.4005	10.1228	11.2261	6.98074	2.94e-12	1.51e-10
283	ENSMUSG00000020747.18	chr11	protein_coding	Tmem94	MGI:1919197	OTTMUSG00000003538.8	0	0	14.1477	5.28804	15.3076	11.2251	6.79817	1.06e-11	4.22e-10
284	ENSMUSG00000010517.7	chr4	protein_coding	Faf1	MGI:109419	OTTMUSG00000008482.1	0	0	13.8863	11.7074	14.1105	11.225	7.1313	9.94e-13	6.3e-11
285	ENSMUSG00000021306.11	chr13	protein_coding	Gpr137b	MGI:1891463	OTTMUSG00000066708.1	0	0	19.5915	5.48773	18.2808	11.2249	6.61393	3.74e-11	1.19e-09
286	ENSMUSG00000027601.13	chr3	protein_coding	Mtfr1	MGI:1914722	OTTMUSG00000027795.2	0	0	18.9879	11.4493	16.7142	11.2185	7.19313	6.33e-13	4.29e-11
287	ENSMUSG00000029189.10	chr5	protein_coding	Sel1l3	MGI:1916941	OTTMUSG00000054611.3	0	0	6.85485	4.08999	10.3159	11.2181	6.87652	6.13e-12	2.78e-10
288	ENSMUSG00000033960.6	chr18	protein_coding	Jcad	MGI:2685174	OTTMUSG00000072808.1	0	0	10.4372	6.81924	10.8149	11.2146	7.18406	6.77e-13	4.55e-11
289	ENSMUSG00000040044.11	chr4	protein_coding	Orc3	MGI:1354944	OTTMUSG00000006352.3	0	0	11.1618	10.2628	11.2715	11.2137	7.06369	1.62e-12	9.5e-11
290	ENSMUSG00000059811.13	chr17	protein_coding	Atl2	MGI:1929492	OTTMUSG00000066597.1	0	0	7.55372	6.93517	5.49064	11.2122	6.88614	5.73e-12	2.63e-10
291	ENSMUSG00000007812.16	chr5	protein_coding	Zfp655	MGI:1919861	OTTMUSG00000055029.2	0	0	13.9094	6.701	16.8549	11.2081	6.92013	4.51e-12	2.16e-10
292	ENSMUSG00000024043.13	chr17	protein_coding	Arhgap28	MGI:2147003	OTTMUSG00000035732.9	0	0	8.59688	20.7199	3.26206	11.2065	5.50306	3.73e-08	3.5e-07
293	ENSMUSG00000069094.12	chr3	protein_coding	Pde7a	MGI:1202402	OTTMUSG00000030206.1	0	0	10.9267	3.7985	12.7242	11.2016	6.6674	2.6e-11	8.91e-10
294	ENSMUSG00000021890.6	chr14	protein_coding	Eaf1	MGI:1921677	OTTMUSG00000069836.1	0	0	16.3984	7.08915	14.4923	11.1994	7.00648	2.44e-12	1.3e-10
295	ENSMUSG00000038002.9	chr17	protein_coding	Cramp1l	MGI:1930190	OTTMUSG00000072572.2	0	0	10.7972	4.73673	10.9662	11.1983	6.95904	3.43e-12	1.72e-10
296	ENSMUSG00000022899.9	chr16	protein_coding	Slc15a2	MGI:1890457	OTTMUSG00000035783.6	0	0	12.001	7.08972	8.34368	11.1951	7.09042	1.34e-12	8.08e-11
297	ENSMUSG00000040016.16	chr3	protein_coding	Ptger3	MGI:97795	OTTMUSG00000037109.2	0	0	18.2245	4.39665	15.0995	11.1936	6.50351	7.85e-11	2.16e-09
298	ENSMUSG00000062312.5	chr11	protein_coding	Erbb2	MGI:95410	OTTMUSG00000002711.1	0	0	15.7511	8.21098	15.4295	11.1921	7.09947	1.25e-12	7.68e-11
299	ENSMUSG00000006386.15	chr4	protein_coding	Tek	MGI:98664	OTTMUSG00000007859.3	0	0	15.1102	13.8059	12.3925	11.191	6.95926	3.42e-12	1.72e-10
300	ENSMUSG00000021458.17	chr13	protein_coding	Aopep	MGI:1919311	OTTMUSG00000030849.3	0	0	7.15494	5.11564	5.29204	11.1906	7.068	1.57e-12	9.26e-11
301	ENSMUSG00000022637.11	chr16	protein_coding	Cblb	MGI:2146430	OTTMUSG00000069657.11	0	0	7.56148	4.53685	7.18606	11.1857	7.16767	7.63e-13	5.01e-11
302	ENSMUSG00000044452.10	chr7	protein_coding	Zfp507	MGI:1916378	OTTMUSG00000029463.5	0	0	8.05593	5.12894	11.3697	11.1761	6.94678	3.74e-12	1.84e-10
303	ENSMUSG00000044674.6	chr5	protein_coding	Fzd1	MGI:1196625	OTTMUSG00000021313.2	0	0	17.7584	8.31518	22.9397	11.1754	6.82414	8.85e-12	3.7e-10
304	ENSMUSG00000029804.17	chr6	protein_coding	Herc3	MGI:1921248	OTTMUSG00000017307.5	0	0	6.56323	7.36105	6.92203	11.1726	6.87836	6.05e-12	2.76e-10
305	ENSMUSG00000027761.4	chr3	protein_coding	Aadac	MGI:1915008	OTTMUSG00000022631.3	0	0	28.8644	66.4297	21.1733	11.1714	5.90469	3.53e-09	4.7e-08
306	ENSMUSG00000035696.15	chr4	protein_coding	Rnf38	MGI:1920719	OTTMUSG00000006919.12	0	0	10.7323	3.95983	10.1051	11.1705	6.83063	8.45e-12	3.59e-10
307	ENSMUSG00000027429.16	chr2	protein_coding	Sec23b	MGI:1350925	OTTMUSG00000003918.13	0	0	8.1798	13.3467	7.32896	11.1694	6.39372	1.62e-10	3.86e-09
308	ENSMUSG00000042102.7	chr13	protein_coding	Dmgdh	MGI:1921379	OTTMUSG00000024424.3	0	0	16.253	23.9187	13.2227	11.1635	6.44612	1.15e-10	2.96e-09
309	ENSMUSG00000035311.16	chr10	protein_coding	Gnptab	MGI:3643902	OTTMUSG00000031924.8	0	0	12.9192	5.93898	15.7953	11.1626	6.8478	7.5e-12	3.28e-10
310	ENSMUSG00000051980.13	chr16	protein_coding	Casr	MGI:1351351	OTTMUSG00000037977.2	0	0	15.9992	9.15245	17.2016	11.1599	7.08768	1.36e-12	8.2e-11
311	ENSMUSG00000005566.14	chr7	protein_coding	Trim28	MGI:109274	OTTMUSG00000023882.2	0	0	17.5919	12.9862	16.2917	11.1595	7.13739	9.51e-13	6.08e-11
312	ENSMUSG00000024120.12	chr17	protein_coding	Lrpprc	MGI:1919666	OTTMUSG00000030887.2	0.00496076	0	13.7216	28.0317	14.341	11.1589	6.51655	7.19e-11	2e-09
313	ENSMUSG00000029512.11	chr5	protein_coding	Ulk1	MGI:1270126	OTTMUSG00000054223.1	0	0	10.5404	9.49378	9.3901	11.157	6.99639	2.63e-12	1.38e-10
314	ENSMUSG00000021666.16	chr13	protein_coding	Gfm2	MGI:2444783	OTTMUSG00000034272.2	0	0	5.49686	6.19365	5.90757	11.1552	6.86935	6.45e-12	2.9e-10
315	ENSMUSG00000040928.15	chr4	protein_coding	S100pbp	MGI:1921898	OTTMUSG00000009625.3	0	0	10.3395	3.49377	7.83333	11.1537	6.80353	1.02e-11	4.11e-10
316	ENSMUSG00000029287.14	chr5	protein_coding	Tgfbr3	MGI:104637	OTTMUSG00000028168.1	0	0	13.3583	7.80163	8.78746	11.1525	7.0287	2.08e-12	1.15e-10
317	ENSMUSG00000020978.10	chr12	protein_coding	Klhdc2	MGI:1916804	OTTMUSG00000023685.6	0	0	11.6841	12.5246	9.92919	11.1427	6.80049	1.04e-11	4.16e-10
318	ENSMUSG00000057110.15	chr2	protein_coding	Cntrl	MGI:1889576	OTTMUSG00000012039.12	0	0	5.03983	4.58303	9.39604	11.14	6.77151	1.27e-11	4.95e-10
319	ENSMUSG00000033590.8	chr9	protein_coding	Myo5c	MGI:2442485	OTTMUSG00000062795.1	0	0	1.99517	12.1402	2.42121	11.1382	5.22566	1.74e-07	1.33e-06
320	ENSMUSG00000073678.4	chr1	protein_coding	Pgap1	MGI:2443342	OTTMUSG00000046957.1	0	0	4.78655	1.98477	5.33594	11.1366	6.81543	9.4e-12	3.87e-10
321	ENSMUSG00000046027.17	chr7	protein_coding	Stard5	MGI:2156765	OTTMUSG00000027325.3	0	0	16.5281	9.20468	9.76833	11.1342	6.9447	3.79e-12	1.86e-10
322	ENSMUSG00000020709.15	chr11	protein_coding	Adap2	MGI:2663075	OTTMUSG00000000213.2	0	0	40.6877	16.9834	54.1221	11.1208	6.67128	2.54e-11	8.73e-10
323	ENSMUSG00000000266.11	chrX	protein_coding	Mid2	MGI:1344333	OTTMUSG00000018849.4	0	0	7.87871	6.39213	9.09408	11.1207	7.07543	1.49e-12	8.85e-11
324	ENSMUSG00000024240.13	chr18	protein_coding	Epc1	MGI:1278322	OTTMUSG00000017262.7	0	0	16.5101	9.21819	17.7057	11.1175	7.04894	1.8e-12	1.03e-10
325	ENSMUSG00000060586.11	chr17	protein_coding	H2-Eb1	MGI:95901	OTTMUSG00000037123.4	0	0	35.7123	5.74963	65.0821	11.1165	5.66859	1.44e-08	1.54e-07
326	ENSMUSG00000036553.16	chr5	protein_coding	Sh3tc1	MGI:2678949	OTTMUSG00000024850.2	0	0	7.8791	14.1755	8.3987	11.1145	6.34629	2.21e-10	4.93e-09
327	ENSMUSG00000042680.8	chr18	protein_coding	Garem1	MGI:2685790	OTTMUSG00000072944.1	0	0	10.2216	7.46969	12.8618	11.1106	7.04005	1.92e-12	1.08e-10
328	ENSMUSG00000010392.8	chr11	protein_coding	Gosr1	MGI:1858260	OTTMUSG00000006238.1	0	0	20.6067	9.28048	15.5377	11.1102	6.99198	2.71e-12	1.42e-10
329	ENSMUSG00000038909.16	chr11	protein_coding	Kat7	MGI:2182799	OTTMUSG00000001619.2	0	0	13.8228	9.07105	10.9056	11.0931	7.07593	1.48e-12	8.85e-11
330	ENSMUSG00000013160.7	chr8	protein_coding	Atp6v0d1	MGI:1201778	OTTMUSG00000032456.1	0	0	24.4775	49.5792	19.6264	11.0916	6.04756	1.47e-09	2.29e-08
331	ENSMUSG00000020184.15	chr10	protein_coding	Mdm2	MGI:96952	OTTMUSG00000020921.6	0	0	13.6156	8.36868	15.339	11.0909	7.05005	1.79e-12	1.02e-10
332	ENSMUSG00000062519.13	chr6	protein_coding	Zfp398	MGI:1917856	OTTMUSG00000022842.2	0	0	6.90572	2.42098	7.38397	11.09	6.666	2.63e-11	8.96e-10
333	ENSMUSG00000033059.7	chr2	protein_coding	Pygb	MGI:97828	OTTMUSG00000015772.1	0	0	7.67722	17.6241	9.86728	11.0899	6.15079	7.71e-10	1.34e-08
334	ENSMUSG00000023460.13	chr17	protein_coding	Rab12	MGI:894284	OTTMUSG00000021023.3	0	0	20.4781	19.1154	20.5037	11.0891	6.9708	3.15e-12	1.6e-10
335	ENSMUSG00000020674.17	chr12	protein_coding	Pxdn	MGI:1916925	OTTMUSG00000027521.2	0	0	6.05179	6.62183	5.92133	11.0887	6.82089	9.05e-12	3.77e-10
336	ENSMUSG00000030082.14	chr6	protein_coding	Sec61a1	MGI:1858417	OTTMUSG00000023092.2	0	0	10.8077	7.08921	9.76034	11.0804	7.10969	1.16e-12	7.24e-11
337	ENSMUSG00000021963.17	chr14	protein_coding	Sap18	MGI:1277978	OTTMUSG00000022377.3	0	0	12.7324	11.4579	8.81533	11.0799	6.78555	1.16e-11	4.56e-10
338	ENSMUSG00000031700.11	chr8	protein_coding	Gpt2	MGI:1915391	OTTMUSG00000023224.1	0	0	11.321	7.97281	13.7194	11.0765	7.03603	1.98e-12	1.1e-10
339	ENSMUSG00000040018.9	chr19	protein_coding	Cox15	MGI:1920112	OTTMUSG00000026393.2	0	0	10.9242	15.3404	8.84862	11.0763	6.44398	1.16e-10	2.99e-09
340	ENSMUSG00000046836.13	chr1	protein_coding	Brox	MGI:1918928	OTTMUSG00000050558.2	0	0	12.9847	11.3074	11.8749	11.076	6.98365	2.88e-12	1.48e-10
341	ENSMUSG00000020109.13	chr10	protein_coding	Dnajb12	MGI:1931881	OTTMUSG00000034094.1	0	0	23.1121	13.044	19.4707	11.0751	7.0828	1.41e-12	8.47e-11
342	ENSMUSG00000020186.7	chr10	protein_coding	Csrp2	MGI:1202907	OTTMUSG00000064054.1	0	0	38.7168	18.8715	29.1512	11.0696	7.00777	2.42e-12	1.3e-10
343	ENSMUSG00000060224.4	chr19	protein_coding	Pyroxd2	MGI:1921830	OTTMUSG00000074123.2	0	0	12.5038	14.5543	9.02136	11.0667	6.5603	5.37e-11	1.58e-09
344	ENSMUSG00000036594.15	chr17	protein_coding	H2-Aa	MGI:95895	OTTMUSG00000037121.4	0	0	18.3249	2.08546	32.5738	11.0647	5.44337	5.23e-08	4.72e-07
345	ENSMUSG00000027829.15	chr3	protein_coding	Ccnl1	MGI:1922664	OTTMUSG00000029434.3	0	0	13.0345	4.52544	14.6057	11.0615	6.60941	3.86e-11	1.22e-09
346	ENSMUSG00000027599.9	chr3	protein_coding	Armc1	MGI:1921502	OTTMUSG00000051206.1	0	0	19.8205	12.8073	17.425	11.0615	7.09411	1.3e-12	7.91e-11
347	ENSMUSG00000027130.15	chr2	protein_coding	Slc12a6	MGI:2135960	OTTMUSG00000015141.2	0	0	8.7118	2.35738	8.07054	11.0589	6.48725	8.74e-11	2.37e-09
348	ENSMUSG00000039652.16	chr19	protein_coding	Cpeb3	MGI:2443075	OTTMUSG00000033003.4	0	0	13.217	3.50325	9.41132	11.0552	6.53886	6.2e-11	1.77e-09
349	ENSMUSG00000028419.5	chr4	protein_coding	Chmp5	MGI:1924209	OTTMUSG00000006611.1	0	0	48.0407	38.0885	30.6596	11.049	6.80241	1.03e-11	4.13e-10
350	ENSMUSG00000027428.9	chr2	protein_coding	Rbbp9	MGI:1347074	OTTMUSG00000003921.2	0	0	22.7589	30.9971	17.9014	11.0472	6.44115	1.19e-10	3.03e-09
351	ENSMUSG00000027710.14	chr3	protein_coding	Acad9	MGI:1914272	OTTMUSG00000023529.3	0	0	5.48953	10.1104	4.24869	11.0332	6.09577	1.09e-09	1.78e-08
352	ENSMUSG00000079262.3	chr6	protein_coding	Slco1a6	MGI:1351906	OTTMUSG00000037058.4	0	0	17.7312	15.8269	12.0712	11.0325	6.75036	1.47e-11	5.59e-10
353	ENSMUSG00000024620.11	chr18	protein_coding	Pdgfrb	MGI:97531	OTTMUSG00000014920.2	0	0	13.5583	7.58909	12.0749	11.0299	7.05242	1.76e-12	1.01e-10
354	ENSMUSG00000039662.16	chr4	protein_coding	Icmt	MGI:1888594	OTTMUSG00000010407.4	0	0	13.1885	6.6389	14.9344	11.0242	6.88894	5.62e-12	2.59e-10
355	ENSMUSG00000005373.13	chr5	protein_coding	Mlxipl	MGI:1927999	OTTMUSG00000025974.6	0	0	17.1003	2.59909	15.3397	11.0217	5.98023	2.23e-09	3.24e-08
356	ENSMUSG00000033065.14	chr15	protein_coding	Pfkm	MGI:97548	OTTMUSG00000070903.3	0	0	12.0776	25.3635	10.1903	11.0155	5.99677	2.01e-09	2.97e-08
357	ENSMUSG00000032688.9	chr18	protein_coding	Malt1	MGI:2445027	OTTMUSG00000014910.3	0	0	3.29175	2.33124	4.261	11.0108	6.9526	3.59e-12	1.79e-10
358	ENSMUSG00000074221.12	chr7	protein_coding	Zfp568	MGI:2142347	OTTMUSG00000033725.2	0	0	7.40989	5.70779	11.0358	11.0076	6.85961	6.9e-12	3.07e-10
359	ENSMUSG00000072825.11	chr12	protein_coding	Cep170b	MGI:2145043	OTTMUSG00000066030.1	0	0	7.9998	3.63774	11.2622	11.0032	6.61864	3.63e-11	1.16e-09
360	ENSMUSG00000020986.13	chr12	protein_coding	Sec23a	MGI:1349635	OTTMUSG00000026430.2	0	0	10.7669	13.7398	9.79272	11.0022	6.57332	4.92e-11	1.49e-09
361	ENSMUSG00000042350.13	chr12	protein_coding	Arel1	MGI:1915747	OTTMUSG00000035485.3	0	0	10.5055	5.91382	13.355	11.0005	6.86018	6.88e-12	3.07e-10
362	ENSMUSG00000040667.11	chr11	protein_coding	Nup88	MGI:104900	OTTMUSG00000006081.3	0	0	5.78762	8.72348	5.45525	10.9938	6.40791	1.48e-10	3.59e-09
363	ENSMUSG00000015214.14	chrX	protein_coding	Mtmr1	MGI:1858271	OTTMUSG00000017893.6	0	0	9.11593	10.2316	9.27203	10.9925	6.75292	1.45e-11	5.51e-10
364	ENSMUSG00000052155.5	chr2	protein_coding	Acvr2a	MGI:102806	OTTMUSG00000012394.1	0	0	13.481	5.53664	12.7453	10.9853	6.80656	1e-11	4.06e-10
365	ENSMUSG00000038023.12	chr5	protein_coding	Atp6v0a2	MGI:104855	OTTMUSG00000054960.2	0	0	9.20214	6.02552	10.8563	10.983	6.97567	3.04e-12	1.56e-10
366	ENSMUSG00000002981.10	chr7	protein_coding	Clptm1	MGI:1927155	OTTMUSG00000059268.4	0	0	11.061	7.45203	9.37661	10.9819	7.02678	2.11e-12	1.16e-10
367	ENSMUSG00000088185.1	chr3	scaRNA	Scarna2	MGI:3819484	MGI:3819484	0	0	239.307	98.6699	88.3207	10.9747	6.46136	1.04e-10	2.73e-09
368	ENSMUSG00000021751.13	chr14	protein_coding	Acox2	MGI:1934852	OTTMUSG00000035513.3	0	0	17.1235	14.8968	13.349	10.9744	6.83312	8.31e-12	3.54e-10
369	ENSMUSG00000032796.8	chr17	protein_coding	Lama1	MGI:99892	OTTMUSG00000072556.1	0	0	5.63326	3.95789	8.44563	10.9727	6.80657	1e-11	4.06e-10
370	ENSMUSG00000014547.10	chr14	protein_coding	Wdfy2	MGI:2442811	OTTMUSG00000068702.1	0	0	6.45581	4.15849	8.39885	10.9702	6.89261	5.48e-12	2.53e-10
371	ENSMUSG00000032340.8	chr9	protein_coding	Neo1	MGI:1097159	OTTMUSG00000063287.1	0	0	8.49654	4.12393	7.62694	10.9699	6.94021	3.92e-12	1.91e-10
372	ENSMUSG00000069874.7	chr11	protein_coding	Irgm2	MGI:1926262	OTTMUSG00000005725.2	0	0	12.797	12.9662	20.1014	10.9668	6.78178	1.19e-11	4.66e-10
373	ENSMUSG00000020609.14	chr12	protein_coding	Apob	MGI:88052	OTTMUSG00000035465.2	0	0	3.89521	1.44273	7.67907	10.9635	6.11102	9.9e-10	1.65e-08
374	ENSMUSG00000030084.11	chr6	protein_coding	Plxna1	MGI:107685	OTTMUSG00000057675.1	0	0	6.78346	3.57476	9.06086	10.9587	6.74865	1.49e-11	5.63e-10
375	ENSMUSG00000003235.13	chr16	protein_coding	Eif2b5	MGI:2446176	OTTMUSG00000025977.4	0	0	17.6465	26.2153	17.4383	10.9573	6.4271	1.3e-10	3.24e-09
376	ENSMUSG00000036568.7	chr17	protein_coding	Bicral	MGI:2673855	OTTMUSG00000072213.1	0	0	10.2283	3.94959	11.8701	10.957	6.61556	3.7e-11	1.18e-09
377	ENSMUSG00000074909.5	chr19	protein_coding	Ranbp6	MGI:2683212	OTTMUSG00000054309.2	0	0	11.2486	13.8678	10.0354	10.9526	6.56907	5.06e-11	1.51e-09
378	ENSMUSG00000030341.17	chr6	protein_coding	Tnfrsf1a	MGI:1314884	OTTMUSG00000023806.6	0	0	32.1735	7.7743	30.1556	10.9519	6.31734	2.66e-10	5.71e-09
379	ENSMUSG00000026638.15	chr1	protein_coding	Irf6	MGI:1859211	OTTMUSG00000033402.3	0	0	7.15145	4.04961	13.6664	10.9508	6.43321	1.25e-10	3.13e-09
380	ENSMUSG00000037112.16	chr9	protein_coding	Sik2	MGI:2445031	OTTMUSG00000042049.4	0	0	5.8124	4.75863	7.10725	10.9499	6.94556	3.77e-12	1.85e-10
381	ENSMUSG00000051497.15	chr11	protein_coding	Kcnj16	MGI:1314842	OTTMUSG00000003322.3	0.0214361	0.0111322	126.229	98.3699	118.686	10.9479	11.0515	2.16e-28	5.08e-25
382	ENSMUSG00000001323.17	chr11	protein_coding	Srr	MGI:1351636	OTTMUSG00000006189.2	0	0	15.7183	5.81048	17.3756	10.9461	6.60466	3.98e-11	1.24e-09
383	ENSMUSG00000004032.10	chr3	protein_coding	Gstm5	MGI:1309466	OTTMUSG00000035923.2	0	0	39.2182	51.3744	33.5157	10.9435	6.47412	9.54e-11	2.54e-09
384	ENSMUSG00000036181.2	chr13	protein_coding	H1f2	MGI:1931526	OTTMUSG00000000732.1	0	0	46.3064	32.5256	27.88	10.9434	6.76467	1.34e-11	5.13e-10
385	ENSMUSG00000054469.14	chr17	protein_coding	Lclat1	MGI:2684937	OTTMUSG00000031573.3	0	0	13.9027	7.2706	13.8529	10.9321	6.92844	4.25e-12	2.05e-10
386	ENSMUSG00000030747.5	chr7	protein_coding	Dgat2	MGI:1915050	OTTMUSG00000058927.2	0	0	26.7583	12.3631	16.2832	10.9292	6.81452	9.46e-12	3.89e-10
387	ENSMUSG00000032571.14	chr9	protein_coding	Pik3r4	MGI:1922919	OTTMUSG00000049417.6	0	0	4.03699	7.15467	4.80973	10.929	6.30481	2.89e-10	6.11e-09
388	ENSMUSG00000006342.15	chr10	protein_coding	Susd2	MGI:1918983	OTTMUSG00000065088.1	0	0	17.3507	15.2865	14.7746	10.9271	6.84602	7.59e-12	3.3e-10
389	ENSMUSG00000050866.7	chr7	protein_coding	Clrn3	MGI:2142022	OTTMUSG00000060274.2	0	0	23.2847	12.153	15.7717	10.9266	6.89964	5.21e-12	2.44e-10
390	ENSMUSG00000027663.12	chr3	protein_coding	Zmat3	MGI:1195270	OTTMUSG00000022152.5	0	0	5.43535	2.59836	7.07323	10.9251	6.68	2.39e-11	8.37e-10
391	ENSMUSG00000031958.16	chr8	protein_coding	Ldhd	MGI:106428	OTTMUSG00000038174.1	0	0	10.0488	8.84412	11.9092	10.9212	6.91188	4.78e-12	2.27e-10
392	ENSMUSG00000055653.13	chrX	protein_coding	Gpc3	MGI:104903	OTTMUSG00000017333.3	0	0	19.2759	19.7891	20.8696	10.9203	6.80742	9.94e-12	4.05e-10
393	ENSMUSG00000054051.7	chr14	protein_coding	Ercc6	MGI:1100494	OTTMUSG00000069885.1	0	0	5.00485	2.481	5.81893	10.9176	6.79211	1.11e-11	4.37e-10
394	ENSMUSG00000038291.16	chr8	protein_coding	Snx25	MGI:2142610	OTTMUSG00000024631.9	0	0	14.6614	6.23012	17.9938	10.9158	6.62908	3.38e-11	1.1e-09
395	ENSMUSG00000024566.10	chr18	protein_coding	Atp9b	MGI:1354757	OTTMUSG00000068418.6	0	0	5.72002	2.6466	6.00925	10.9146	6.80485	1.01e-11	4.1e-10
396	ENSMUSG00000026355.11	chr1	protein_coding	Mcm6	MGI:1298227	OTTMUSG00000049360.1	0	0	9.30391	13.8558	10.0401	10.914	6.44032	1.19e-10	3.04e-09
397	ENSMUSG00000024158.17	chr17	protein_coding	Hagh	MGI:95745	OTTMUSG00000026374.13	0	0	31.5543	29.2063	22.9391	10.9129	6.69423	2.17e-11	7.74e-10
398	ENSMUSG00000024479.3	chr15	protein_coding	Mal2	MGI:2146021	OTTMUSG00000070418.1	0	0	23.167	9.77211	25.3116	10.9118	6.70472	2.02e-11	7.27e-10
399	ENSMUSG00000040151.9	chr3	protein_coding	Hs2st1	MGI:1346049	OTTMUSG00000034172.2	0	0	7.65044	4.33945	8.51327	10.9101	6.9039	5.06e-12	2.39e-10
400	ENSMUSG00000029071.16	chr4	protein_coding	Dvl1	MGI:94941	OTTMUSG00000010890.2	0	0	14.4332	5.59311	14.2744	10.9031	6.68532	2.3e-11	8.15e-10
401	ENSMUSG00000028986.12	chr5	protein_coding	Klhl7	MGI:1196453	OTTMUSG00000053534.2	0	0	12.1899	16.1779	10.5553	10.903	6.44394	1.16e-10	2.99e-09
402	ENSMUSG00000038533.15	chr2	protein_coding	Cbfa2t2	MGI:1333833	OTTMUSG00000015790.2	0	0	7.6507	4.27625	7.38002	10.9028	6.95625	3.49e-12	1.75e-10
403	ENSMUSG00000024187.15	chr17	protein_coding	Fam234a	MGI:2146854	OTTMUSG00000026503.7	0	0	18.4079	7.72885	16.2106	10.9027	6.79791	1.06e-11	4.22e-10
404	ENSMUSG00000021959.16	chr14	protein_coding	Lats2	MGI:1354386	OTTMUSG00000037614.2	0	0	7.82321	8.05735	6.71237	10.8995	6.69541	2.15e-11	7.69e-10
405	ENSMUSG00000024769.7	chr19	protein_coding	Cdc42bpg	MGI:2652845	OTTMUSG00000018623.3	0	0	7.38047	9.72354	8.30314	10.8948	6.57189	4.97e-11	1.49e-09
406	ENSMUSG00000035873.8	chr10	protein_coding	Pawr	MGI:2149961	OTTMUSG00000064110.1	0	0	40.6034	16.405	40.0805	10.8904	6.71391	1.89e-11	6.9e-10
407	ENSMUSG00000026220.6	chr1	protein_coding	Slc16a14	MGI:1919031	OTTMUSG00000048008.3	0	0	19.1103	10.8192	19.4382	10.8889	6.93503	4.06e-12	1.97e-10
408	ENSMUSG00000027858.13	chr3	protein_coding	Tspan2	MGI:1917997	OTTMUSG00000026566.2	0	0	8.95683	17.2831	4.02411	10.8876	5.63249	1.78e-08	1.84e-07
409	ENSMUSG00000034575.13	chr13	protein_coding	Tent4a	MGI:2682295	OTTMUSG00000032573.4	0	0	6.94515	4.2334	7.25689	10.8865	6.95245	3.59e-12	1.79e-10
410	ENSMUSG00000033860.13	chr3	protein_coding	Fgg	MGI:95526	OTTMUSG00000051802.1	0	0	20.0591	2.51648	62.1828	10.8864	5.05481	4.31e-07	2.99e-06
411	ENSMUSG00000025531.14	chrX	protein_coding	Chm	MGI:892979	OTTMUSG00000018561.4	0	0	6.77322	7.77435	8.57209	10.8854	6.71527	1.88e-11	6.84e-10
412	ENSMUSG00000029032.12	chr4	protein_coding	Arhgef16	MGI:2446219	OTTMUSG00000010513.4	0	0	9.23133	10.996	7.7446	10.8821	6.52617	6.75e-11	1.89e-09
413	ENSMUSG00000024805.16	chr19	protein_coding	Pcgf5	MGI:1923505	OTTMUSG00000068130.2	0	0	4.5719	1.8465	7.0271	10.881	6.37005	1.89e-10	4.37e-09
414	ENSMUSG00000019302.16	chr11	protein_coding	Atp6v0a1	MGI:103286	OTTMUSG00000002124.3	0	0	10.5631	5.5685	8.99078	10.8809	6.93448	4.08e-12	1.97e-10
415	ENSMUSG00000062098.11	chr2	protein_coding	Btbd3	MGI:2385155	OTTMUSG00000014870.2	0	0	6.9914	9.74523	9.82412	10.8737	6.55181	5.68e-11	1.65e-09
416	ENSMUSG00000057286.6	chr11	protein_coding	St6galnac2	MGI:107553	OTTMUSG00000060264.1	0	0	13.1192	3.27065	13.2761	10.8723	6.26199	3.8e-10	7.69e-09
417	ENSMUSG00000033253.18	chr4	protein_coding	Szt2	MGI:3033336	OTTMUSG00000008774.4	0	0	5.37269	3.3519	4.81869	10.8723	6.97442	3.07e-12	1.57e-10
418	ENSMUSG00000030603.16	chr7	protein_coding	Psmc4	MGI:1346093	OTTMUSG00000025054.2	0	0	17.589	33.9976	15.6082	10.8706	6.0334	1.61e-09	2.48e-08
419	ENSMUSG00000014850.15	chr13	protein_coding	Msh3	MGI:109519	OTTMUSG00000047254.11	0	0	4.69205	4.00488	5.38414	10.8686	6.89676	5.32e-12	2.47e-10
420	ENSMUSG00000022175.9	chr14	protein_coding	Lrp10	MGI:1929480	OTTMUSG00000069485.1	0	0	13.6936	8.33309	14.3283	10.8672	6.93892	3.95e-12	1.93e-10
421	ENSMUSG00000009621.18	chr2	protein_coding	Vav2	MGI:102718	OTTMUSG00000012034.3	0	0	7.83023	5.35499	10.1938	10.8653	6.8468	7.55e-12	3.29e-10
422	ENSMUSG00000025920.19	chr1	protein_coding	Stau2	MGI:1352508	OTTMUSG00000033135.7	0	0	9.59047	4.17137	10.8633	10.8649	6.67664	2.44e-11	8.53e-10
423	ENSMUSG00000006281.8	chr14	protein_coding	Tep1	MGI:109573	OTTMUSG00000069112.1	0	0	5.51432	4.15171	7.07421	10.8634	6.87314	6.28e-12	2.84e-10
424	ENSMUSG00000005907.14	chr5	protein_coding	Pex1	MGI:1918632	OTTMUSG00000028545.7	0	0	5.73836	3.8591	5.88818	10.8625	6.96184	3.36e-12	1.7e-10
425	ENSMUSG00000062949.13	chrX	protein_coding	Atp11c	MGI:1859661	OTTMUSG00000017557.3	0	0	7.82537	5.10823	9.08389	10.8593	6.90506	5.02e-12	2.37e-10
426	ENSMUSG00000055866.9	chr1	protein_coding	Per2	MGI:1195265	OTTMUSG00000048493.1	0	0	15.9648	7.2228	4.16892	10.8524	6.10591	1.02e-09	1.69e-08
427	ENSMUSG00000024727.9	chr19	protein_coding	Trpm6	MGI:2675603	OTTMUSG00000073886.2	0	0	8.43328	4.68263	7.72164	10.8498	6.93045	4.2e-12	2.02e-10
428	ENSMUSG00000057554.13	chr13	protein_coding	Lgals8	MGI:1928481	OTTMUSG00000033741.3	0	0	13.8015	13.9108	13.8505	10.8492	6.7569	1.41e-11	5.37e-10
429	ENSMUSG00000037370.13	chr10	protein_coding	Enpp1	MGI:97370	OTTMUSG00000019714.3	0	0	6.87823	3.21037	5.75202	10.8489	6.84962	7.4e-12	3.25e-10
430	ENSMUSG00000027751.13	chr3	protein_coding	Supt20	MGI:1929651	OTTMUSG00000053973.9	0	0	10.375	5.48614	9.89829	10.848	6.89689	5.32e-12	2.47e-10
431	ENSMUSG00000030800.10	chr7	protein_coding	Prss8	MGI:1923810	OTTMUSG00000058635.1	0	0	44.4507	20.3635	22.1185	10.848	6.63159	3.32e-11	1.09e-09
432	ENSMUSG00000000532.11	chr15	protein_coding	Acvr1b	MGI:1338944	OTTMUSG00000048171.5	0	0	16.0569	7.53522	13.0803	10.8462	6.85269	7.25e-12	3.18e-10
433	ENSMUSG00000032727.14	chr13	protein_coding	Mier3	MGI:2442317	OTTMUSG00000019751.6	0	0	12.5287	5.00761	9.26636	10.8443	6.74453	1.54e-11	5.78e-10
434	ENSMUSG00000028957.12	chr4	protein_coding	Per3	MGI:1277134	OTTMUSG00000010238.3	0	0	8.76636	4.36458	3.38217	10.8429	6.42245	1.34e-10	3.32e-09
435	ENSMUSG00000041144.12	chr1	protein_coding	Dnah7b	MGI:2684953	OTTMUSG00000046662.2	0	0	3.16863	1.25141	3.82449	10.8426	6.53625	6.31e-11	1.79e-09
436	ENSMUSG00000026608.13	chr1	protein_coding	Kctd3	MGI:2444629	OTTMUSG00000050925.9	0	0	6.27749	5.78187	6.91958	10.8417	6.84043	7.9e-12	3.41e-10
437	ENSMUSG00000034022.8	chr15	protein_coding	Cpsf1	MGI:2679722	OTTMUSG00000071048.3	0	0	7.72431	11.141	7.14986	10.8396	6.3551	2.08e-10	4.69e-09
438	ENSMUSG00000032839.13	chr9	protein_coding	Trpc1	MGI:109528	OTTMUSG00000047293.4	0	0	8.07432	4.13076	7.82658	10.839	6.86658	6.58e-12	2.94e-10
439	ENSMUSG00000034640.9	chr3	protein_coding	Tiparp	MGI:2159210	OTTMUSG00000022169.3	0	0	11.0738	11.1171	12.9197	10.8378	6.78287	1.18e-11	4.64e-10
440	ENSMUSG00000039456.10	chr16	protein_coding	Morc3	MGI:2136841	OTTMUSG00000056162.2	0	0	10.7129	6.16789	12.5968	10.837	6.82947	8.52e-12	3.61e-10
441	ENSMUSG00000023965.13	chr17	protein_coding	Fbxl17	MGI:1354704	OTTMUSG00000035637.8	0	0	10.7226	7.123	10.6566	10.8365	6.95052	3.64e-12	1.81e-10
442	ENSMUSG00000067369.12	chrX	protein_coding	Trmt2b	MGI:2442530	OTTMUSG00000019176.4	0	0	13.0834	8.85778	11.7824	10.836	6.94702	3.73e-12	1.84e-10
443	ENSMUSG00000022974.12	chr16	protein_coding	Paxbp1	MGI:1914617	OTTMUSG00000016279.7	0	0	12.7065	3.64249	13.836	10.8335	6.32143	2.59e-10	5.59e-09
444	ENSMUSG00000024597.11	chr18	protein_coding	Slc12a2	MGI:101924	OTTMUSG00000073479.1	0	0	5.55693	2.98232	6.10269	10.8308	6.82924	8.54e-12	3.61e-10
445	ENSMUSG00000041258.18	chr18	protein_coding	Zfp236	MGI:1926950	OTTMUSG00000044389.9	0	0	5.72221	2.52919	7.2536	10.8302	6.58264	4.62e-11	1.41e-09
446	ENSMUSG00000027615.14	chr3	protein_coding	Hps3	MGI:2153839	OTTMUSG00000023502.3	0	0	5.9434	5.37965	5.21276	10.8156	6.76939	1.29e-11	5e-10
447	ENSMUSG00000028330.8	chr4	protein_coding	Ncbp1	MGI:1891840	OTTMUSG00000006833.1	0	0	12.4503	18.4525	11.5458	10.8143	6.31203	2.75e-10	5.87e-09
448	ENSMUSG00000038582.15	chr5	protein_coding	Pptc7	MGI:2444593	OTTMUSG00000026703.1	0	0	13.7579	7.56579	11.8964	10.8137	6.90773	4.92e-12	2.33e-10
449	ENSMUSG00000028431.11	chr4	protein_coding	Elp1	MGI:1914544	OTTMUSG00000007272.2	0	0	5.07172	8.90086	5.19452	10.813	6.18067	6.38e-10	1.14e-08
450	ENSMUSG00000066735.8	chr5	protein_coding	Vkorc1l1	MGI:1916818	OTTMUSG00000055677.3	0	0	12.6343	3.95031	14.4515	10.813	6.35447	2.09e-10	4.71e-09
451	ENSMUSG00000039115.13	chr9	protein_coding	Itga9	MGI:104756	OTTMUSG00000033312.2	0	0	6.61248	3.49731	10.5951	10.8092	6.48691	8.76e-11	2.38e-09
452	ENSMUSG00000039304.11	chr3	protein_coding	Tnfsf10	MGI:107414	OTTMUSG00000037571.1	0	0	12.0247	3.61137	15.4011	10.8091	6.23727	4.45e-10	8.72e-09
453	ENSMUSG00000025280.8	chr14	protein_coding	Polr3a	MGI:2681836	OTTMUSG00000068638.1	0	0	7.65682	10.0653	7.11366	10.8074	6.43666	1.22e-10	3.09e-09
454	ENSMUSG00000024580.8	chr18	protein_coding	Grpel2	MGI:1334416	OTTMUSG00000073605.1	0	0	9.03554	3.97361	10.5999	10.8066	6.62445	3.49e-11	1.12e-09
455	ENSMUSG00000021918.10	chr14	protein_coding	Nek4	MGI:1344404	OTTMUSG00000068972.3	0	0	6.54187	4.03323	6.85457	10.8057	6.90294	5.09e-12	2.39e-10
456	ENSMUSG00000038080.17	chr13	protein_coding	Kdm1b	MGI:2145261	OTTMUSG00000024759.4	0	0	8.64069	10.0899	7.85495	10.8053	6.54616	5.9e-11	1.7e-09
457	ENSMUSG00000004221.16	chrX	protein_coding	Ikbkg	MGI:1338074	OTTMUSG00000017732.19	0	0	7.9413	3.57938	8.04091	10.805	6.73611	1.63e-11	6.07e-10
458	ENSMUSG00000074207.10	chr3	protein_coding	Adh1	MGI:87921	OTTMUSG00000034747.1	0	0	19.2861	22.7048	24.1804	10.8041	6.64387	3.06e-11	1.01e-09
459	ENSMUSG00000027247.16	chr2	protein_coding	Arhgap1	MGI:2445003	OTTMUSG00000014300.2	0	0	11.7343	12.0571	10.7526	10.8029	6.67265	2.51e-11	8.68e-10
460	ENSMUSG00000042942.18	chr18	protein_coding	Greb1l	MGI:3576497	OTTMUSG00000037156.7	0	0	5.16779	2.2361	7.04893	10.798	6.48375	8.95e-11	2.41e-09
461	ENSMUSG00000038567.5	chr2	protein_coding	Cyp24a1	MGI:88593	OTTMUSG00000019774.1	0	0	19.4284	8.34614	16.5108	10.7966	6.75706	1.41e-11	5.37e-10
462	ENSMUSG00000030352.15	chr6	protein_coding	Tspan9	MGI:1924558	OTTMUSG00000022481.7	0	0	12.5192	6.34407	12.5774	10.7965	6.81875	9.18e-12	3.82e-10
463	ENSMUSG00000022132.15	chr14	protein_coding	Cldn10	MGI:1913101	OTTMUSG00000023307.3	0	0	26.4772	16.8055	15.046	10.7928	6.66872	2.58e-11	8.86e-10
464	ENSMUSG00000023243.9	chr14	protein_coding	Kcnk5	MGI:1336175	OTTMUSG00000068724.1	0	0	15.22	10.4058	19.5128	10.7926	6.81184	9.64e-12	3.95e-10
465	ENSMUSG00000059182.7	chr6	protein_coding	Skap2	MGI:1889206	OTTMUSG00000057619.2	0	0	4.55422	3.31717	5.51928	10.7875	6.85467	7.15e-12	3.15e-10
466	ENSMUSG00000047921.17	chr15	protein_coding	Trappc9	MGI:1923760	OTTMUSG00000070678.2	0	0	5.28417	7.92773	4.47525	10.7872	6.23136	4.62e-10	8.95e-09
467	ENSMUSG00000005686.17	chr7	protein_coding	Ampd3	MGI:1096344	OTTMUSG00000023504.5	0	0	9.22257	7.68823	9.61523	10.7842	6.85786	6.99e-12	3.1e-10
468	ENSMUSG00000026917.15	chr2	protein_coding	Wdr5	MGI:2155884	OTTMUSG00000012048.2	0	0	13.8537	14.3337	12.263	10.7838	6.63675	3.21e-11	1.05e-09
469	ENSMUSG00000025934.15	chr1	protein_coding	Gsta3	MGI:95856	OTTMUSG00000026333.4	0	0	12.3948	13.6149	6.75916	10.7836	6.23798	4.43e-10	8.7e-09
470	ENSMUSG00000045039.9	chr7	protein_coding	Megf8	MGI:2446294	OTTMUSG00000033805.1	0	0	5.41081	3.26112	6.457	10.7826	6.80813	9.89e-12	4.04e-10
471	ENSMUSG00000003526.12	chr16	protein_coding	Prodh	MGI:97770	OTTMUSG00000028177.5	0	0	7.04439	7.63177	3.51896	10.7802	6.17936	6.44e-10	1.15e-08
472	ENSMUSG00000037104.9	chr17	protein_coding	Socs5	MGI:2385459	OTTMUSG00000072659.1	0	0	9.08684	5.11348	9.75257	10.7795	6.83669	8.1e-12	3.48e-10
473	ENSMUSG00000036661.14	chr15	protein_coding	Dennd3	MGI:2146009	OTTMUSG00000032985.4	0	0	10.0833	6.27493	10.2958	10.7782	6.89667	5.32e-12	2.47e-10
474	ENSMUSG00000036775.13	chr17	protein_coding	Decr2	MGI:1347059	OTTMUSG00000021323.9	0	0	21.013	20.8229	12.0208	10.7722	6.36253	1.98e-10	4.51e-09
475	ENSMUSG00000029501.14	chr5	protein_coding	Ankle2	MGI:1261856	OTTMUSG00000054096.2	0	0	9.83259	5.99449	11.7938	10.772	6.80318	1.02e-11	4.11e-10
476	ENSMUSG00000030087.11	chr6	protein_coding	Klf15	MGI:1929988	OTTMUSG00000022237.3	0	0	25.0141	15.5436	12.7266	10.7704	6.56907	5.06e-11	1.51e-09
477	ENSMUSG00000020651.8	chr12	protein_coding	Slc26a4	MGI:1346029	OTTMUSG00000065104.1	0	0	13.1002	20.1483	11.1419	10.7659	6.19496	5.83e-10	1.06e-08
478	ENSMUSG00000022562.15	chr15	protein_coding	Oplah	MGI:1922725	OTTMUSG00000035743.10	0	0	6.36961	10.6697	6.55633	10.7639	6.20482	5.48e-10	1.01e-08
479	ENSMUSG00000016200.14	chr1	protein_coding	Syt14	MGI:2444490	OTTMUSG00000050853.4	0	0	4.40004	1.40512	7.47444	10.7627	6.02668	1.67e-09	2.57e-08
480	ENSMUSG00000021620.4	chr13	protein_coding	Acot12	MGI:1921406	OTTMUSG00000024121.3	0	0	12.7888	15.1765	15.5119	10.7617	6.60702	3.92e-11	1.23e-09
481	ENSMUSG00000044340.7	chr1	protein_coding	Phlpp1	MGI:2138327	OTTMUSG00000021548.2	0	0	7.19234	7.24685	6.84865	10.7592	6.68044	2.38e-11	8.35e-10
482	ENSMUSG00000035898.13	chr5	protein_coding	Uba6	MGI:1913894	OTTMUSG00000025609.2	0	0	5.42155	5.34175	6.97501	10.7495	6.73161	1.68e-11	6.19e-10
483	ENSMUSG00000030986.13	chr7	protein_coding	Dhx32	MGI:2141813	OTTMUSG00000022581.4	0	0	8.98428	13.2318	11.0971	10.7473	6.40084	1.55e-10	3.73e-09
484	ENSMUSG00000024622.8	chr18	protein_coding	Hmgxb3	MGI:2441817	OTTMUSG00000073582.1	0	0	4.77638	3.37116	5.46051	10.746	6.85373	7.19e-12	3.17e-10
485	ENSMUSG00000097715.2	chr13	transcribed_unprocessed_pseudogene	Gpr137b-ps	MGI:3710533	OTTMUSG00000066558.1	0	0	13.7299	3.93023	15.4834	10.7438	6.24589	4.21e-10	8.36e-09
486	ENSMUSG00000005813.12	chr3	protein_coding	Metap1	MGI:1922874	OTTMUSG00000052836.2	0	0	7.97011	5.15212	8.01205	10.7425	6.88515	5.77e-12	2.65e-10
487	ENSMUSG00000053094.15	chr5	protein_coding	Tmem248	MGI:1918917	OTTMUSG00000055826.2	0	0	16.9485	6.34677	14.1431	10.7405	6.61858	3.63e-11	1.16e-09
488	ENSMUSG00000021067.8	chr12	protein_coding	Sav1	MGI:1927144	OTTMUSG00000065771.1	0	0	10.4321	5.91827	12.0726	10.739	6.76996	1.29e-11	5e-10
489	ENSMUSG00000118366.1	chr19	lincRNA	9130016M20Rik	MGI:1918870	OTTMUSG00000074003.1	0	0	32.5662	6.81279	29.544	10.733	6.07946	1.21e-09	1.94e-08
490	ENSMUSG00000022801.13	chr16	protein_coding	Lrch3	MGI:1917394	OTTMUSG00000024806.6	0	0	5.98486	8.10811	6.80445	10.7321	6.44907	1.13e-10	2.92e-09
491	ENSMUSG00000007655.16	chr6	protein_coding	Cav1	MGI:102709	OTTMUSG00000024023.7	0	0	18.6124	10.5535	13.4907	10.7298	6.81643	9.33e-12	3.86e-10
492	ENSMUSG00000005980.15	chr16	protein_coding	Dnase1	MGI:103157	OTTMUSG00000027161.4	0	0	19.8511	15.7538	10.2193	10.7288	6.42373	1.33e-10	3.3e-09
493	ENSMUSG00000022244.7	chr15	protein_coding	Amacr	MGI:1098273	OTTMUSG00000070290.1	0	0	14.898	25.1635	10.7395	10.7281	5.97315	2.33e-09	3.35e-08
494	ENSMUSG00000038039.13	chr10	protein_coding	Gcc2	MGI:1917547	OTTMUSG00000034161.5	0	0	4.99341	1.98316	8.89575	10.7239	6.12509	9.06e-10	1.53e-08
495	ENSMUSG00000079084.10	chr9	protein_coding	Ccdc82	MGI:1913646	OTTMUSG00000062417.2	0	0	5.7739	2.66541	6.83185	10.7233	6.6047	3.98e-11	1.24e-09
496	ENSMUSG00000025939.19	chr1	protein_coding	Ube2w	MGI:1914049	OTTMUSG00000029683.4	0	0	11.7556	7.39693	10.3947	10.7223	6.87632	6.14e-12	2.78e-10
497	ENSMUSG00000024485.16	chr18	protein_coding	Slc4a9	MGI:2443384	OTTMUSG00000073390.1	0	0	10.7682	4.64036	7.83164	10.7179	6.71263	1.91e-11	6.94e-10
498	ENSMUSG00000030766.15	chr7	protein_coding	Arhgap17	MGI:1917747	OTTMUSG00000058125.1	0	0	5.49066	3.7697	5.51593	10.7126	6.86836	6.49e-12	2.91e-10
499	ENSMUSG00000057335.11	chr1	protein_coding	Cep170	MGI:1918348	OTTMUSG00000050317.2	0	0	2.9352	1.43458	3.86894	10.7104	6.55335	5.63e-11	1.64e-09
500	ENSMUSG00000029009.17	chr4	protein_coding	Mthfr	MGI:106639	OTTMUSG00000010193.13	0	0	6.41393	4.35313	9.1403	10.7095	6.67362	2.5e-11	8.64e-10
501	ENSMUSG00000034235.17	chr14	protein_coding	Usp54	MGI:1926037	OTTMUSG00000025216.3	0	0	5.74678	4.87279	4.86906	10.7087	6.73463	1.64e-11	6.09e-10
502	ENSMUSG00000031360.14	chrX	protein_coding	Ctps2	MGI:1933185	OTTMUSG00000019496.3	0	0	6.51984	13.9188	7.03617	10.7083	5.93799	2.89e-09	4e-08
503	ENSMUSG00000040455.17	chr4	protein_coding	Usp45	MGI:101850	OTTMUSG00000004738.5	0	0	8.17538	4.67542	10.6596	10.7031	6.66217	2.7e-11	9.11e-10
504	ENSMUSG00000052331.14	chr1	protein_coding	Ankrd44	MGI:3045243	OTTMUSG00000042322.3	0	0	2.80304	3.17961	3.78589	10.7009	6.60764	3.91e-11	1.23e-09
505	ENSMUSG00000032554.15	chr9	protein_coding	Trf	MGI:98821	OTTMUSG00000024707.13	0	0	18.3949	6.98761	19.5593	10.6997	6.50278	7.88e-11	2.17e-09
506	ENSMUSG00000020063.16	chr10	protein_coding	Sirt1	MGI:2135607	OTTMUSG00000030914.1	0	0	9.59662	8.68076	7.69434	10.6992	6.6463	3.01e-11	1e-09
507	ENSMUSG00000033530.8	chr12	protein_coding	Ttc7b	MGI:2144724	OTTMUSG00000066051.4	0	0	6.72294	5.02575	7.69935	10.698	6.8217	9e-12	3.76e-10
508	ENSMUSG00000055980.2	chr1	protein_coding	Irs1	MGI:99454	OTTMUSG00000016464.3	0	0	6.19129	4.27387	5.00899	10.6952	6.81668	9.32e-12	3.86e-10
509	ENSMUSG00000005510.9	chr2	protein_coding	Ndufs3	MGI:1915599	OTTMUSG00000014317.1	0	0	22.118	27.7455	10.4011	10.6917	5.95077	2.67e-09	3.75e-08
510	ENSMUSG00000021518.4	chr13	protein_coding	Ptdss1	MGI:1276575	OTTMUSG00000067884.1	0	0	13.537	7.63109	12.3056	10.6895	6.83361	8.28e-12	3.53e-10
511	ENSMUSG00000030681.18	chr7	protein_coding	Mvp	MGI:1925638	OTTMUSG00000025144.3	0	0	6.49205	3.17347	9.59546	10.6889	6.43738	1.22e-10	3.08e-09
512	ENSMUSG00000031517.8	chr8	protein_coding	Gpm6a	MGI:107671	OTTMUSG00000060637.1	0	0	18.1072	13.6938	11.3219	10.6878	6.59353	4.29e-11	1.33e-09
513	ENSMUSG00000021147.17	chr13	protein_coding	Wdr37	MGI:1920393	OTTMUSG00000042174.7	0	0	4.98284	3.43384	4.45468	10.6833	6.84332	7.74e-12	3.35e-10
514	ENSMUSG00000033478.5	chr19	protein_coding	Fam160b1	MGI:2147545	OTTMUSG00000074256.2	0	0	7.44765	8.45198	6.68944	10.682	6.49289	8.42e-11	2.3e-09
515	ENSMUSG00000005362.14	chr6	protein_coding	Crbn	MGI:1913277	OTTMUSG00000023530.3	0	0	6.71984	6.64534	6.11115	10.6791	6.62612	3.45e-11	1.11e-09
516	ENSMUSG00000030956.15	chr7	protein_coding	Fam53b	MGI:1925188	OTTMUSG00000023048.15	0	0	7.91618	3.76986	9.30864	10.6766	6.60366	4.01e-11	1.25e-09
517	ENSMUSG00000003418.11	chr2	protein_coding	St8sia6	MGI:2386797	OTTMUSG00000011299.4	0	0	7.24006	1.23808	11.4001	10.6761	5.58122	2.39e-08	2.38e-07
518	ENSMUSG00000025075.14	chr19	protein_coding	Habp2	MGI:1196378	OTTMUSG00000036781.2	0	0	11.3865	15.211	15.3606	10.6751	6.46457	1.02e-10	2.68e-09
519	ENSMUSG00000037426.18	chr5	protein_coding	Depdc5	MGI:2141101	OTTMUSG00000028553.11	0	0	4.17603	3.24066	4.41315	10.6749	6.81664	9.32e-12	3.86e-10
520	ENSMUSG00000037415.7	chr8	protein_coding	Ranbp10	MGI:1921584	OTTMUSG00000062057.2	0	0	8.67975	4.70015	9.28459	10.6725	6.74906	1.49e-11	5.63e-10
521	ENSMUSG00000003099.11	chr7	protein_coding	Ppp5c	MGI:102666	OTTMUSG00000016479.3	0	0	16.1066	15.0003	11.9402	10.6704	6.55277	5.65e-11	1.65e-09
522	ENSMUSG00000022601.11	chr16	protein_coding	Zbtb11	MGI:2443876	OTTMUSG00000044524.1	0	0	7.03336	4.62045	7.23521	10.6693	6.83433	8.24e-12	3.53e-10
523	ENSMUSG00000001521.12	chr6	protein_coding	Tulp3	MGI:1329045	OTTMUSG00000022778.4	0	0	7.1859	2.8319	5.46786	10.6671	6.62358	3.51e-11	1.13e-09
524	ENSMUSG00000075254.12	chr16	protein_coding	Heg1	MGI:1924696	OTTMUSG00000027314.8	0.00331445	0	11.9291	4.96573	13.785	10.6637	6.75266	1.45e-11	5.51e-10
525	ENSMUSG00000001507.16	chr11	protein_coding	Itga3	MGI:96602	OTTMUSG00000001616.3	0	0	7.99698	7.22441	8.65695	10.6619	6.73708	1.62e-11	6.04e-10
526	ENSMUSG00000026773.19	chr2	protein_coding	Pfkfb3	MGI:2181202	OTTMUSG00000011314.6	0	0	5.87324	6.10987	5.75226	10.6618	6.60291	4.03e-11	1.25e-09
527	ENSMUSG00000037013.17	chr18	protein_coding	Ss18	MGI:107708	OTTMUSG00000073093.2	0	0	5.87684	2.84791	5.22173	10.6581	6.74252	1.56e-11	5.84e-10
528	ENSMUSG00000056973.6	chr8	protein_coding	Ces1d	MGI:2148202	OTTMUSG00000024539.1	0	0	16.9	22.5894	15.4811	10.658	6.32231	2.58e-10	5.57e-09
529	ENSMUSG00000025921.7	chr1	protein_coding	Rdh10	MGI:1924238	OTTMUSG00000025248.1	0	0	12.9743	5.45101	16.2971	10.6568	6.44349	1.17e-10	3e-09
530	ENSMUSG00000027427.13	chr2	protein_coding	Polr3f	MGI:1924086	OTTMUSG00000004234.3	0	0	7.47755	3.34268	7.75918	10.6562	6.62306	3.52e-11	1.13e-09
531	ENSMUSG00000032652.13	chr6	protein_coding	Crebl2	MGI:1889385	OTTMUSG00000023987.2	0	0	10.2573	4.73165	7.96415	10.6554	6.71982	1.82e-11	6.67e-10
532	ENSMUSG00000031878.18	chr8	protein_coding	Nae1	MGI:2384561	OTTMUSG00000029165.2	0	0	4.61269	6.42237	4.80051	10.6523	6.33898	2.31e-10	5.13e-09
533	ENSMUSG00000053253.16	chr14	protein_coding	Ndfip2	MGI:1923523	OTTMUSG00000032794.3	0	0	5.81442	2.43958	4.0502	10.6503	6.64643	3e-11	1e-09
534	ENSMUSG00000041528.15	chr9	protein_coding	Rnf123	MGI:2148796	OTTMUSG00000033727.6	0	0	6.97232	6.05412	6.88733	10.6418	6.73475	1.64e-11	6.09e-10
535	ENSMUSG00000031148.14	chrX	protein_coding	Gpkow	MGI:1859610	OTTMUSG00000017806.3	0	0	14.4081	9.03748	13.4776	10.6415	6.82579	8.74e-12	3.67e-10
536	ENSMUSG00000028803.18	chr4	protein_coding	Nipal3	MGI:1921802	OTTMUSG00000009737.6	0	0	6.99885	3.40172	8.19552	10.6384	6.59778	4.17e-11	1.29e-09
537	ENSMUSG00000038206.13	chr8	protein_coding	Fbxo8	MGI:1354696	OTTMUSG00000021103.3	0	0	11.0103	6.74016	7.20945	10.6384	6.69122	2.21e-11	7.87e-10
538	ENSMUSG00000056673.14	chrY	protein_coding	Kdm5d	MGI:99780	OTTMUSG00000045277.1	0	0	4.1701	1.33631	3.99948	10.6384	6.37261	1.86e-10	4.31e-09
539	ENSMUSG00000098188.1	chr10	protein_coding	Sowahc	MGI:3606051	OTTMUSG00000044376.1	0	0	10.3812	7.04189	13.3597	10.6362	6.70711	1.99e-11	7.18e-10
540	ENSMUSG00000040818.10	chr14	protein_coding	Dennd6a	MGI:2442980	OTTMUSG00000056602.2	0	0	5.98678	4.67456	5.45694	10.6319	6.76836	1.3e-11	5.02e-10
541	ENSMUSG00000034892.8	chr12	protein_coding	Rps29	MGI:107681	OTTMUSG00000023728.1	0	0	73.7609	68.4025	46.6536	10.6318	6.4155	1.4e-10	3.44e-09
542	ENSMUSG00000036026.15	chr17	protein_coding	Tmem63b	MGI:2387609	OTTMUSG00000031349.6	0	0	12.4294	4.3061	11.217	10.6295	6.46099	1.04e-10	2.73e-09
543	ENSMUSG00000029547.10	chr5	protein_coding	Ints1	MGI:1915760	OTTMUSG00000054802.2	0	0	3.79595	5.82489	4.02746	10.6272	6.23161	4.62e-10	8.95e-09
544	ENSMUSG00000028270.12	chr3	protein_coding	Gbp2	MGI:102772	OTTMUSG00000036785.1	0	0	12.7473	9.76386	32.8028	10.6267	6.08684	1.15e-09	1.86e-08
545	ENSMUSG00000029811.14	chr6	protein_coding	Aoc1	MGI:1923757	OTTMUSG00000034260.3	0	0	11.8042	1.03726	32.8118	10.6249	4.83984	1.3e-06	8e-06
546	ENSMUSG00000042063.11	chr12	protein_coding	Zfp386	MGI:1930708	OTTMUSG00000044392.3	0	0	5.63712	3.19701	6.99165	10.6248	6.64784	2.97e-11	9.94e-10
547	ENSMUSG00000037784.14	chr9	protein_coding	Dzip1l	MGI:1919757	OTTMUSG00000023471.4	0	0	7.24262	2.58841	7.98186	10.6245	6.38246	1.74e-10	4.09e-09
548	ENSMUSG00000024454.16	chr18	protein_coding	Hdac3	MGI:1343091	OTTMUSG00000017266.2	0	0	10.7512	12.645	8.12427	10.6228	6.31654	2.67e-10	5.73e-09
549	ENSMUSG00000036817.14	chr5	protein_coding	Sun1	MGI:1924303	OTTMUSG00000025175.3	0	0	7.07695	4.81668	5.81986	10.6202	6.77973	1.2e-11	4.71e-10
550	ENSMUSG00000031538.6	chr8	protein_coding	Plat	MGI:97610	OTTMUSG00000060895.1	0	0	6.3734	8.18809	5.80594	10.6178	6.33627	2.35e-10	5.19e-09
551	ENSMUSG00000043881.9	chr14	protein_coding	Kbtbd7	MGI:2685141	OTTMUSG00000069218.1	0	0	7.6791	13.1207	6.41447	10.6178	5.98777	2.13e-09	3.12e-08
552	ENSMUSG00000003458.12	chr1	protein_coding	Ncstn	MGI:1891700	OTTMUSG00000021508.2	0	0	13.1317	10.0439	10.1393	10.6146	6.69116	2.21e-11	7.87e-10
553	ENSMUSG00000038212.16	chr13	protein_coding	Mfsd14b	MGI:1913881	OTTMUSG00000033001.2	0	0	10.4391	5.79356	8.37047	10.6133	6.77308	1.26e-11	4.91e-10
554	ENSMUSG00000001036.17	chr11	protein_coding	Epn2	MGI:1333766	OTTMUSG00000005838.4	0	0	10.2907	6.35237	9.2237	10.6123	6.8048	1.01e-11	4.1e-10
555	ENSMUSG00000019647.16	chr18	protein_coding	Sema6a	MGI:1203727	OTTMUSG00000033972.2	0	0	5.73941	2.60162	7.55428	10.6119	6.43771	1.21e-10	3.08e-09
556	ENSMUSG00000021710.11	chr13	protein_coding	Nln	MGI:1923055	OTTMUSG00000067801.1	0	0	3.93846	6.20341	4.62742	10.6104	6.23576	4.5e-10	8.79e-09
557	ENSMUSG00000040852.6	chr17	protein_coding	Plekhh2	MGI:2146813	OTTMUSG00000072816.1	0	0	5.20164	6.43758	4.1103	10.6098	6.28625	3.25e-10	6.75e-09
558	ENSMUSG00000022707.16	chr16	protein_coding	Gbe1	MGI:1921435	OTTMUSG00000036833.1	0	0	5.99255	11.7343	4.69506	10.6029	5.80111	6.59e-09	7.97e-08
559	ENSMUSG00000037730.13	chr3	protein_coding	Mynn	MGI:1931415	OTTMUSG00000051393.4	0	0	7.88985	5.16544	6.62514	10.5991	6.78243	1.18e-11	4.64e-10
560	ENSMUSG00000026618.11	chr1	protein_coding	Iars2	MGI:1919586	OTTMUSG00000021852.1	0.00474804	0	9.96197	17.1277	9.84587	10.597	6.33213	2.42e-10	5.3e-09
561	ENSMUSG00000034845.6	chr8	protein_coding	Plvap	MGI:1890497	OTTMUSG00000062158.1	0	0	33.175	16.4102	18.153	10.5961	6.55229	5.67e-11	1.65e-09
562	ENSMUSG00000025757.13	chr3	protein_coding	Hspa4l	MGI:107422	OTTMUSG00000023568.5	0	0	2.42359	4.79983	3.40875	10.595	6.05426	1.41e-09	2.22e-08
563	ENSMUSG00000018196.18	chr1	protein_coding	Glrx2	MGI:1916617	OTTMUSG00000020841.4	0	0	6.88312	3.28175	5.31543	10.5948	6.69846	2.11e-11	7.55e-10
564	ENSMUSG00000039710.14	chr3	protein_coding	Slc7a12	MGI:2156159	OTTMUSG00000026423.2	0	0	32.6668	21.3847	21.697	10.5947	6.6539	2.85e-11	9.58e-10
565	ENSMUSG00000031668.14	chr6	protein_coding	Eif2ak3	MGI:1341830	OTTMUSG00000031093.2	0	0	8.5329	3.64963	10.7396	10.5938	6.4178	1.38e-10	3.4e-09
566	ENSMUSG00000059475.13	chr9	protein_coding	Zfp426	MGI:1920248	OTTMUSG00000036855.6	0	0	10.2096	4.64738	13.2512	10.5905	6.43947	1.2e-10	3.05e-09
567	ENSMUSG00000025217.15	chr19	protein_coding	Btrc	MGI:1338871	OTTMUSG00000067970.3	0	0	2.46771	2.62999	2.42598	10.5888	6.53733	6.26e-11	1.78e-09
568	ENSMUSG00000038740.9	chr2	protein_coding	Mvb12b	MGI:1919793	OTTMUSG00000011912.4	0	0	5.59039	2.47924	7.66803	10.5882	6.37129	1.87e-10	4.34e-09
569	ENSMUSG00000034157.12	chr12	protein_coding	Cipc	MGI:1919185	OTTMUSG00000047415.3	0	0	13.0657	4.6382	10.6736	10.5876	6.48478	8.89e-11	2.4e-09
570	ENSMUSG00000024421.16	chr18	protein_coding	Lama3	MGI:99909	OTTMUSG00000045059.2	0	0	4.14091	2.18523	6.36583	10.5869	6.3913	1.64e-10	3.9e-09
571	ENSMUSG00000028434.12	chr4	protein_coding	Epb41l4b	MGI:1859149	OTTMUSG00000007315.2	0	0	6.19574	4.00335	4.59964	10.5802	6.71942	1.82e-11	6.67e-10
572	ENSMUSG00000039230.14	chr11	protein_coding	Tbcd	MGI:1919686	OTTMUSG00000004679.5	0	0	4.74736	5.27903	5.63701	10.5792	6.54466	5.96e-11	1.72e-09
573	ENSMUSG00000035798.14	chr10	protein_coding	Zdhhc17	MGI:2445110	OTTMUSG00000064055.1	0	0	7.43069	4.13013	7.39578	10.5791	6.73549	1.63e-11	6.07e-10
574	ENSMUSG00000032000.17	chr9	protein_coding	Birc3	MGI:1197007	OTTMUSG00000020585.4	0	0	7.17194	3.26689	17.0914	10.5762	5.84732	5e-09	6.3e-08
575	ENSMUSG00000022253.15	chr15	protein_coding	Nadk2	MGI:1915896	OTTMUSG00000045074.2	0	0	8.17779	9.85904	6.05927	10.5761	6.25079	4.08e-10	8.14e-09
576	ENSMUSG00000034557.14	chr4	protein_coding	Zfyve9	MGI:2652838	OTTMUSG00000008247.3	0.0065314	0	20.3579	11.9267	23.3508	10.5747	6.92643	4.32e-12	2.07e-10
577	ENSMUSG00000050248.11	chr5	protein_coding	Evc2	MGI:1915775	OTTMUSG00000025801.1	0	0	8.08993	4.5255	10.2678	10.5699	6.58724	4.48e-11	1.38e-09
578	ENSMUSG00000020697.16	chr11	protein_coding	Lig3	MGI:109152	OTTMUSG00000000931.4	0	0	6.29862	5.07267	6.2956	10.568	6.73187	1.67e-11	6.19e-10
579	ENSMUSG00000014158.12	chr5	protein_coding	Trpv4	MGI:1926945	OTTMUSG00000014501.4	0	0	11.5533	6.78649	14.1239	10.5629	6.6387	3.16e-11	1.05e-09
580	ENSMUSG00000003228.9	chr19	protein_coding	Grk5	MGI:109161	OTTMUSG00000074399.1	0	0	6.37423	4.59905	7.45858	10.5622	6.72647	1.74e-11	6.38e-10
581	ENSMUSG00000015202.13	chr10	protein_coding	Cnksr3	MGI:2674130	OTTMUSG00000023573.1	0	0	11.7427	10.9815	10.0311	10.561	6.56864	5.08e-11	1.51e-09
582	ENSMUSG00000020875.9	chr11	protein_coding	Hoxb9	MGI:96190	OTTMUSG00000001991.3	0	0	24.0457	6.7791	22.4724	10.5577	6.22366	4.86e-10	9.29e-09
583	ENSMUSG00000022365.6	chr15	protein_coding	Derl1	MGI:1915069	OTTMUSG00000070430.1	0	0	17.1542	8.68634	13.7627	10.557	6.70649	1.99e-11	7.19e-10
584	ENSMUSG00000031871.9	chr8	protein_coding	Cdh5	MGI:105057	OTTMUSG00000061476.2	0	0	10.4421	11.2018	7.57461	10.5545	6.33767	2.33e-10	5.16e-09
585	ENSMUSG00000028392.15	chr4	protein_coding	Bspry	MGI:2177191	OTTMUSG00000000309.2	0	0	18.936	4.99156	34.833	10.5533	5.70173	1.19e-08	1.31e-07
586	ENSMUSG00000050567.16	chr11	protein_coding	Maml1	MGI:1890504	OTTMUSG00000005580.2	0	0	9.09804	4.89484	9.85705	10.5533	6.66232	2.7e-11	9.11e-10
587	ENSMUSG00000054072.12	chr18	protein_coding	Iigp1	MGI:1926259	OTTMUSG00000073536.1	0	0	4.824	5.31661	11.9072	10.5492	6.18497	6.21e-10	1.11e-08
588	ENSMUSG00000041966.18	chr2	protein_coding	Dcaf17	MGI:1923013	OTTMUSG00000013153.7	0	0	4.42709	3.39082	5.25959	10.5484	6.70972	1.95e-11	7.06e-10
589	ENSMUSG00000020225.10	chr10	protein_coding	Tmbim4	MGI:1915462	OTTMUSG00000034095.4	0	0	21.2303	13.5526	14.8699	10.5482	6.66789	2.6e-11	8.89e-10
590	ENSMUSG00000109536.1	chr7	TEC	9330162G02Rik	MGI:2442217	OTTMUSG00000058947.2	0	0	2.04227	0.332646	2.1271	10.5464	5.71355	1.11e-08	1.23e-07
591	ENSMUSG00000058921.3	chr3	protein_coding	Slc10a5	MGI:2685251	OTTMUSG00000051492.1	0	0	14.8283	5.0834	14.4084	10.5451	6.36879	1.91e-10	4.39e-09
592	ENSMUSG00000030304.11	chr6	protein_coding	Ergic2	MGI:1914706	OTTMUSG00000023518.4	0	0	7.39922	3.90884	8.19824	10.5438	6.63191	3.31e-11	1.09e-09
593	ENSMUSG00000020070.18	chr10	protein_coding	Rufy2	MGI:1917682	OTTMUSG00000030840.3	0	0	5.64783	4.07118	6.04234	10.5412	6.74301	1.55e-11	5.83e-10
594	ENSMUSG00000059713.12	chr4	protein_coding	Rcan3	MGI:1858220	OTTMUSG00000009732.3	0	0	9.00196	5.02674	11.5542	10.5386	6.55764	5.47e-11	1.6e-09
595	ENSMUSG00000028999.15	chr5	protein_coding	Rint1	MGI:1916233	OTTMUSG00000028512.2	0	0	5.65872	6.21228	4.55235	10.5384	6.37378	1.84e-10	4.29e-09
596	ENSMUSG00000020003.16	chr10	protein_coding	Pex7	MGI:1321392	OTTMUSG00000031072.4	0	0	2.91364	4.53864	2.23722	10.537	5.98816	2.12e-09	3.11e-08
597	ENSMUSG00000051375.15	chr18	protein_coding	Pcdh1	MGI:104692	OTTMUSG00000033463.6	0	0	5.75653	2.72397	6.4754	10.5363	6.54192	6.07e-11	1.74e-09
598	ENSMUSG00000031303.8	chrX	protein_coding	Map3k15	MGI:2448588	OTTMUSG00000019447.1	0	0	7.36634	10.9855	9.2442	10.5359	6.26633	3.7e-10	7.51e-09
599	ENSMUSG00000074749.10	chr2	protein_coding	Kiz	MGI:2684960	OTTMUSG00000015699.2	0	0	21.7931	10.8193	24.9579	10.5356	6.56407	5.24e-11	1.55e-09
600	ENSMUSG00000026927.17	chr2	protein_coding	Entr1	MGI:1915362	OTTMUSG00000012776.2	0	0	16.7964	4.71891	16.08	10.5323	6.19487	5.83e-10	1.06e-08
601	ENSMUSG00000075590.4	chr15	protein_coding	Nrbp2	MGI:2385017	OTTMUSG00000069908.5	0	0	20.085	4.5224	10.1102	10.5275	6.06913	1.29e-09	2.05e-08
602	ENSMUSG00000027822.16	chr3	protein_coding	Slc33a1	MGI:1332247	OTTMUSG00000026586.1	0	0	11.4183	11.7853	11.2666	10.5275	6.5287	6.63e-11	1.86e-09
603	ENSMUSG00000042118.7	chr13	protein_coding	Bhmt2	MGI:1891379	OTTMUSG00000024451.2	0	0	15.8076	21.1542	10.676	10.526	6.05418	1.41e-09	2.22e-08
604	ENSMUSG00000034867.16	chr7	protein_coding	Ankrd27	MGI:2444103	OTTMUSG00000049776.7	0	0	6.63737	5.98644	7.92367	10.525	6.64694	2.99e-11	9.98e-10
605	ENSMUSG00000042810.14	chr6	protein_coding	Krba1	MGI:1925077	OTTMUSG00000024285.3	0	0	4.44086	1.15209	3.97215	10.5242	6.14927	7.78e-10	1.35e-08
606	ENSMUSG00000060181.6	chr10	protein_coding	Slc35e3	MGI:2448489	OTTMUSG00000064319.2	0	0	15.9209	5.61014	16.0463	10.5234	6.36094	2.01e-10	4.55e-09
607	ENSMUSG00000006191.17	chr13	protein_coding	Cdkal1	MGI:1921765	OTTMUSG00000000663.8	0	0	3.40198	2.99684	3.23919	10.5208	6.63721	3.2e-11	1.05e-09
608	ENSMUSG00000001366.14	chr9	protein_coding	Fbxo9	MGI:1918788	OTTMUSG00000034577.3	0	0	14.0461	12.4129	13.2544	10.5202	6.6316	3.32e-11	1.09e-09
609	ENSMUSG00000015341.17	chr8	protein_coding	Golga7	MGI:1931029	OTTMUSG00000029863.3	0	0	7.8379	4.71641	6.24565	10.517	6.71882	1.83e-11	6.69e-10
610	ENSMUSG00000037824.6	chr14	protein_coding	Tspan14	MGI:1196325	OTTMUSG00000068661.1	0	0	20.0078	9.72531	18.9023	10.515	6.63676	3.21e-11	1.05e-09
611	ENSMUSG00000039117.16	chr2	protein_coding	Taf4	MGI:2152346	OTTMUSG00000016232.5	0	0	11.5113	5.02902	11.5062	10.5108	6.53365	6.42e-11	1.82e-09
612	ENSMUSG00000041440.18	chr9	protein_coding	Gk5	MGI:2443336	OTTMUSG00000031738.4	0	0	4.37256	4.12806	5.99503	10.5071	6.57907	4.73e-11	1.44e-09
613	ENSMUSG00000048047.3	chrX	protein_coding	Zbtb33	MGI:1927290	OTTMUSG00000017200.3	0	0	9.03333	6.0835	9.2643	10.5019	6.72852	1.71e-11	6.3e-10
614	ENSMUSG00000051451.6	chr7	protein_coding	Crebzf	MGI:2675296	OTTMUSG00000022882.2	0	0	13.2418	4.63323	13.4102	10.5017	6.33917	2.31e-10	5.13e-09
615	ENSMUSG00000031431.13	chrX	protein_coding	Tsc22d3	MGI:1196284	OTTMUSG00000018845.2	0	0.0100936	25.1258	38.9279	6.96649	10.5004	5.63197	1.78e-08	1.84e-07
616	ENSMUSG00000024544.9	chr18	protein_coding	Ldlrad4	MGI:1277150	OTTMUSG00000074448.1	0	0	8.06656	4.19951	11.5989	10.4988	6.39076	1.65e-10	3.91e-09
617	ENSMUSG00000020283.5	chr11	protein_coding	Pex13	MGI:1919379	OTTMUSG00000005277.2	0	0	9.78603	8.77018	7.31708	10.4967	6.48296	8.99e-11	2.42e-09
618	ENSMUSG00000024313.8	chr18	protein_coding	Mep1b	MGI:96964	OTTMUSG00000072942.1	0	0	13.603	20.4017	9.3631	10.4956	5.9344	2.95e-09	4.07e-08
619	ENSMUSG00000062421.13	chr11	protein_coding	Arf2	MGI:99595	OTTMUSG00000003146.3	0	0	10.8422	18.078	8.78507	10.4921	5.92424	3.14e-09	4.28e-08
620	ENSMUSG00000027580.17	chr2	protein_coding	Helz2	MGI:2385169	OTTMUSG00000016565.2	0	0	4.15966	2.14125	4.68817	10.4899	6.57042	5.02e-11	1.5e-09
621	ENSMUSG00000033676.13	chr7	protein_coding	Gabrb3	MGI:95621	OTTMUSG00000031173.5	0	0	5.88167	1.97281	12.1955	10.4887	5.72994	1e-08	1.14e-07
622	ENSMUSG00000034998.18	chr17	protein_coding	Foxn2	MGI:1347478	OTTMUSG00000033848.4	0	0	7.11271	3.13691	7.07767	10.4879	6.52901	6.62e-11	1.86e-09
623	ENSMUSG00000029569.9	chr6	protein_coding	Tmem168	MGI:1921794	OTTMUSG00000023860.3	0	0	8.79019	4.59695	8.20286	10.4876	6.66584	2.63e-11	8.96e-10
624	ENSMUSG00000061455.13	chr4	protein_coding	Stx17	MGI:1914977	OTTMUSG00000006814.3	0	0	9.64096	3.47526	8.56964	10.4864	6.41208	1.44e-10	3.51e-09
625	ENSMUSG00000026896.14	chr2	protein_coding	Ifih1	MGI:1918836	OTTMUSG00000012871.2	0	0	4.08703	3.71284	7.25945	10.4857	6.41114	1.44e-10	3.53e-09
626	ENSMUSG00000019763.11	chr10	protein_coding	Rmnd1	MGI:1913334	OTTMUSG00000030953.3	0	0	8.59917	6.08479	5.89588	10.4827	6.572	4.96e-11	1.49e-09
627	ENSMUSG00000038250.9	chr8	protein_coding	Usp38	MGI:1922091	OTTMUSG00000061341.1	0	0	7.10806	6.68699	7.04562	10.482	6.57725	4.79e-11	1.45e-09
628	ENSMUSG00000025184.10	chr19	protein_coding	R3hcc1l	MGI:1196316	OTTMUSG00000035132.2	0	0	6.29602	3.76133	6.75693	10.4806	6.67238	2.52e-11	8.68e-10
629	ENSMUSG00000044573.16	chr12	protein_coding	Acp1	MGI:87881	OTTMUSG00000065053.2	0	0	11.8032	10.3004	10.894	10.4803	6.60706	3.92e-11	1.23e-09
630	ENSMUSG00000026718.17	chr2	protein_coding	Stam	MGI:1329014	OTTMUSG00000011399.5	0	0	5.2077	4.25745	4.85197	10.4732	6.64802	2.97e-11	9.94e-10
631	ENSMUSG00000110185.2	chr18	protein_coding	Igip	MGI:1924271	OTTMUSG00000060490.2	0	0	15.4438	7.59085	21.3625	10.4708	6.36844	1.91e-10	4.4e-09
632	ENSMUSG00000061411.12	chr2	protein_coding	Nol4l	MGI:1918765	OTTMUSG00000016765.3	0	0	4.82714	2.44344	6.56813	10.4701	6.40281	1.53e-10	3.69e-09
633	ENSMUSG00000000441.17	chr6	protein_coding	Raf1	MGI:97847	OTTMUSG00000020697.8	0	0	7.92295	3.08373	7.47052	10.4665	6.44092	1.19e-10	3.03e-09
634	ENSMUSG00000039529.9	chr18	protein_coding	Atp8b1	MGI:1859665	OTTMUSG00000073645.1	0	0	6.24851	5.34365	6.14577	10.4657	6.63064	3.34e-11	1.09e-09
635	ENSMUSG00000071042.12	chr17	protein_coding	Rasgrp3	MGI:3028579	OTTMUSG00000072964.3	0	0	7.05559	6.80198	6.24226	10.4648	6.50052	8e-11	2.19e-09
636	ENSMUSG00000042042.14	chr6	protein_coding	Csgalnact2	MGI:1926002	OTTMUSG00000022841.2	0	0	8.3731	3.80028	10.9807	10.464	6.35128	2.14e-10	4.78e-09
637	ENSMUSG00000006205.13	chr7	protein_coding	Htra1	MGI:1929076	OTTMUSG00000031663.2	0	0	11.7564	13.4346	15.4316	10.46	6.45432	1.09e-10	2.84e-09
638	ENSMUSG00000022292.16	chr15	protein_coding	Rrm2b	MGI:2155865	OTTMUSG00000032790.5	0	0	4.38319	4.37099	4.02723	10.4596	6.48638	8.79e-11	2.38e-09
639	ENSMUSG00000008429.8	chr9	protein_coding	Herpud2	MGI:1915393	OTTMUSG00000062552.1	0	0	8.9343	4.28352	7.87641	10.4549	6.60775	3.9e-11	1.23e-09
640	ENSMUSG00000031778.13	chr8	protein_coding	Cx3cl1	MGI:1097153	OTTMUSG00000029903.2	0	0	13.7996	4.19452	14.3408	10.4509	6.17348	6.68e-10	1.18e-08
641	ENSMUSG00000040929.17	chr19	protein_coding	Rfx3	MGI:106582	OTTMUSG00000037650.3	0	0	3.53821	2.394	5.09283	10.4492	6.50067	8e-11	2.19e-09
642	ENSMUSG00000013846.10	chr15	protein_coding	St3gal1	MGI:98304	OTTMUSG00000070607.1	0	0	7.08209	4.87097	5.42543	10.4479	6.63208	3.31e-11	1.09e-09
643	ENSMUSG00000034893.9	chr14	protein_coding	Cog3	MGI:2450151	OTTMUSG00000069436.2	0	0	8.85356	6.15477	7.83841	10.4473	6.68626	2.29e-11	8.11e-10
644	ENSMUSG00000003234.16	chr16	protein_coding	Abcf3	MGI:1351656	OTTMUSG00000023912.8	0	0	10.3522	12.6675	8.77776	10.4468	6.24281	4.3e-10	8.48e-09
645	ENSMUSG00000022512.3	chr16	protein_coding	Cldn1	MGI:1276109	OTTMUSG00000022624.2	0	0	9.30733	3.47162	13.2436	10.4464	6.11953	9.39e-10	1.58e-08
646	ENSMUSG00000040520.7	chr4	protein_coding	Manea	MGI:2444484	OTTMUSG00000004825.4	0	0	9.88012	5.67527	9.35428	10.4444	6.67578	2.46e-11	8.57e-10
647	ENSMUSG00000037890.13	chr5	protein_coding	Wdr19	MGI:2443231	OTTMUSG00000055141.3	0	0	2.50989	4.38495	2.90086	10.4444	6.02634	1.68e-09	2.58e-08
648	ENSMUSG00000017679.16	chr2	protein_coding	Ttpal	MGI:1923330	OTTMUSG00000001068.5	0	0	7.68767	3.57402	9.49827	10.4407	6.40247	1.53e-10	3.69e-09
649	ENSMUSG00000029370.10	chr5	protein_coding	Rassf6	MGI:1920496	OTTMUSG00000055490.2	0	0	10.5666	7.23897	10.1321	10.4374	6.69302	2.19e-11	7.8e-10
650	ENSMUSG00000027099.9	chr2	protein_coding	Mtx2	MGI:1859652	OTTMUSG00000016594.1	0	0	11.8481	11.4984	7.4809	10.4303	6.25313	4.02e-10	8.06e-09
651	ENSMUSG00000032381.5	chr9	protein_coding	Ciao2a	MGI:1915500	OTTMUSG00000021048.1	0	0	42.9332	18.3521	37.425	10.4302	6.51701	7.17e-11	1.99e-09
652	ENSMUSG00000090165.8	chr1	protein_coding	Ugt1a10	MGI:3580642	OTTMUSG00000020817.6	0	0	19.1114	20.2538	9.79876	10.4279	6.01509	1.8e-09	2.72e-08
653	ENSMUSG00000000743.9	chr8	protein_coding	Chmp1a	MGI:1920159	OTTMUSG00000036037.2	0	0	17.0774	6.00879	14.62	10.4241	6.36527	1.95e-10	4.46e-09
654	ENSMUSG00000052752.15	chr17	protein_coding	Traf7	MGI:3042141	OTTMUSG00000040166.6	0	0	7.83532	4.97098	7.37873	10.4232	6.685	2.31e-11	8.15e-10
655	ENSMUSG00000037885.18	chr2	protein_coding	Stk35	MGI:1914583	OTTMUSG00000015500.3	0	0	8.41191	3.87458	7.26028	10.4224	6.56548	5.19e-11	1.54e-09
656	ENSMUSG00000017721.15	chr2	protein_coding	Pigt	MGI:1926178	OTTMUSG00000001092.6	0	0	12.4257	7.35095	11.0226	10.4205	6.67397	2.49e-11	8.64e-10
657	ENSMUSG00000024044.19	chr17	protein_coding	Epb41l3	MGI:103008	OTTMUSG00000060066.7	0.00323738	0	11.0074	4.80399	9.27452	10.4192	6.76915	1.3e-11	5e-10
658	ENSMUSG00000046743.6	chr3	protein_coding	Fat4	MGI:3045256	OTTMUSG00000024693.1	0	0	2.2946	2.35638	1.91557	10.4178	6.38469	1.72e-10	4.04e-09
659	ENSMUSG00000028093.15	chr3	protein_coding	Acp6	MGI:1931010	OTTMUSG00000022388.4	0	0	5.03424	4.19887	4.28082	10.4168	6.56254	5.29e-11	1.56e-09
660	ENSMUSG00000033998.9	chr8	protein_coding	Kcnk1	MGI:109322	OTTMUSG00000061597.1	0	0	26.1436	12.7724	14.3181	10.4167	6.43989	1.2e-10	3.05e-09
661	ENSMUSG00000039048.15	chr9	protein_coding	Foxred1	MGI:2446262	OTTMUSG00000034114.3	0	0	8.91499	10.2205	5.21867	10.4159	6.03815	1.56e-09	2.41e-08
662	ENSMUSG00000000959.7	chr14	protein_coding	Oxa1l	MGI:1916339	OTTMUSG00000053878.2	0	0	9.83731	7.53243	8.59867	10.4149	6.62441	3.49e-11	1.12e-09
663	ENSMUSG00000019894.14	chr10	protein_coding	Slc6a15	MGI:2143484	OTTMUSG00000065118.1	0	0	5.89045	1.36925	8.97969	10.4148	5.68165	1.33e-08	1.44e-07
664	ENSMUSG00000048732.5	chr11	protein_coding	Klhl11	MGI:2388648	OTTMUSG00000006269.1	0	0	12.8599	21.0523	11.0291	10.4145	5.93144	3e-09	4.12e-08
665	ENSMUSG00000041231.15	chr11	protein_coding	Ublcp1	MGI:1933105	OTTMUSG00000005470.3	0	0	14.8644	17.1769	11.4858	10.4115	6.22157	4.92e-10	9.37e-09
666	ENSMUSG00000026484.13	chr1	protein_coding	Rnf2	MGI:1101759	OTTMUSG00000049593.2	0	0	10.3617	8.09576	9.48608	10.4102	6.6267	3.43e-11	1.11e-09
667	ENSMUSG00000026245.16	chr1	protein_coding	Farsb	MGI:1346035	OTTMUSG00000047790.2	0	0	14.0915	15.3151	13.3474	10.41	6.39277	1.63e-10	3.87e-09
668	ENSMUSG00000028700.14	chr4	protein_coding	Pomgnt1	MGI:1915523	OTTMUSG00000009309.3	0	0	8.38232	4.04047	9.61199	10.4091	6.46285	1.03e-10	2.71e-09
669	ENSMUSG00000058388.14	chr3	protein_coding	Phtf1	MGI:1332671	OTTMUSG00000024266.8	0	0	6.17131	2.80571	7.61372	10.4089	6.36723	1.92e-10	4.42e-09
670	ENSMUSG00000033722.9	chr1	protein_coding	BC034090	MGI:2672904	OTTMUSG00000046207.10	0	0.00532913	15.0556	7.07591	17.8423	10.405	6.66408	2.66e-11	9.05e-10
671	ENSMUSG00000043323.17	chr5	protein_coding	Fbrsl1	MGI:1920907	OTTMUSG00000054138.4	0	0	6.52697	2.57911	5.40648	10.4025	6.4515	1.11e-10	2.89e-09
672	ENSMUSG00000073409.12	chr17	protein_coding	H2-Q6	MGI:95935	OTTMUSG00000037190.1	0	0	19.8662	21.8096	10.7332	10.4024	6.00953	1.86e-09	2.78e-08
673	ENSMUSG00000022711.16	chr16	protein_coding	Pmm2	MGI:1859214	OTTMUSG00000025198.4	0	0	8.4749	5.58276	6.86935	10.3996	6.63981	3.14e-11	1.04e-09
674	ENSMUSG00000040354.14	chr10	protein_coding	Mars1	MGI:1345633	OTTMUSG00000032541.2	0	0	8.24423	14.976	7.614	10.3979	5.85444	4.79e-09	6.1e-08
675	ENSMUSG00000044934.13	chr13	protein_coding	Zfp367	MGI:2442266	OTTMUSG00000027754.2	0	0	8.56382	3.41977	9.8721	10.3936	6.30517	2.88e-10	6.1e-09
676	ENSMUSG00000039686.14	chr2	protein_coding	Zer1	MGI:2442511	OTTMUSG00000016742.1	0	0	3.60095	4.6518	2.77621	10.3912	6.09748	1.08e-09	1.77e-08
677	ENSMUSG00000037410.13	chr9	protein_coding	Tbc1d2b	MGI:1914266	OTTMUSG00000031688.3	0	0	4.44185	3.62352	4.89294	10.3902	6.61276	3.77e-11	1.2e-09
678	ENSMUSG00000051234.6	chr9	protein_coding	Rnf7	MGI:1337096	OTTMUSG00000022972.2	0	0	36.2423	26.7334	22.027	10.3891	6.40043	1.55e-10	3.74e-09
679	ENSMUSG00000027194.16	chr2	protein_coding	Ttc17	MGI:1921819	OTTMUSG00000014442.2	0	0	5.07304	2.6986	5.31853	10.3885	6.56787	5.1e-11	1.52e-09
680	ENSMUSG00000032501.9	chr15	protein_coding	Trib1	MGI:2443397	OTTMUSG00000028043.2	0	0	6.45631	3.71944	8.63315	10.386	6.44657	1.14e-10	2.95e-09
681	ENSMUSG00000073131.12	chrX	protein_coding	Vma21	MGI:1914298	OTTMUSG00000017818.1	0	0	7.18901	2.63159	6.6105	10.3859	6.35064	2.14e-10	4.8e-09
682	ENSMUSG00000079020.9	chr15	protein_coding	Slc45a4	MGI:2146236	OTTMUSG00000032799.3	0	0	5.14011	3.04713	5.56272	10.3848	6.6037	4.01e-11	1.25e-09
683	ENSMUSG00000023088.17	chr16	protein_coding	Abcc1	MGI:102676	OTTMUSG00000027051.5	0	0	3.48736	1.61442	2.68147	10.3826	6.5472	5.86e-11	1.69e-09
684	ENSMUSG00000025207.16	chr19	protein_coding	Sema4g	MGI:1347047	OTTMUSG00000014898.5	0	0	7.2162	1.85688	4.95185	10.38	6.11559	9.62e-10	1.61e-08
685	ENSMUSG00000047539.9	chr1	protein_coding	Fbxo28	MGI:1261890	OTTMUSG00000050383.1	0	0	7.74815	4.93692	9.05727	10.3788	6.5855	4.53e-11	1.39e-09
686	ENSMUSG00000027742.13	chr3	protein_coding	Cog6	MGI:1914792	OTTMUSG00000051735.4	0	0	7.32576	8.37051	6.2117	10.3781	6.2688	3.64e-10	7.4e-09
687	ENSMUSG00000056116.18	chr17	protein_coding	H2-T22	MGI:95956	OTTMUSG00000014954.2	0	0	12.1961	4.52229	18.4571	10.3754	6.02069	1.74e-09	2.64e-08
688	ENSMUSG00000017386.10	chr11	protein_coding	Traf4	MGI:1202880	OTTMUSG00000000106.1	0	0	14.7123	5.31276	16.2849	10.3746	6.23717	4.46e-10	8.72e-09
689	ENSMUSG00000078185.3	chr1	protein_coding	Chml	MGI:101913	OTTMUSG00000021480.3	0	0	5.26213	4.12148	6.92136	10.3726	6.54682	5.88e-11	1.7e-09
690	ENSMUSG00000021936.14	chr14	protein_coding	Mapk8	MGI:1346861	OTTMUSG00000018229.3	0	0	4.30023	2.17824	3.67077	10.3726	6.58938	4.42e-11	1.36e-09
691	ENSMUSG00000030306.14	chr6	protein_coding	Tmtc1	MGI:3039590	OTTMUSG00000022507.4	0	0	4.68748	4.76679	3.19857	10.3716	6.23361	4.56e-10	8.88e-09
692	ENSMUSG00000021665.9	chr13	protein_coding	Hexb	MGI:96074	OTTMUSG00000067671.2	0	0	10.8092	31.9581	8.88524	10.3702	5.30309	1.14e-07	9.21e-07
693	ENSMUSG00000035958.3	chr13	protein_coding	Tdp2	MGI:1860486	OTTMUSG00000000605.5	0	0	12.2497	11.685	9.33701	10.3681	6.36366	1.97e-10	4.49e-09
694	ENSMUSG00000029821.15	chr6	protein_coding	Gsdme	MGI:1889850	OTTMUSG00000035970.4	0	0	3.47155	1.40099	4.39722	10.3629	6.22627	4.78e-10	9.17e-09
695	ENSMUSG00000074896.3	chr19	protein_coding	Ifit3	MGI:1101055	OTTMUSG00000016645.1	0	0	20.1157	18.8473	24.6092	10.3623	6.52106	6.98e-11	1.95e-09
696	ENSMUSG00000056666.13	chr6	protein_coding	Retsat	MGI:1914692	OTTMUSG00000026938.6	0	0	13.4117	9.33253	8.67442	10.3565	6.4583	1.06e-10	2.78e-09
697	ENSMUSG00000045314.5	chr5	protein_coding	Sowahb	MGI:1925338	OTTMUSG00000055616.1	0	0	10.5986	6.63915	11.9133	10.3543	6.58548	4.53e-11	1.39e-09
698	ENSMUSG00000033658.16	chr8	protein_coding	Ddx19b	MGI:2148251	OTTMUSG00000031896.1	0	0	6.06028	3.14277	7.95165	10.3536	6.37753	1.8e-10	4.19e-09
699	ENSMUSG00000029311.16	chr5	protein_coding	Hsd17b11	MGI:2149821	OTTMUSG00000026783.2	0	0	11.5596	11.6985	9.76756	10.3512	6.36347	1.97e-10	4.49e-09
700	ENSMUSG00000027499.12	chr3	protein_coding	Pkia	MGI:104747	OTTMUSG00000051305.4	0	0	10.5501	5.6403	14.8212	10.3506	6.33762	2.33e-10	5.16e-09
701	ENSMUSG00000015363.13	chr15	protein_coding	Trabd	MGI:1915226	OTTMUSG00000036749.2	0	0	8.1517	5.22081	6.64812	10.3476	6.61324	3.76e-11	1.19e-09
702	ENSMUSG00000070934.6	chr4	protein_coding	Rraga	MGI:1915691	OTTMUSG00000007449.1	0	0	10.1652	40.6036	7.06848	10.3406	4.95766	7.13e-07	4.72e-06
703	ENSMUSG00000037049.9	chr7	protein_coding	Smpd1	MGI:98325	OTTMUSG00000060466.1	0	0	13.1779	8.90388	11.1057	10.3374	6.60778	3.9e-11	1.23e-09
704	ENSMUSG00000030364.6	chr6	protein_coding	Clec2h	MGI:2136934	OTTMUSG00000056390.3	0	0	18.7892	6.93105	17.0698	10.337	6.33128	2.43e-10	5.32e-09
705	ENSMUSG00000027011.14	chr2	protein_coding	Ube2e3	MGI:107412	OTTMUSG00000016715.4	0	0	10.2931	7.77561	6.72591	10.3369	6.40923	1.46e-10	3.56e-09
706	ENSMUSG00000022472.16	chr15	protein_coding	Desi1	MGI:106313	OTTMUSG00000032775.2	0	0	11.8594	7.9306	10.7549	10.3368	6.62622	3.44e-11	1.11e-09
707	ENSMUSG00000047793.13	chr1	protein_coding	Sned1	MGI:3045960	OTTMUSG00000036435.2	0	0	6.13822	1.94866	4.18279	10.3365	6.25637	3.94e-10	7.92e-09
708	ENSMUSG00000019856.14	chr10	protein_coding	Fam184a	MGI:1923156	OTTMUSG00000036555.4	0	0	7.5631	2.62897	11.6054	10.333	5.93476	2.94e-09	4.06e-08
709	ENSMUSG00000038172.14	chr4	protein_coding	Ttc39b	MGI:1917113	OTTMUSG00000000031.2	0	0	3.75574	2.4875	4.72806	10.3325	6.52179	6.95e-11	1.94e-09
710	ENSMUSG00000027879.9	chr3	protein_coding	Sec22b	MGI:1338759	OTTMUSG00000028867.3	0	0	11.637	8.25154	7.53688	10.3316	6.43447	1.24e-10	3.12e-09
711	ENSMUSG00000029260.15	chr5	protein_coding	Ugt2b34	MGI:2140962	OTTMUSG00000022931.1	0	0	9.1242	7.97221	7.91871	10.3306	6.48498	8.87e-11	2.4e-09
712	ENSMUSG00000029587.16	chr5	protein_coding	Zfp12	MGI:99157	OTTMUSG00000022885.22	0	0	7.62142	4.55866	6.97108	10.3292	6.61663	3.67e-11	1.17e-09
713	ENSMUSG00000029213.11	chr5	protein_coding	Commd8	MGI:1343485	OTTMUSG00000054289.2	0	0	10.4333	7.01917	9.41178	10.3286	6.61942	3.61e-11	1.16e-09
714	ENSMUSG00000027198.16	chr2	protein_coding	Ext2	MGI:108050	OTTMUSG00000014564.6	0	0	5.60519	4.18081	5.11729	10.3259	6.59226	4.33e-11	1.34e-09
715	ENSMUSG00000026766.16	chr2	protein_coding	Mmadhc	MGI:1923786	OTTMUSG00000012388.2	0	0	17.059	21.9215	12.1611	10.3258	6.01382	1.81e-09	2.73e-08
716	ENSMUSG00000028134.11	chr3	protein_coding	Ptbp2	MGI:1860489	OTTMUSG00000054606.5	0	0	6.10904	1.78353	4.78831	10.3257	6.17066	6.8e-10	1.2e-08
717	ENSMUSG00000008226.14	chr2	protein_coding	Scrn3	MGI:1921866	OTTMUSG00000013431.1	0	0	6.01367	9.71124	5.2872	10.323	5.90681	3.49e-09	4.65e-08
718	ENSMUSG00000028811.12	chr4	protein_coding	Yars	MGI:2147627	OTTMUSG00000009617.4	0	0	7.07897	5.36486	5.81026	10.323	6.5435	6.01e-11	1.73e-09
719	ENSMUSG00000005982.14	chr16	protein_coding	Naa60	MGI:1922013	OTTMUSG00000025497.9	0	0	14.0021	6.26851	9.56572	10.318	6.46586	1.01e-10	2.66e-09
720	ENSMUSG00000074024.5	chr7	bidirectional_promoter_lncRNA	4632427E13Rik	MGI:1915436	OTTMUSG00000022520.2	0	0	7.18308	1.10108	8.02596	10.3177	5.51175	3.55e-08	3.36e-07
721	ENSMUSG00000026866.16	chr2	protein_coding	Kynu	MGI:1918039	OTTMUSG00000012317.1	0	0	6.22943	6.72171	3.89873	10.3169	6.08447	1.17e-09	1.89e-08
722	ENSMUSG00000066829.7	chr9	protein_coding	Zfp810	MGI:2384563	OTTMUSG00000062358.1	0	0	6.10454	2.91072	9.45847	10.3104	6.14723	7.88e-10	1.36e-08
723	ENSMUSG00000051351.14	chr4	protein_coding	Zfp46	MGI:99192	OTTMUSG00000009866.2	0	0	7.25799	5.77017	7.65903	10.3085	6.57238	4.95e-11	1.49e-09
724	ENSMUSG00000001157.13	chr6	protein_coding	Gmcl1	MGI:1345156	OTTMUSG00000024678.2	0	0	6.87929	3.75248	6.41897	10.3083	6.57057	5.01e-11	1.5e-09
725	ENSMUSG00000075703.15	chr5	protein_coding	Selenoi	MGI:107898	OTTMUSG00000033213.6	0	0	3.282	1.42948	3.8889	10.3071	6.30152	2.95e-10	6.22e-09
726	ENSMUSG00000000325.16	chr16	protein_coding	Arvcf	MGI:109620	OTTMUSG00000026041.5	0	0	4.89866	6.31082	3.97953	10.3068	6.08225	1.19e-09	1.91e-08
727	ENSMUSG00000035529.10	chr10	protein_coding	Prdm4	MGI:1920093	OTTMUSG00000063700.1	0	0	9.00172	3.51823	10.6075	10.3066	6.21953	4.99e-10	9.4e-09
728	ENSMUSG00000021670.14	chr13	protein_coding	Hmgcr	MGI:96159	OTTMUSG00000035511.2	0	0	5.47944	3.89073	5.54759	10.3062	6.60122	4.08e-11	1.26e-09
729	ENSMUSG00000040687.16	chr2	protein_coding	Madd	MGI:2444672	OTTMUSG00000014395.5	0	0	3.78708	3.96042	3.77618	10.3046	6.3819	1.75e-10	4.09e-09
730	ENSMUSG00000017144.8	chr2	protein_coding	Rnd3	MGI:1921444	OTTMUSG00000012429.2	0	0	8.71113	6.31394	9.40396	10.3022	6.58592	4.52e-11	1.39e-09
731	ENSMUSG00000001630.13	chr6	protein_coding	Stk38l	MGI:1922250	OTTMUSG00000025646.5	0	0	7.65421	5.49537	9.10401	10.3009	6.55055	5.73e-11	1.66e-09
732	ENSMUSG00000038650.15	chr7	protein_coding	Rnh1	MGI:1195456	OTTMUSG00000060389.1	0	0	12.5809	15.0811	11.9126	10.2977	6.23116	4.63e-10	8.95e-09
733	ENSMUSG00000039156.19	chr5	protein_coding	Stim2	MGI:2151156	OTTMUSG00000026433.3	0	0	8.47431	3.8146	9.48011	10.2961	6.35859	2.04e-10	4.61e-09
734	ENSMUSG00000041362.17	chr19	protein_coding	Shtn1	MGI:1918903	OTTMUSG00000074371.1	0	0	5.71533	1.86959	10.9934	10.2949	5.67276	1.41e-08	1.5e-07
735	ENSMUSG00000005881.13	chr2	protein_coding	Ergic3	MGI:1913616	OTTMUSG00000016019.4	0	0	21.5697	13.819	15.2692	10.294	6.511	7.47e-11	2.06e-09
736	ENSMUSG00000022889.7	chr16	protein_coding	Mrpl39	MGI:1351620	OTTMUSG00000023651.2	0	0	10.2695	20.1903	7.64098	10.2918	5.5969	2.18e-08	2.21e-07
737	ENSMUSG00000022750.18	chr16	protein_coding	Klhl22	MGI:1337995	OTTMUSG00000026785.5	0	0	4.64742	9.32559	4.61182	10.2899	5.72776	1.02e-08	1.15e-07
738	ENSMUSG00000027784.10	chr3	protein_coding	Ppm1l	MGI:2139740	OTTMUSG00000026599.2	0	0	3.71544	2.14514	4.58904	10.2899	6.44906	1.13e-10	2.92e-09
739	ENSMUSG00000106847.1	chr15	sense_intronic	Peg13	MGI:2663476	OTTMUSG00000055869.1	0	0	8.88545	6.48402	7.12182	10.2895	6.52915	6.61e-11	1.86e-09
740	ENSMUSG00000029298.15	chr5	protein_coding	Gbp9	MGI:3605620	OTTMUSG00000053800.2	0	0	5.46362	5.51832	9.55561	10.2881	6.297	3.03e-10	6.37e-09
741	ENSMUSG00000042472.11	chr12	protein_coding	Zfp410	MGI:1289280	OTTMUSG00000067053.4	0	0	4.32549	1.69925	4.0333	10.2873	6.34148	2.28e-10	5.07e-09
742	ENSMUSG00000021938.12	chr14	protein_coding	Pspc1	MGI:1913895	OTTMUSG00000035519.4	0	0	8.8844	2.63646	8.22756	10.2849	6.1091	1e-09	1.66e-08
743	ENSMUSG00000015711.8	chr3	protein_coding	Prune1	MGI:1925152	OTTMUSG00000022362.1	0	0	9.47471	9.87926	9.16411	10.2846	6.36053	2.01e-10	4.56e-09
744	ENSMUSG00000022946.10	chr16	protein_coding	Dop1b	MGI:1917278	OTTMUSG00000069445.7	0	0	3.57986	3.28071	3.71383	10.2833	6.48082	9.12e-11	2.44e-09
745	ENSMUSG00000031631.15	chr8	protein_coding	Cfap97	MGI:1914006	OTTMUSG00000024662.2	0	0	8.81255	4.52971	7.81535	10.2827	6.53509	6.36e-11	1.8e-09
746	ENSMUSG00000030513.14	chr7	protein_coding	Pcsk6	MGI:102897	OTTMUSG00000042239.4	0	0	7.48057	8.41305	3.33722	10.2825	5.77596	7.65e-09	9.08e-08
747	ENSMUSG00000053950.10	chr18	protein_coding	Adnp2	MGI:2448562	OTTMUSG00000040169.3	0	0	7.7117	5.31053	8.35959	10.2813	6.57199	4.96e-11	1.49e-09
748	ENSMUSG00000024896.9	chr19	protein_coding	Minpp1	MGI:1336159	OTTMUSG00000073983.1	0	0	17.2708	8.87119	14.5173	10.2793	6.53636	6.3e-11	1.79e-09
749	ENSMUSG00000040370.13	chr6	protein_coding	Etfrf1	MGI:1914886	OTTMUSG00000023464.2	0	0	22.2544	7.97524	10.9887	10.2791	6.20173	5.58e-10	1.02e-08
750	ENSMUSG00000027887.11	chr3	protein_coding	Sypl2	MGI:1328311	OTTMUSG00000007181.3	0	0	12.7068	3.55489	9.44675	10.275	6.11366	9.74e-10	1.63e-08
751	ENSMUSG00000111080.1	chr10	lincRNA	Gm20300	MGI:5012485	OTTMUSG00000063796.1	0	0	14.9223	4.38292	13.3466	10.2731	6.10675	1.02e-09	1.68e-08
752	ENSMUSG00000028292.14	chr4	protein_coding	Rars2	MGI:1923596	OTTMUSG00000006415.3	0	0	11.6367	13.9582	10.7747	10.2724	6.20428	5.49e-10	1.01e-08
753	ENSMUSG00000055553.16	chr8	protein_coding	Kxd1	MGI:1922870	OTTMUSG00000031162.11	0	0	18.1933	5.83595	10.9415	10.2715	6.20807	5.36e-10	9.96e-09
754	ENSMUSG00000045975.8	chr16	protein_coding	C2cd2	MGI:1891883	OTTMUSG00000072005.1	0	0	5.31067	2.7332	5.96074	10.27	6.43381	1.24e-10	3.12e-09
755	ENSMUSG00000026082.11	chr1	protein_coding	Rev1	MGI:1929074	OTTMUSG00000049485.3	0	0	7.24879	4.49776	5.44676	10.269	6.53339	6.43e-11	1.82e-09
756	ENSMUSG00000074781.5	chr10	protein_coding	Ube2n	MGI:1934835	OTTMUSG00000063975.1	0	0	9.07481	8.06788	7.22968	10.2687	6.38667	1.7e-10	4e-09
757	ENSMUSG00000002221.11	chr5	protein_coding	Paxip1	MGI:1890430	OTTMUSG00000054125.2	0	0	4.31937	2.30174	3.8705	10.2682	6.54124	6.1e-11	1.74e-09
758	ENSMUSG00000021763.17	chr13	protein_coding	BC067074	MGI:3040697	OTTMUSG00000033651.3	0	0	3.98241	2.96886	5.43058	10.2678	6.4536	1.09e-10	2.85e-09
759	ENSMUSG00000045103.19	chrX	protein_coding	Dmd	MGI:94909	OTTMUSG00000017938.5	0	0	1.61301	1.31593	1.42076	10.2618	6.4938	8.37e-11	2.29e-09
760	ENSMUSG00000058239.13	chr7	protein_coding	Usf2	MGI:99961	OTTMUSG00000036026.6	0	0	17.1431	7.03719	17.1114	10.2614	6.33036	2.45e-10	5.35e-09
761	ENSMUSG00000058486.11	chr6	protein_coding	Wdr91	MGI:2141558	OTTMUSG00000022802.5	0	0	8.8295	5.47085	8.52191	10.2607	6.57366	4.91e-11	1.49e-09
762	ENSMUSG00000037747.9	chr10	protein_coding	Phyhipl	MGI:1918161	OTTMUSG00000034155.3	0	0	5.13676	2.02848	4.05096	10.2601	6.36822	1.91e-10	4.4e-09
763	ENSMUSG00000031295.13	chrX	protein_coding	Phka2	MGI:97577	OTTMUSG00000019587.2	0	0	5.15706	6.88432	4.16825	10.2598	6.0157	1.79e-09	2.71e-08
764	ENSMUSG00000019960.8	chr10	protein_coding	Dusp6	MGI:1914853	OTTMUSG00000065348.2	0	0	11.7879	10.7704	10.0594	10.259	6.39702	1.58e-10	3.79e-09
765	ENSMUSG00000037656.9	chr8	protein_coding	Slc20a2	MGI:97851	OTTMUSG00000060889.1	0	0	6.92126	3.758	6.48387	10.2542	6.53283	6.45e-11	1.82e-09
766	ENSMUSG00000039178.9	chr5	protein_coding	Tbc1d19	MGI:1914499	OTTMUSG00000054962.1	0	0	10.7477	11.2866	10.2666	10.2509	6.32829	2.48e-10	5.42e-09
767	ENSMUSG00000022146.12	chr15	protein_coding	Osmr	MGI:1330819	OTTMUSG00000040092.2	0	0	3.12655	1.17169	4.77535	10.2481	5.94644	2.74e-09	3.84e-08
768	ENSMUSG00000026174.9	chr1	protein_coding	Cnot9	MGI:1928902	OTTMUSG00000021742.2	0	0	11.1317	6.17908	10.4048	10.2479	6.53852	6.21e-11	1.77e-09
769	ENSMUSG00000028959.14	chr5	protein_coding	Fastk	MGI:1913837	OTTMUSG00000024187.2	0	0	12.3946	4.04635	8.56462	10.2476	6.22361	4.86e-10	9.29e-09
770	ENSMUSG00000054792.15	chr9	protein_coding	Klhl18	MGI:2143315	OTTMUSG00000023208.10	0	0	4.85777	4.89619	4.56574	10.2442	6.35241	2.12e-10	4.76e-09
771	ENSMUSG00000023092.16	chrX	protein_coding	Fhl1	MGI:1298387	OTTMUSG00000017580.3	0.0113587	0	42.6879	12.3303	24.3537	10.2429	6.35571	2.07e-10	4.68e-09
772	ENSMUSG00000035620.15	chr10	protein_coding	Ric8b	MGI:2682307	OTTMUSG00000063527.1	0	0	6.49398	6.55865	5.97614	10.2424	6.34046	2.29e-10	5.09e-09
773	ENSMUSG00000029186.12	chr5	protein_coding	Pi4k2b	MGI:1914323	OTTMUSG00000023351.4	0	0	8.97876	6.57625	12.2546	10.2419	6.43359	1.25e-10	3.13e-09
774	ENSMUSG00000031021.13	chr7	protein_coding	Tmem9b	MGI:1915254	OTTMUSG00000027355.2	0	0	22.8518	11.0858	19.0881	10.239	6.48262	9.01e-11	2.42e-09
775	ENSMUSG00000013236.17	chr17	protein_coding	Ptprs	MGI:97815	OTTMUSG00000014929.4	0	0	2.25506	2.1082	2.38792	10.2374	6.44191	1.18e-10	3.02e-09
776	ENSMUSG00000031891.6	chr8	protein_coding	Hsd11b2	MGI:104720	OTTMUSG00000062049.1	0	0	22.0645	19.7971	12.1922	10.2369	6.09717	1.08e-09	1.77e-08
777	ENSMUSG00000032540.16	chr9	protein_coding	Abhd5	MGI:1914719	OTTMUSG00000022749.3	0	0	5.50838	5.49491	5.88066	10.2363	6.39661	1.59e-10	3.8e-09
778	ENSMUSG00000004565.15	chr8	protein_coding	Pnpla6	MGI:1354723	OTTMUSG00000059166.1	0	0	4.65045	1.6293	4.90995	10.2338	6.15476	7.52e-10	1.31e-08
779	ENSMUSG00000024072.9	chr17	protein_coding	Yipf4	MGI:1915114	OTTMUSG00000072905.1	0	0	12.4866	16.3357	8.48713	10.23	5.90888	3.44e-09	4.61e-08
780	ENSMUSG00000014668.15	chr5	protein_coding	Chfr	MGI:2444898	OTTMUSG00000054048.2	0	0	9.5695	4.8298	9.39336	10.2297	6.46433	1.02e-10	2.69e-09
781	ENSMUSG00000022912.8	chr16	protein_coding	Pros1	MGI:1095733	OTTMUSG00000027260.2	0	0	9.0736	7.58289	8.0567	10.2292	6.46122	1.04e-10	2.73e-09
782	ENSMUSG00000038244.14	chr7	protein_coding	Mical2	MGI:2444947	OTTMUSG00000069058.1	0	0	2.02503	1.50066	3.29879	10.2245	6.28497	3.28e-10	6.79e-09
783	ENSMUSG00000014601.13	chr3	protein_coding	Strip1	MGI:2443884	OTTMUSG00000053013.1	0	0	5.86568	6.76122	5.29377	10.2238	6.1999	5.65e-10	1.03e-08
784	ENSMUSG00000040451.18	chr19	protein_coding	Sgms1	MGI:2444110	OTTMUSG00000033408.3	0.00400022	0	11.3644	4.7198	11.1367	10.2235	6.56155	5.33e-11	1.57e-09
785	ENSMUSG00000020515.13	chr11	protein_coding	Cnot8	MGI:1916375	OTTMUSG00000005715.2	0	0	10.4757	16.5034	8.86512	10.223	5.85326	4.82e-09	6.13e-08
786	ENSMUSG00000046314.16	chr12	protein_coding	Stxbp6	MGI:2384963	OTTMUSG00000027623.3	0	0	7.86058	4.09119	7.78525	10.2185	6.47159	9.7e-11	2.57e-09
787	ENSMUSG00000003721.14	chr1	protein_coding	Insig2	MGI:1920249	OTTMUSG00000034839.4	0	0	13.5467	5.22111	11.8424	10.217	6.30421	2.9e-10	6.12e-09
788	ENSMUSG00000037640.15	chr7	protein_coding	Zfp60	MGI:99207	OTTMUSG00000022375.3	0	0	4.67386	2.50629	5.28219	10.2169	6.42124	1.35e-10	3.34e-09
789	ENSMUSG00000047861.2	chr11	protein_coding	Foxi1	MGI:1096329	OTTMUSG00000005407.1	0	0	16.5637	12.4354	13.8103	10.2166	6.48733	8.74e-11	2.37e-09
790	ENSMUSG00000021712.15	chr13	protein_coding	Trim23	MGI:1933161	OTTMUSG00000035058.1	0	0	4.65433	6.70917	5.34825	10.2157	6.08067	1.2e-09	1.93e-08
791	ENSMUSG00000041130.10	chr17	protein_coding	Zfp598	MGI:2670965	OTTMUSG00000073032.2	0	0	12.7346	4.45931	10.1782	10.2146	6.24764	4.17e-10	8.28e-09
792	ENSMUSG00000001436.15	chr10	protein_coding	Slc19a1	MGI:103182	OTTMUSG00000033598.3	0	0	10.6621	5.06471	6.6422	10.2142	6.3845	1.72e-10	4.04e-09
793	ENSMUSG00000057363.12	chr1	protein_coding	Uxs1	MGI:1915133	OTTMUSG00000030350.4	0	0	7.50667	3.77844	9.30974	10.2129	6.31425	2.71e-10	5.81e-09
794	ENSMUSG00000026104.14	chr1	protein_coding	Stat1	MGI:103063	OTTMUSG00000046734.2	0	0	4.19116	4.60063	5.05348	10.2102	6.32554	2.52e-10	5.48e-09
795	ENSMUSG00000036352.16	chr2	protein_coding	Ubac1	MGI:1920995	OTTMUSG00000012658.4	0	0	17.1517	7.94344	14.5818	10.2099	6.43572	1.23e-10	3.1e-09
796	ENSMUSG00000025793.17	chr11	protein_coding	Hgs	MGI:104681	OTTMUSG00000004240.3	0	0	12.6712	8.73692	12.6675	10.2083	6.5416	6.09e-11	1.74e-09
797	ENSMUSG00000019715.14	chr2	protein_coding	Gle1	MGI:1921662	OTTMUSG00000016705.2	0	0	6.93995	4.0424	5.8354	10.2064	6.52771	6.68e-11	1.87e-09
798	ENSMUSG00000031527.7	chr8	protein_coding	Eri1	MGI:1914526	OTTMUSG00000061038.1	0	0	3.59709	2.81551	5.02228	10.204	6.40283	1.53e-10	3.69e-09
799	ENSMUSG00000045680.8	chr10	protein_coding	Tcf21	MGI:1202715	OTTMUSG00000064217.1	0	0	10.5027	22.1655	5.24332	10.2035	5.2592	1.45e-07	1.14e-06
800	ENSMUSG00000022678.16	chr16	protein_coding	Nde1	MGI:1914453	OTTMUSG00000027034.4	0	0	11.3304	10.0735	9.29849	10.2031	6.36221	1.99e-10	4.52e-09
801	ENSMUSG00000049624.14	chr9	protein_coding	Slc17a5	MGI:1924105	OTTMUSG00000030755.2	0	0	11.6589	6.97259	9.38392	10.2004	6.51702	7.17e-11	1.99e-09
802	ENSMUSG00000045005.9	chr1	protein_coding	Fzd5	MGI:108571	OTTMUSG00000047622.1	0	0	6.35933	2.33736	6.56794	10.1984	6.18496	6.21e-10	1.11e-08
803	ENSMUSG00000029456.12	chr5	protein_coding	Acad10	MGI:1919235	OTTMUSG00000023515.1	0	0	5.09287	5.89706	4.83879	10.1967	6.20387	5.51e-10	1.01e-08
804	ENSMUSG00000028274.17	chr4	protein_coding	Rngtt	MGI:1329041	OTTMUSG00000004938.2	0	0	3.29467	5.69028	4.19322	10.1954	5.92647	3.1e-09	4.23e-08
805	ENSMUSG00000030157.5	chr6	protein_coding	Clec2d	MGI:2135589	OTTMUSG00000029144.1	0	0	37.9656	15.0483	33.1358	10.1949	6.3123	2.75e-10	5.86e-09
806	ENSMUSG00000029319.8	chr5	protein_coding	Coq2	MGI:1919133	OTTMUSG00000026156.2	0	0	15.2247	9.43861	13.8928	10.1935	6.53394	6.41e-11	1.81e-09
807	ENSMUSG00000061947.10	chr12	protein_coding	Serpina10	MGI:2667725	OTTMUSG00000026297.3	0	0	8.40155	0.97699	21.9907	10.1915	4.79725	1.61e-06	9.67e-06
808	ENSMUSG00000001143.13	chr1	protein_coding	Lman2l	MGI:2443010	OTTMUSG00000021558.4	0	0	6.08151	2.34931	5.73831	10.1873	6.26133	3.82e-10	7.71e-09
809	ENSMUSG00000032105.5	chr9	protein_coding	Pdzd3	MGI:2429554	OTTMUSG00000063216.1	0	0	13.4739	17.6291	11.5533	10.182	6.02364	1.71e-09	2.61e-08
810	ENSMUSG00000024552.16	chr18	protein_coding	Slc14a2	MGI:1351653	OTTMUSG00000073749.1	0	0	8.26137	6.53902	3.84924	10.181	6.01303	1.82e-09	2.74e-08
811	ENSMUSG00000042535.9	chr15	protein_coding	Gtpbp1	MGI:109443	OTTMUSG00000070812.2	0	0	7.52922	8.5316	7.73715	10.1767	6.2432	4.29e-10	8.47e-09
812	ENSMUSG00000022814.6	chr16	protein_coding	Umps	MGI:1298388	OTTMUSG00000031003.1	0	0	7.10604	12.8673	5.8867	10.1753	5.67358	1.4e-08	1.5e-07
813	ENSMUSG00000062963.10	chr1	protein_coding	Ufc1	MGI:1913405	OTTMUSG00000021650.2	0	0	18.672	15.0918	13.0157	10.1745	6.31076	2.78e-10	5.91e-09
814	ENSMUSG00000024064.14	chr17	protein_coding	Galnt14	MGI:1918935	OTTMUSG00000026110.3	0	0	7.01557	3.84473	6.19952	10.1729	6.49211	8.46e-11	2.31e-09
815	ENSMUSG00000026289.15	chr1	protein_coding	Atg16l1	MGI:1924290	OTTMUSG00000016467.6	0	0	4.45949	1.90006	4.2946	10.1722	6.31901	2.63e-10	5.66e-09
816	ENSMUSG00000048234.13	chr1	protein_coding	Rnf149	MGI:2677438	OTTMUSG00000021879.2	0	0	14.5189	7.43769	13.6977	10.1714	6.44871	1.13e-10	2.92e-09
817	ENSMUSG00000020695.14	chr11	protein_coding	Mrc2	MGI:107818	OTTMUSG00000002846.2	0	0	5.16222	3.90976	5.70113	10.1713	6.49058	8.55e-11	2.33e-09
818	ENSMUSG00000071267.11	chr17	protein_coding	Zfp942	MGI:1920483	OTTMUSG00000033054.1	0	0	6.17259	4.76295	7.87287	10.1711	6.43471	1.24e-10	3.12e-09
819	ENSMUSG00000029780.14	chr6	protein_coding	Nt5c3	MGI:1927186	OTTMUSG00000023209.6	0	0	8.79902	5.93157	8.59054	10.1708	6.52045	7.01e-11	1.95e-09
820	ENSMUSG00000032475.15	chr9	protein_coding	Nck1	MGI:109601	OTTMUSG00000021049.5	0	0	8.37283	5.16	7.18288	10.1678	6.51154	7.44e-11	2.06e-09
821	ENSMUSG00000050714.9	chr2	protein_coding	Zbtb26	MGI:2444402	OTTMUSG00000012648.2	0	0	4.35148	1.58468	4.97174	10.1668	6.098	1.07e-09	1.76e-08
822	ENSMUSG00000099032.2	chr1	protein_coding	Tcf24	MGI:3780500	OTTMUSG00000044905.1	0	0	8.49541	3.03966	13.2708	10.1647	5.84398	5.1e-09	6.41e-08
823	ENSMUSG00000074165.10	chr7	protein_coding	Zfp788	MGI:1914857	OTTMUSG00000022450.4	0	0	7.64858	6.04108	8.84359	10.1643	6.46712	9.99e-11	2.65e-09
824	ENSMUSG00000054252.18	chr5	protein_coding	Fgfr3	MGI:95524	OTTMUSG00000021524.8	0	0	6.62113	2.41528	5.30796	10.164	6.24753	4.17e-10	8.28e-09
825	ENSMUSG00000057193.8	chr9	protein_coding	Slc44a2	MGI:1915932	OTTMUSG00000063301.3	0	0	5.42711	2.37705	3.85279	10.1633	6.3667	1.93e-10	4.43e-09
826	ENSMUSG00000028601.18	chr4	protein_coding	Echdc2	MGI:1289238	OTTMUSG00000009483.5	0	0	17.8655	11.3041	13.8724	10.1627	6.4767	9.37e-11	2.5e-09
827	ENSMUSG00000021537.9	chr13	protein_coding	Cetn3	MGI:1097706	OTTMUSG00000068150.1	0	0	10.4278	11.3786	8.24858	10.1602	6.13864	8.32e-10	1.42e-08
828	ENSMUSG00000026156.8	chr1	protein_coding	B3gat2	MGI:2389490	OTTMUSG00000026519.3	0	0	7.16602	2.81306	6.48859	10.1602	6.27224	3.56e-10	7.3e-09
829	ENSMUSG00000039840.8	chr18	protein_coding	Epg5	MGI:1918673	OTTMUSG00000073748.1	0	0	2.26349	4.30135	2.35515	10.1599	5.73183	9.94e-09	1.13e-07
830	ENSMUSG00000053453.9	chr14	protein_coding	Thoc7	MGI:1913481	OTTMUSG00000068935.1	0	0	5.98338	2.88018	6.52005	10.1566	6.33542	2.37e-10	5.2e-09
831	ENSMUSG00000044819.5	chr14	protein_coding	Oxgr1	MGI:2685145	OTTMUSG00000069769.1	0	0	12.4326	6.9057	7.01305	10.1564	6.29721	3.03e-10	6.37e-09
832	ENSMUSG00000019850.11	chr10	protein_coding	Tnfaip3	MGI:1196377	OTTMUSG00000018149.5	0	0	3.5759	2.28684	8.13432	10.1563	5.85514	4.77e-09	6.08e-08
833	ENSMUSG00000054793.8	chr7	protein_coding	Cadm4	MGI:2449088	OTTMUSG00000017136.2	0	0	21.2706	12.4655	11.5007	10.1558	6.25614	3.95e-10	7.93e-09
834	ENSMUSG00000090486.2	chr1	protein_coding	BC035947	MGI:2652858	OTTMUSG00000047793.1	0	0	11.7817	1.45762	19.037	10.1532	5.09257	3.53e-07	2.51e-06
835	ENSMUSG00000031197.11	chrX	protein_coding	Vbp1	MGI:1333804	OTTMUSG00000020873.1	0	0	15.2056	17.3497	10.7287	10.1523	6.0187	1.76e-09	2.67e-08
836	ENSMUSG00000034382.14	chr17	protein_coding	AI661453	MGI:2146908	OTTMUSG00000028418.2	0	0	9.82753	3.56256	6.6882	10.1507	6.23761	4.44e-10	8.71e-09
837	ENSMUSG00000048285.9	chr12	protein_coding	Frmd6	MGI:2442579	OTTMUSG00000065944.1	0	0	4.29978	5.90636	4.1118	10.1505	6.01331	1.82e-09	2.74e-08
838	ENSMUSG00000084883.2	chr12	protein_coding	Ccdc85c	MGI:3644008	OTTMUSG00000066415.1	0	0	8.56263	5.81258	8.10126	10.149	6.50629	7.7e-11	2.12e-09
839	ENSMUSG00000037395.15	chr1	protein_coding	Rcor3	MGI:2441920	OTTMUSG00000050904.6	0	0	3.39344	0.929739	3.26549	10.1469	5.9432	2.8e-09	3.9e-08
840	ENSMUSG00000031016.9	chr7	protein_coding	Wee1	MGI:103075	OTTMUSG00000060172.1	0	0	9.69704	10.3602	7.02787	10.1467	6.09409	1.1e-09	1.79e-08
841	ENSMUSG00000028948.16	chr4	protein_coding	Nol9	MGI:1921285	OTTMUSG00000010374.2	0	0	6.30544	6.87948	5.56947	10.145	6.19178	5.95e-10	1.08e-08
842	ENSMUSG00000033278.10	chr17	protein_coding	Ptprm	MGI:102694	OTTMUSG00000068780.3	0	0	3.92227	2.81005	4.26648	10.1434	6.48194	9.06e-11	2.42e-09
843	ENSMUSG00000064262.7	chr6	protein_coding	Gimap8	MGI:2685303	OTTMUSG00000057237.1	0	0	8.59795	8.72579	7.9802	10.143	6.27794	3.43e-10	7.06e-09
844	ENSMUSG00000000805.18	chr11	protein_coding	Car4	MGI:1096574	OTTMUSG00000001034.4	0	0	25.736	7.97576	18.179	10.1429	6.1199	9.36e-10	1.58e-08
845	ENSMUSG00000025197.9	chr19	protein_coding	Cyp2c23	MGI:1888897	OTTMUSG00000061612.1	0	0	27.4976	4.91862	16.0775	10.1412	5.69448	1.24e-08	1.35e-07
846	ENSMUSG00000027583.13	chr2	protein_coding	Zbtb46	MGI:1919397	OTTMUSG00000016707.4	0	0	3.8663	3.64822	3.52863	10.1392	6.32772	2.49e-10	5.43e-09
847	ENSMUSG00000040413.15	chr11	protein_coding	Timd2	MGI:2159681	OTTMUSG00000005505.3	0	0	9.7332	0.752488	20.1542	10.1386	4.71418	2.43e-06	1.4e-05
848	ENSMUSG00000032202.11	chr9	protein_coding	Rab27a	MGI:1861441	OTTMUSG00000044792.6	0	0	9.85259	7.56649	7.05913	10.1383	6.33942	2.31e-10	5.12e-09
849	ENSMUSG00000027171.10	chr2	protein_coding	Prrg4	MGI:2442211	OTTMUSG00000014971.3	0	0	9.66841	1.93091	21.4206	10.1362	5.15928	2.48e-07	1.83e-06
850	ENSMUSG00000074639.6	chr10	protein_coding	Rdh16f2	MGI:3583955	OTTMUSG00000027656.2	0	0	35.3785	17.2266	25.2538	10.1361	6.39791	1.58e-10	3.78e-09
851	ENSMUSG00000032640.10	chr7	protein_coding	Chsy1	MGI:2681120	OTTMUSG00000029829.2	0	0	8.80984	3.87041	11.363	10.1351	6.13907	8.3e-10	1.42e-08
852	ENSMUSG00000066798.3	chr2	protein_coding	Zbtb6	MGI:2442998	OTTMUSG00000012652.1	0	0	6.82462	4.93869	7.18697	10.1337	6.48203	9.05e-11	2.42e-09
853	ENSMUSG00000028121.8	chr3	protein_coding	Bcar3	MGI:1352501	OTTMUSG00000052422.4	0	0	5.69991	6.70818	3.67938	10.1272	5.9144	3.33e-09	4.49e-08
854	ENSMUSG00000040659.3	chr4	protein_coding	Efhd2	MGI:106504	OTTMUSG00000010040.1	0	0	13.8881	7.04154	20.7376	10.1254	6.11084	9.91e-10	1.65e-08
855	ENSMUSG00000009647.13	chr10	protein_coding	Mcu	MGI:3026965	OTTMUSG00000034290.2	0	0	5.02338	4.64317	3.63076	10.1209	6.20193	5.58e-10	1.02e-08
856	ENSMUSG00000038007.14	chr4	protein_coding	Acer2	MGI:1920932	OTTMUSG00000007779.4	0	0	5.30825	3.22929	4.92319	10.1204	6.48348	8.96e-11	2.41e-09
857	ENSMUSG00000021285.15	chr12	protein_coding	Ppp1r13b	MGI:1336199	OTTMUSG00000066397.1	0	0	8.79279	4.38434	6.47335	10.1204	6.40475	1.51e-10	3.66e-09
858	ENSMUSG00000024039.15	chr17	protein_coding	Cbs	MGI:88285	OTTMUSG00000030973.4	0	0	4.16342	4.45838	3.58484	10.119	6.17935	6.44e-10	1.15e-08
859	ENSMUSG00000019851.8	chr10	protein_coding	Perp	MGI:1929938	OTTMUSG00000063685.1	0	0	24.5015	9.3306	16.7883	10.1164	6.24936	4.12e-10	8.2e-09
860	ENSMUSG00000011884.13	chr5	protein_coding	Gltp	MGI:1929253	OTTMUSG00000014502.2	0	0	26.2592	7.4388	23.5604	10.1154	5.98089	2.22e-09	3.23e-08
861	ENSMUSG00000010175.13	chr1	protein_coding	Prox1	MGI:97772	OTTMUSG00000040162.4	0	0	5.61792	1.66766	4.69893	10.1154	6.04239	1.52e-09	2.36e-08
862	ENSMUSG00000035293.13	chr12	protein_coding	G2e3	MGI:2444298	OTTMUSG00000031423.1	0	0	3.85841	3.5179	4.44841	10.1115	6.38133	1.76e-10	4.1e-09
863	ENSMUSG00000060279.14	chr7	protein_coding	Ap2a1	MGI:101921	OTTMUSG00000035384.6	0	0	7.63982	7.21838	6.52143	10.1113	6.27741	3.44e-10	7.06e-09
864	ENSMUSG00000035245.12	chr6	protein_coding	Eogt	MGI:2141669	OTTMUSG00000023403.4	0	0	8.67411	3.90573	7.36121	10.1112	6.35562	2.08e-10	4.68e-09
865	ENSMUSG00000020260.9	chr10	protein_coding	Pofut2	MGI:1916863	OTTMUSG00000065249.1	0	0	5.69734	2.32213	4.43897	10.1101	6.29692	3.04e-10	6.37e-09
866	ENSMUSG00000109628.1	chr7	processed_transcript	BC024386	MGI:2669313	OTTMUSG00000060378.1	0	0	36.6353	3.85308	21.5684	10.1088	5.30131	1.15e-07	9.29e-07
867	ENSMUSG00000035151.12	chr8	protein_coding	Elmod2	MGI:2445165	OTTMUSG00000031104.2	0	0	3.46242	1.38256	4.01845	10.1057	6.12443	9.1e-10	1.54e-08
868	ENSMUSG00000075054.5	chr13	protein_coding	Yae1d1	MGI:1914258	OTTMUSG00000066770.4	0	0	3.46705	1.16788	4.22808	10.1018	5.9522	2.65e-09	3.73e-08
869	ENSMUSG00000022551.8	chr15	protein_coding	Cyc1	MGI:1913695	OTTMUSG00000070836.1	0	0.0203418	45.6131	46.1044	21.8764	10.1012	6.07392	1.25e-09	2e-08
870	ENSMUSG00000051344.13	chr1	protein_coding	Plekhm3	MGI:2443627	OTTMUSG00000021993.5	0	0	2.30659	1.94753	4.43562	10.0995	6.09563	1.09e-09	1.78e-08
871	ENSMUSG00000025815.13	chr2	protein_coding	Dhtkd1	MGI:2445096	OTTMUSG00000010877.3	0	0	5.87758	5.06623	3.38607	10.0975	6.07584	1.23e-09	1.98e-08
872	ENSMUSG00000033904.16	chr7	protein_coding	Ccp110	MGI:2141942	OTTMUSG00000026093.2	0	0	4.77069	1.75804	5.40789	10.0971	6.07055	1.27e-09	2.03e-08
873	ENSMUSG00000035212.14	chr4	protein_coding	Leprot	MGI:2687005	OTTMUSG00000008452.1	0	0	20.8202	13.3667	15.1222	10.0941	6.39704	1.58e-10	3.79e-09
874	ENSMUSG00000013858.14	chr10	protein_coding	Tmem259	MGI:2177957	OTTMUSG00000019134.1	0	0	10.5166	3.60414	6.87455	10.094	6.15929	7.31e-10	1.27e-08
875	ENSMUSG00000033272.12	chr18	protein_coding	Slc35a4	MGI:1915093	OTTMUSG00000035811.3	0	0	13.8239	5.89279	9.75453	10.0931	6.30673	2.85e-10	6.05e-09
876	ENSMUSG00000058886.9	chr7	protein_coding	Deaf1	MGI:1858496	OTTMUSG00000060251.1	0	0	9.39803	3.58181	9.29565	10.092	6.17085	6.79e-10	1.2e-08
877	ENSMUSG00000022962.15	chr16	protein_coding	Gart	MGI:95654	OTTMUSG00000028333.3	0	0	5.46076	6.59679	5.21627	10.0899	6.10107	1.05e-09	1.73e-08
878	ENSMUSG00000003546.10	chr17	protein_coding	Klc4	MGI:1922014	OTTMUSG00000072187.1	0	0	13.8387	11.5527	13.3009	10.0898	6.39832	1.57e-10	3.77e-09
879	ENSMUSG00000024376.7	chr18	protein_coding	Epb41l4a	MGI:103007	OTTMUSG00000073223.1	0	0	3.80288	2.2871	4.38253	10.0897	6.38658	1.7e-10	4e-09
880	ENSMUSG00000042073.15	chr9	protein_coding	Abhd14b	MGI:1923741	OTTMUSG00000049534.7	0	0	14.9892	11.8767	6.99917	10.0886	5.95915	2.54e-09	3.6e-08
881	ENSMUSG00000074892.9	chr16	protein_coding	B3galt5	MGI:2136878	OTTMUSG00000020397.1	0	0	6.54961	2.10855	7.3295	10.0857	5.96148	2.5e-09	3.55e-08
882	ENSMUSG00000025083.18	chr19	protein_coding	Afap1l2	MGI:2147658	OTTMUSG00000028250.3	0	0	6.10146	2.96852	7.91585	10.0852	6.17712	6.53e-10	1.16e-08
883	ENSMUSG00000035764.5	chr16	protein_coding	Fbxo45	MGI:2447775	OTTMUSG00000025766.1	0	0	8.15102	4.98366	9.4733	10.0832	6.3842	1.72e-10	4.04e-09
884	ENSMUSG00000020628.16	chr12	protein_coding	Trappc12	MGI:2445089	OTTMUSG00000066496.2	0	0	3.78827	2.12667	3.51199	10.0826	6.43725	1.22e-10	3.08e-09
885	ENSMUSG00000074968.11	chr2	protein_coding	Ano3	MGI:3613666	OTTMUSG00000015134.5	0	0	5.74458	0.941371	7.29777	10.0812	5.36608	8.05e-08	6.85e-07
886	ENSMUSG00000029016.13	chr4	protein_coding	Clcn6	MGI:1347049	OTTMUSG00000010195.2	0	0	7.05443	2.27019	7.17312	10.0791	6.01074	1.85e-09	2.77e-08
887	ENSMUSG00000025192.13	chr19	protein_coding	Entpd7	MGI:2135885	OTTMUSG00000026396.1	0	0	4.69378	1.97823	4.01818	10.0761	6.28717	3.23e-10	6.73e-09
888	ENSMUSG00000019990.15	chr10	protein_coding	Pde7b	MGI:1352752	OTTMUSG00000036894.4	0	0	2.55645	2.00966	2.82346	10.0752	6.42064	1.36e-10	3.34e-09
889	ENSMUSG00000041119.12	chr17	protein_coding	Pde9a	MGI:1277179	OTTMUSG00000033902.10	0	0	7.87839	9.2617	7.77058	10.0726	6.12986	8.8e-10	1.49e-08
890	ENSMUSG00000044197.8	chr5	protein_coding	Gpr146	MGI:1933113	OTTMUSG00000023071.4	0	0	5.26199	2.61878	6.14181	10.0724	6.2619	3.8e-10	7.69e-09
891	ENSMUSG00000039480.14	chr10	protein_coding	Nt5dc1	MGI:2442446	OTTMUSG00000023255.2	0	0	7.76734	10.3354	6.57306	10.0713	5.93366	2.96e-09	4.08e-08
892	ENSMUSG00000071281.12	chr13	protein_coding	Zfp65	MGI:107769	OTTMUSG00000032930.5	0	0	7.7485	4.35126	10.4595	10.0707	6.22715	4.75e-10	9.14e-09
893	ENSMUSG00000021589.13	chr13	protein_coding	Rhobtb3	MGI:1920546	OTTMUSG00000023271.2	0	0	3.91569	6.13418	4.88879	10.0686	5.939	2.87e-09	3.98e-08
894	ENSMUSG00000026027.13	chr1	protein_coding	Stradb	MGI:2144047	OTTMUSG00000021303.2	0	0	5.60712	2.63201	4.77402	10.0659	6.35197	2.13e-10	4.77e-09
895	ENSMUSG00000069892.9	chr11	protein_coding	9930111J21Rik2	MGI:3711310	OTTMUSG00000005540.5	0	0	2.84971	0.951147	10.2337	10.0641	5.02731	4.97e-07	3.4e-06
896	ENSMUSG00000062991.9	chr8	protein_coding	Nrg1	MGI:96083	OTTMUSG00000059179.15	0	0	2.0473	0.255309	4.19341	10.0622	4.91447	8.9e-07	5.73e-06
897	ENSMUSG00000026854.16	chr2	protein_coding	Usp20	MGI:1921520	OTTMUSG00000011873.9	0	0	3.19685	3.25947	3.40262	10.0615	6.26897	3.63e-10	7.4e-09
898	ENSMUSG00000042363.14	chr11	protein_coding	Lgalsl	MGI:1916114	OTTMUSG00000005233.1	0	0	7.63618	6.86873	7.22884	10.0598	6.32734	2.49e-10	5.44e-09
899	ENSMUSG00000034653.11	chr18	protein_coding	Ythdc2	MGI:2448561	OTTMUSG00000055570.1	0	0	3.07627	3.60939	3.15861	10.0579	6.13822	8.35e-10	1.42e-08
900	ENSMUSG00000062031.13	chr7	protein_coding	Pgghg	MGI:2444047	OTTMUSG00000036788.2	0	0	8.60211	10.418	6.75394	10.0577	5.97357	2.32e-09	3.35e-08
901	ENSMUSG00000002550.16	chr2	protein_coding	Uck1	MGI:98904	OTTMUSG00000012955.2	0	0	13.2317	10.7567	8.33464	10.0565	6.16039	7.26e-10	1.27e-08
902	ENSMUSG00000020021.4	chr10	protein_coding	Fgd6	MGI:1261419	OTTMUSG00000030985.1	0	0	4.52728	2.15642	4.73718	10.0561	6.28739	3.23e-10	6.72e-09
903	ENSMUSG00000027395.15	chr2	protein_coding	Polr1b	MGI:108014	OTTMUSG00000015413.1	0	0	4.78677	6.17116	3.78878	10.0555	5.91667	3.29e-09	4.44e-08
904	ENSMUSG00000026817.14	chr2	protein_coding	Ak1	MGI:87977	OTTMUSG00000011984.3	0	0	12.9363	14.6683	5.15282	10.0549	5.55891	2.71e-08	2.65e-07
905	ENSMUSG00000028755.3	chr4	protein_coding	Cda	MGI:1919519	OTTMUSG00000009980.1	0	0	50.1405	16.0824	25.872	10.0535	6.02818	1.66e-09	2.55e-08
906	ENSMUSG00000041797.7	chr11	protein_coding	Abca9	MGI:2386796	OTTMUSG00000003233.2	0	0	4.29703	3.02245	3.96944	10.0527	6.43571	1.23e-10	3.1e-09
907	ENSMUSG00000019929.16	chr10	protein_coding	Dcn	MGI:94872	OTTMUSG00000064847.1	0	0	5.80507	4.20793	5.50035	10.0506	6.43034	1.27e-10	3.18e-09
908	ENSMUSG00000022407.10	chr15	protein_coding	Adsl	MGI:103202	OTTMUSG00000035645.6	0	0	4.09468	7.0935	3.52315	10.0465	5.66551	1.47e-08	1.56e-07
909	ENSMUSG00000044456.16	chr12	protein_coding	Rin3	MGI:2385708	OTTMUSG00000023301.1	0	0	4.705	2.28824	6.7333	10.0427	6.06974	1.28e-09	2.04e-08
910	ENSMUSG00000035357.17	chr6	protein_coding	Pdzrn3	MGI:1933157	OTTMUSG00000026975.5	0	0	3.53129	3.95633	4.59973	10.0426	6.2079	5.37e-10	9.96e-09
911	ENSMUSG00000033430.10	chr8	protein_coding	Terf2ip	MGI:1929871	OTTMUSG00000061808.1	0	0	8.24091	4.41958	5.8112	10.0425	6.35781	2.05e-10	4.63e-09
912	ENSMUSG00000021258.10	chr12	protein_coding	Ccnk	MGI:1276106	OTTMUSG00000066414.1	0	0	13.3318	5.88155	11.4054	10.0398	6.29553	3.06e-10	6.41e-09
913	ENSMUSG00000023087.15	chr3	protein_coding	Noct	MGI:109382	OTTMUSG00000027519.4	0	0	2.57468	3.23293	2.1771	10.0398	5.97107	2.36e-09	3.39e-08
914	ENSMUSG00000054737.11	chrX	protein_coding	Zfp182	MGI:2442220	OTTMUSG00000017196.2	0	0	5.92649	2.95952	7.32745	10.0369	6.20128	5.6e-10	1.03e-08
915	ENSMUSG00000026749.11	chr2	protein_coding	Nek6	MGI:1891638	OTTMUSG00000012863.3	0	0	2.73089	1.38849	4.6137	10.0366	5.94535	2.76e-09	3.86e-08
916	ENSMUSG00000102752.1	chr1	protein_coding	Gm7694	MGI:3649135	OTTMUSG00000049941.1	0	0	9.51146	5.82026	8.37628	10.0362	6.42883	1.29e-10	3.21e-09
917	ENSMUSG00000005506.16	chr2	protein_coding	Celf1	MGI:1342295	OTTMUSG00000014337.1	0	0	4.35589	2.67056	3.69125	10.0346	6.4227	1.34e-10	3.31e-09
918	ENSMUSG00000034785.14	chr4	protein_coding	Dio1	MGI:94896	OTTMUSG00000008706.5	0	0	16.9394	13.7558	14.123	10.0341	6.32636	2.51e-10	5.46e-09
919	ENSMUSG00000026427.16	chr1	protein_coding	Eif2d	MGI:109342	OTTMUSG00000021553.3	0	0	4.88348	2.90068	4.52613	10.0315	6.421	1.35e-10	3.34e-09
920	ENSMUSG00000031774.8	chr8	protein_coding	Fam192a	MGI:1919637	OTTMUSG00000061667.3	0	0	10.0253	5.31244	8.91367	10.0304	6.38627	1.7e-10	4.01e-09
921	ENSMUSG00000036898.16	chr5	protein_coding	Zfp157	MGI:1919404	OTTMUSG00000022795.1	0	0	3.58303	2.49971	4.17613	10.0291	6.38213	1.75e-10	4.09e-09
922	ENSMUSG00000027577.14	chr2	protein_coding	Chrna4	MGI:87888	OTTMUSG00000016395.4	0	0	7.22232	2.51388	9.06557	10.0285	5.91454	3.33e-09	4.49e-08
923	ENSMUSG00000031617.16	chr8	protein_coding	Tmem184c	MGI:2384562	OTTMUSG00000024397.2	0	0	13.1293	6.03902	14.8618	10.0277	6.19931	5.67e-10	1.03e-08
924	ENSMUSG00000066357.6	chr9	protein_coding	Wdr6	MGI:1930140	OTTMUSG00000050766.3	0	0	4.17955	10.0249	5.07185	10.0243	5.49206	3.97e-08	3.7e-07
925	ENSMUSG00000020246.13	chr10	protein_coding	Hcfc2	MGI:1915183	OTTMUSG00000032504.4	0	0	5.67364	5.38035	4.69149	10.0232	6.20246	5.56e-10	1.02e-08
926	ENSMUSG00000051000.17	chr3	protein_coding	Fam160a1	MGI:2444746	OTTMUSG00000026671.2	0	0	4.34459	6.42992	5.07231	10.0222	5.94464	2.77e-09	3.88e-08
927	ENSMUSG00000032422.18	chr9	protein_coding	Snx14	MGI:2155664	OTTMUSG00000030828.5	0	0	4.83826	4.57335	4.79653	10.021	6.2816	3.35e-10	6.92e-09
928	ENSMUSG00000052751.16	chr6	protein_coding	Repin1	MGI:1889817	OTTMUSG00000029701.3	0	0	10.6926	4.90564	7.34512	10.0198	6.28921	3.19e-10	6.66e-09
929	ENSMUSG00000009828.15	chr9	protein_coding	Cilk1	MGI:1934157	OTTMUSG00000031751.3	0	0	3.09105	1.52116	3.33515	10.0189	6.26909	3.63e-10	7.4e-09
930	ENSMUSG00000032320.7	chr9	protein_coding	Rcn2	MGI:1349765	OTTMUSG00000027450.2	0	0	6.00204	6.86341	4.90169	10.0149	6.02546	1.69e-09	2.59e-08
931	ENSMUSG00000041439.15	chr1	protein_coding	Mfsd6	MGI:1922925	OTTMUSG00000033382.3	0	0	3.56522	2.23231	5.17715	10.0113	6.18613	6.17e-10	1.11e-08
932	ENSMUSG00000025724.12	chr7	protein_coding	Sec11a	MGI:1929464	OTTMUSG00000031331.2	0	0	7.85159	4.92336	6.47088	10.0107	6.40013	1.55e-10	3.74e-09
933	ENSMUSG00000006476.19	chr2	protein_coding	Nsmf	MGI:1861755	OTTMUSG00000011615.9	0	0	8.38063	2.38148	8.42289	10.0106	5.87269	4.29e-09	5.54e-08
934	ENSMUSG00000039246.8	chr1	protein_coding	Lyplal1	MGI:2385115	OTTMUSG00000027017.2	0	0	15.8811	26.218	8.46722	10.0082	5.40944	6.32e-08	5.56e-07
935	ENSMUSG00000004462.7	chr16	protein_coding	Tbccd1	MGI:1917823	OTTMUSG00000071568.1	0	0	5.32061	2.93187	4.67516	10.0081	6.38762	1.68e-10	3.99e-09
936	ENSMUSG00000031196.13	chrX	protein_coding	F8	MGI:88383	OTTMUSG00000020850.3	0	0	2.64369	3.08091	2.80891	10.0068	6.12441	9.1e-10	1.54e-08
937	ENSMUSG00000040697.10	chr4	protein_coding	Dnajc16	MGI:2442146	OTTMUSG00000009933.2	0	0	4.64071	3.77974	4.98325	10.0053	6.36721	1.93e-10	4.42e-09
938	ENSMUSG00000024962.13	chr19	protein_coding	Vegfb	MGI:106199	OTTMUSG00000033015.1	0	0	27.048	7.18949	24.1864	10.0053	5.86382	4.52e-09	5.82e-08
939	ENSMUSG00000029270.10	chr5	protein_coding	Dipk1a	MGI:1914516	OTTMUSG00000028903.2	0	0	11.9281	7.46564	11.3125	10.0049	6.41093	1.45e-10	3.53e-09
940	ENSMUSG00000055917.15	chr12	protein_coding	Zfp277	MGI:1890393	OTTMUSG00000066584.3	0	0	2.1864	2.5404	2.14833	10.0038	6.09665	1.08e-09	1.77e-08
941	ENSMUSG00000006705.13	chr17	protein_coding	Pknox1	MGI:1201409	OTTMUSG00000040106.5	0	0	5.04429	2.15731	6.00366	10.0021	6.0966	1.08e-09	1.77e-08
942	ENSMUSG00000007989.7	chr14	protein_coding	Fzd3	MGI:108476	OTTMUSG00000020983.3	0	0	2.44063	1.04252	3.69313	9.9999	5.90449	3.54e-09	4.71e-08
943	ENSMUSG00000022664.11	chr16	protein_coding	Slc35a5	MGI:1921352	OTTMUSG00000024963.4	0	0	5.02512	2.12812	4.02972	9.99828	6.25029	4.1e-10	8.16e-09
944	ENSMUSG00000018800.14	chr11	protein_coding	Abca5	MGI:2386607	OTTMUSG00000003326.3	0	0	2.9367	1.88779	2.88457	9.99614	6.40433	1.51e-10	3.67e-09
945	ENSMUSG00000021468.8	chr13	protein_coding	Sptlc1	MGI:1099431	OTTMUSG00000067444.1	0	0	8.45926	7.82412	7.68486	9.99613	6.25099	4.08e-10	8.14e-09
946	ENSMUSG00000040213.13	chr3	protein_coding	Kyat3	MGI:2677849	OTTMUSG00000023409.5	0	0	2.26461	4.51568	1.41534	9.99516	5.32445	1.01e-07	8.32e-07
947	ENSMUSG00000090257.1	chr16	antisense	Gm4524	MGI:3782709	OTTMUSG00000034731.1	0	0	15.7079	10.5373	14.3849	9.99205	6.40296	1.52e-10	3.69e-09
948	ENSMUSG00000039242.10	chr13	protein_coding	B3galnt2	MGI:2145517	OTTMUSG00000066757.1	0	0	5.85523	2.12613	6.46623	9.98995	6.00976	1.86e-09	2.78e-08
949	ENSMUSG00000047260.4	chr11	protein_coding	Emc6	MGI:1913298	OTTMUSG00000006119.1	0	0	30.4658	14.6333	17.5251	9.98838	6.20044	5.63e-10	1.03e-08
950	ENSMUSG00000026925.16	chr2	protein_coding	Inpp5e	MGI:1927753	OTTMUSG00000012777.10	0	0	8.57393	4.26272	7.90061	9.98708	6.32007	2.61e-10	5.63e-09
951	ENSMUSG00000023960.13	chr17	protein_coding	Enpp5	MGI:1933830	OTTMUSG00000028305.1	0.00868389	0	15.0748	18.0008	12.5634	9.98659	6.22109	4.94e-10	9.38e-09
952	ENSMUSG00000042408.13	chr4	protein_coding	Zmym6	MGI:106505	OTTMUSG00000009333.1	0	0	5.19927	1.76672	4.91087	9.98554	6.03309	1.61e-09	2.48e-08
953	ENSMUSG00000030849.18	chr7	protein_coding	Fgfr2	MGI:95523	OTTMUSG00000031222.6	0	0	3.70883	2.41361	2.23069	9.98523	6.19901	5.68e-10	1.04e-08
954	ENSMUSG00000031953.2	chr8	protein_coding	Tmem170	MGI:106426	OTTMUSG00000061804.1	0	0	10.4801	2.77855	10.6198	9.98508	5.79683	6.76e-09	8.14e-08
955	ENSMUSG00000026037.14	chr1	protein_coding	Orc2	MGI:1328306	OTTMUSG00000021969.3	0	0	9.33648	5.61863	7.7409	9.98495	6.38497	1.71e-10	4.04e-09
956	ENSMUSG00000024190.7	chr17	protein_coding	Dusp1	MGI:105120	OTTMUSG00000020083.4	0	0	12.4317	7.72305	5.84554	9.98408	6.02195	1.72e-09	2.63e-08
957	ENSMUSG00000029635.15	chr5	protein_coding	Cdk8	MGI:1196224	OTTMUSG00000025856.5	0.00429072	0	9.72441	5.10345	9.51829	9.98287	6.55684	5.5e-11	1.61e-09
958	ENSMUSG00000027088.10	chr2	protein_coding	Phospho2	MGI:1920623	OTTMUSG00000013032.4	0	0	7.16877	5.88946	6.62099	9.98119	6.3266	2.51e-10	5.46e-09
959	ENSMUSG00000026062.12	chr1	protein_coding	Slc9a2	MGI:105075	OTTMUSG00000050475.3	0	0	4.8959	3.10296	4.47183	9.97984	6.39688	1.59e-10	3.79e-09
960	ENSMUSG00000034674.18	chr10	protein_coding	Tdg	MGI:108247	OTTMUSG00000024276.4	0	0	5.1304	5.16229	5.3409	9.97942	6.22194	4.91e-10	9.36e-09
961	ENSMUSG00000073700.3	chr4	protein_coding	Klhl21	MGI:1919288	OTTMUSG00000010376.1	0	0	5.80933	9.3303	4.81426	9.97836	5.68129	1.34e-08	1.44e-07
962	ENSMUSG00000096929.7	chr1	processed_transcript	A330023F24Rik	MGI:2443958	OTTMUSG00000050888.1	0	0	5.12687	0.554477	4.47331	9.97728	5.18537	2.16e-07	1.62e-06
963	ENSMUSG00000025579.14	chr11	protein_coding	Gaa	MGI:95609	OTTMUSG00000003997.2	0	0	6.25298	5.82538	5.46053	9.97615	6.21503	5.13e-10	9.63e-09
964	ENSMUSG00000000384.15	chr11	protein_coding	Tbrg4	MGI:1100868	OTTMUSG00000005119.5	0	0	9.47384	6.17885	7.72106	9.9761	6.36973	1.89e-10	4.37e-09
965	ENSMUSG00000020889.11	chr11	protein_coding	Nr1d1	MGI:2444210	OTTMUSG00000006407.1	0	0	12.1533	8.14051	7.48735	9.97484	6.19931	5.67e-10	1.03e-08
966	ENSMUSG00000035498.10	chr9	protein_coding	Cdcp1	MGI:2442010	OTTMUSG00000027392.2	0	0	4.61293	2.56748	5.87641	9.97265	6.20581	5.44e-10	1.01e-08
967	ENSMUSG00000029863.13	chr6	protein_coding	Casp2	MGI:97295	OTTMUSG00000023653.2	0	0	4.45273	3.44688	4.17625	9.97141	6.35412	2.1e-10	4.71e-09
968	ENSMUSG00000025995.16	chr1	protein_coding	Wdr75	MGI:1920924	OTTMUSG00000022347.3	0	0	5.14087	7.15503	4.03969	9.96995	5.78715	7.16e-09	8.55e-08
969	ENSMUSG00000040021.13	chr10	protein_coding	Lats1	MGI:1333883	OTTMUSG00000064228.1	0	0	4.81639	2.47396	4.7472	9.96608	6.30422	2.9e-10	6.12e-09
970	ENSMUSG00000002372.9	chr17	protein_coding	Ranbp3	MGI:1919060	OTTMUSG00000072386.1	0	0	5.42893	2.87681	4.21075	9.96581	6.33678	2.35e-10	5.18e-09
971	ENSMUSG00000060601.13	chr7	protein_coding	Nr1h2	MGI:1352463	OTTMUSG00000023074.3	0	0	11.4464	5.56219	9.14771	9.96548	6.30789	2.83e-10	6.01e-09
972	ENSMUSG00000028252.20	chr4	protein_coding	Ccnc	MGI:1858199	OTTMUSG00000004717.3	0	0	6.4056	5.04639	4.9771	9.96197	6.26202	3.8e-10	7.69e-09
973	ENSMUSG00000001918.17	chr7	protein_coding	Slc1a5	MGI:105305	OTTMUSG00000022239.3	0	0	10.4861	2.97715	8.222	9.96096	5.92822	3.06e-09	4.19e-08
974	ENSMUSG00000037005.16	chrX	protein_coding	Xpnpep2	MGI:2180001	OTTMUSG00000017507.2	0	0	7.40891	5.72017	3.93391	9.9606	6.00206	1.95e-09	2.89e-08
975	ENSMUSG00000027937.15	chr3	protein_coding	Jtb	MGI:1346082	OTTMUSG00000021952.3	0	0	29.4014	11.0297	17.4184	9.96029	6.10765	1.01e-09	1.67e-08
976	ENSMUSG00000070044.15	chr8	protein_coding	Fam149a	MGI:2387177	OTTMUSG00000027153.1	0	0.00735911	14.0227	5.51027	21.7574	9.95701	6.05082	1.44e-09	2.25e-08
977	ENSMUSG00000067212.8	chr17	protein_coding	H2-T23	MGI:95957	OTTMUSG00000014955.3	0	0	12.2101	7.61256	9.76363	9.95609	6.35585	2.07e-10	4.68e-09
978	ENSMUSG00000029369.17	chr5	protein_coding	Afm	MGI:2429409	OTTMUSG00000033292.2	0	0	11.1696	6.90834	10.1173	9.95333	6.37741	1.8e-10	4.19e-09
979	ENSMUSG00000034127.15	chr10	protein_coding	Tspan8	MGI:2384918	OTTMUSG00000064185.1	0	0	21.7937	12.5673	15.9591	9.95295	6.32233	2.58e-10	5.57e-09
980	ENSMUSG00000032185.15	chr9	protein_coding	Carm1	MGI:1913208	OTTMUSG00000020639.3	0	0	6.21758	5.28678	5.67751	9.95292	6.28419	3.3e-10	6.82e-09
981	ENSMUSG00000020865.16	chr11	protein_coding	Abcc3	MGI:1923658	OTTMUSG00000001891.1	0	0	6.84403	3.88089	4.26522	9.95249	6.23474	4.53e-10	8.84e-09
982	ENSMUSG00000069206.14	chr13	protein_coding	Zfp874a	MGI:3040703	OTTMUSG00000042792.2	0	0	4.22987	2.81257	5.74101	9.95087	6.22669	4.76e-10	9.16e-09
983	ENSMUSG00000053347.15	chr17	protein_coding	Zfp943	MGI:1921920	OTTMUSG00000031582.3	0	0	5.40802	5.15807	6.83574	9.94907	6.24442	4.25e-10	8.43e-09
984	ENSMUSG00000029397.15	chr5	protein_coding	Rchy1	MGI:1915348	OTTMUSG00000020371.3	0	0	10.0376	5.64781	6.95141	9.948	6.29279	3.12e-10	6.51e-09
985	ENSMUSG00000030539.13	chr7	protein_coding	Sema4b	MGI:107559	OTTMUSG00000021122.2	0	0	6.24123	3.35466	5.6884	9.94785	6.33573	2.36e-10	5.2e-09
986	ENSMUSG00000039740.6	chr4	protein_coding	Alg2	MGI:1914731	OTTMUSG00000006801.3	0	0	9.92355	6.18823	8.5266	9.94531	6.36745	1.92e-10	4.42e-09
987	ENSMUSG00000031755.6	chr8	protein_coding	Bbs2	MGI:2135267	OTTMUSG00000036712.3	0	0	6.11781	12.1553	4.61665	9.94385	5.40373	6.53e-08	5.72e-07
988	ENSMUSG00000030760.14	chr7	protein_coding	Acer3	MGI:1913440	OTTMUSG00000030994.3	0	0	2.1353	0.910434	2.69828	9.94329	6.0151	1.8e-09	2.72e-08
989	ENSMUSG00000019373.11	chr11	protein_coding	Cops3	MGI:1349409	OTTMUSG00000008091.3	0	0	6.00237	10.197	6.31989	9.9401	5.7225	1.05e-08	1.18e-07
990	ENSMUSG00000023961.16	chr17	protein_coding	Enpp4	MGI:2682634	OTTMUSG00000033108.1	0	0	8.20084	3.30642	7.69303	9.93929	6.14216	8.14e-10	1.4e-08
991	ENSMUSG00000029128.12	chr5	protein_coding	Rab28	MGI:1917285	OTTMUSG00000055786.3	0	0	7.2153	4.6074	6.8837	9.93905	6.36967	1.89e-10	4.37e-09
992	ENSMUSG00000021009.15	chr12	protein_coding	Ptpn21	MGI:1344406	OTTMUSG00000065868.1	0.00534207	0	9.28455	9.04216	9.64337	9.93873	6.44918	1.12e-10	2.92e-09
993	ENSMUSG00000085148.1	chr11	processed_transcript	Mir22hg	MGI:1914348	OTTMUSG00000006201.1	0	0	21.2137	9.27831	14.4035	9.93672	6.21194	5.23e-10	9.78e-09
994	ENSMUSG00000039753.16	chr5	protein_coding	Fbxl5	MGI:2152883	OTTMUSG00000053749.4	0	0.00449858	8.11431	7.51283	7.27107	9.93648	6.43926	1.2e-10	3.05e-09
995	ENSMUSG00000022515.6	chr16	protein_coding	Anks3	MGI:1919865	OTTMUSG00000070994.2	0	0	5.66357	4.82787	5.69772	9.93593	6.29717	3.03e-10	6.37e-09
996	ENSMUSG00000045294.11	chr5	protein_coding	Insig1	MGI:1916289	OTTMUSG00000042425.2	0	0	14.8752	3.58773	10.4885	9.93499	5.79829	6.7e-09	8.08e-08
997	ENSMUSG00000013275.9	chr1	protein_coding	Slc41a1	MGI:2444823	OTTMUSG00000021791.1	0	0	6.93467	2.8321	8.04844	9.93369	6.03648	1.58e-09	2.44e-08
998	ENSMUSG00000041729.15	chr9	protein_coding	Coro2b	MGI:2444283	OTTMUSG00000023697.4	0	0	4.32895	6.67044	1.80217	9.93324	5.27559	1.32e-07	1.05e-06
999	ENSMUSG00000058298.10	chr10	protein_coding	Mcm9	MGI:1918817	OTTMUSG00000064653.5	0	0	3.57638	1.84419	4.01841	9.93156	6.21991	4.97e-10	9.4e-09
1000	ENSMUSG00000060862.10	chr4	protein_coding	Zbtb40	MGI:2682254	OTTMUSG00000009824.3	0	0	3.02693	1.26887	3.86587	9.9315	5.98729	2.13e-09	3.12e-08
1001	ENSMUSG00000031862.11	chr8	protein_coding	Atp13a1	MGI:2180801	OTTMUSG00000074672.1	0	0	5.7268	3.02523	4.82967	9.93051	6.32285	2.57e-10	5.57e-09
1002	ENSMUSG00000028015.3	chr3	protein_coding	Ctso	MGI:2139628	OTTMUSG00000026582.2	0	0	7.65444	3.33546	5.8387	9.93035	6.22508	4.81e-10	9.22e-09
1003	ENSMUSG00000034947.13	chr11	protein_coding	Tmem106a	MGI:1922056	OTTMUSG00000002931.2	0	0	14.0274	3.40816	10.9514	9.92671	5.78311	7.33e-09	8.73e-08
1004	ENSMUSG00000036299.5	chr18	protein_coding	BC031181	MGI:3039614	OTTMUSG00000073685.1	0	0	21.2562	15.0398	10.6625	9.9265	5.98411	2.18e-09	3.18e-08
1005	ENSMUSG00000032369.13	chr9	protein_coding	Plscr1	MGI:893575	OTTMUSG00000023001.5	0	0	10.3019	10.7129	11.9037	9.92599	6.18238	6.31e-10	1.13e-08
1006	ENSMUSG00000016984.7	chr11	protein_coding	Etaa1	MGI:1915395	OTTMUSG00000005201.1	0	0	6.48458	4.60184	9.03929	9.92536	6.21053	5.28e-10	9.85e-09
1007	ENSMUSG00000037440.8	chr10	protein_coding	Vnn1	MGI:108395	OTTMUSG00000044612.2	0	0	12.1104	10.7671	10.8103	9.92523	6.22768	4.73e-10	9.12e-09
1008	ENSMUSG00000029165.17	chr5	protein_coding	Agbl5	MGI:2441745	OTTMUSG00000022346.8	0	0	5.28371	1.97809	5.09074	9.92483	6.06523	1.32e-09	2.09e-08
1009	ENSMUSG00000079104.4	chr12	protein_coding	Prps1l3	MGI:3779453	OTTMUSG00000032627.2	0	0	17.0612	15.9422	13.938	9.92461	6.1459	7.95e-10	1.37e-08
1010	ENSMUSG00000040006.13	chr10	protein_coding	Ginm1	MGI:2384905	OTTMUSG00000033593.2	0	0	11.2395	8.44112	7.65307	9.92399	6.18268	6.3e-10	1.13e-08
1011	ENSMUSG00000079316.10	chrX	protein_coding	Rab9	MGI:1890695	OTTMUSG00000019544.3	0	0	12.7941	21.4018	9.14839	9.9227	5.52608	3.27e-08	3.13e-07
1012	ENSMUSG00000026858.18	chr2	protein_coding	Miga2	MGI:1922035	OTTMUSG00000016796.8	0	0	6.08126	2.5736	5.11219	9.92163	6.19596	5.79e-10	1.05e-08
1013	ENSMUSG00000021728.8	chr13	protein_coding	Emb	MGI:95321	OTTMUSG00000015373.2	0	0	5.05147	2.42191	4.88858	9.91861	6.2392	4.4e-10	8.64e-09
1014	ENSMUSG00000021275.16	chr12	protein_coding	Tecpr2	MGI:2144865	OTTMUSG00000066284.1	0	0	3.16246	2.18012	3.36136	9.9162	6.34085	2.29e-10	5.09e-09
1015	ENSMUSG00000029670.12	chr6	protein_coding	Ing3	MGI:1919027	OTTMUSG00000017304.5	0	0	5.96529	4.69462	6.50048	9.91599	6.31934	2.63e-10	5.65e-09
1016	ENSMUSG00000058240.14	chr16	protein_coding	Cryzl1	MGI:1913859	OTTMUSG00000027250.5	0	0	4.92169	7.5636	4.40703	9.91168	5.72777	1.02e-08	1.15e-07
1017	ENSMUSG00000046280.9	chr3	protein_coding	She	MGI:1099462	OTTMUSG00000034177.2	0	0	4.18319	2.70564	4.65946	9.91126	6.31305	2.74e-10	5.84e-09
1018	ENSMUSG00000038302.14	chr10	protein_coding	Afg1l	MGI:2148801	OTTMUSG00000019465.3	0	0	8.09642	12.7976	7.25675	9.90887	5.6989	1.21e-08	1.32e-07
1019	ENSMUSG00000006724.12	chr10	protein_coding	Cyp27b1	MGI:1098274	OTTMUSG00000035227.1	0	0	10.2909	12.4492	7.36974	9.90806	5.82809	5.61e-09	6.97e-08
1020	ENSMUSG00000025373.14	chr10	protein_coding	Rnf41	MGI:1914838	OTTMUSG00000064815.1	0	0	7.32214	3.77975	7.84614	9.90688	6.23166	4.62e-10	8.95e-09
1021	ENSMUSG00000034255.17	chr11	protein_coding	Arhgap27	MGI:1916903	OTTMUSG00000036599.3	0	0	5.2357	2.43806	5.57132	9.90577	6.16791	6.92e-10	1.22e-08
1022	ENSMUSG00000016520.7	chr5	protein_coding	Lnx2	MGI:2155959	OTTMUSG00000024626.1	0	0	7.09498	5.34669	5.34523	9.90545	6.2335	4.56e-10	8.88e-09
1023	ENSMUSG00000034432.11	chr1	protein_coding	Cops8	MGI:1915363	OTTMUSG00000048401.2	0	0	8.28084	4.7365	5.58747	9.90527	6.25168	4.06e-10	8.11e-09
1024	ENSMUSG00000026094.14	chr1	protein_coding	Stk17b	MGI:2138162	OTTMUSG00000021434.3	0	0	4.32405	5.54432	5.27047	9.90471	6.01388	1.81e-09	2.73e-08
1025	ENSMUSG00000024082.5	chr17	protein_coding	Ndufaf7	MGI:1920944	OTTMUSG00000072617.1	0	0	6.27673	10.525	4.55197	9.90303	5.52087	3.37e-08	3.21e-07
1026	ENSMUSG00000016257.15	chr2	protein_coding	Prelid3b	MGI:1913640	OTTMUSG00000016514.5	0	0	18.1041	11.3485	14.7808	9.90087	6.3262	2.51e-10	5.46e-09
1027	ENSMUSG00000054079.12	chr11	protein_coding	Utp18	MGI:1923402	OTTMUSG00000001465.1	0	0	7.14752	7.22077	7.75013	9.89908	6.17704	6.53e-10	1.16e-08
1028	ENSMUSG00000033453.8	chr9	protein_coding	Adamts15	MGI:2449569	OTTMUSG00000062825.1	0	0	2.50179	2.12611	3.21535	9.89878	6.2466	4.19e-10	8.33e-09
1029	ENSMUSG00000028195.4	chr3	protein_coding	Ccn1	MGI:88613	OTTMUSG00000055191.1	0	0	14.4703	5.79493	22.2771	9.89711	5.78242	7.36e-09	8.76e-08
1030	ENSMUSG00000087598.9	chr7	protein_coding	Zfp111	MGI:1929114	OTTMUSG00000029438.4	0	0	2.98204	1.61853	3.65301	9.89671	6.17181	6.75e-10	1.19e-08
1031	ENSMUSG00000059316.2	chr2	protein_coding	Slc27a4	MGI:1347347	OTTMUSG00000012688.1	0	0	6.58259	4.96652	6.87931	9.89535	6.32088	2.6e-10	5.61e-09
1032	ENSMUSG00000001156.9	chr6	protein_coding	Mxd1	MGI:96908	OTTMUSG00000056544.1	0	0	4.79826	2.24567	4.86714	9.89534	6.18895	6.06e-10	1.09e-08
1033	ENSMUSG00000011832.16	chr8	protein_coding	Evi5l	MGI:2442167	OTTMUSG00000040168.6	0	0	3.31573	2.86782	3.21883	9.89526	6.25532	3.97e-10	7.96e-09
1034	ENSMUSG00000049115.15	chr13	protein_coding	Agtr1a	MGI:87964	OTTMUSG00000000668.2	0	0	11.9935	7.60538	9.78908	9.89524	6.32151	2.59e-10	5.59e-09
1035	ENSMUSG00000048175.13	chr15	protein_coding	Asb8	MGI:1925791	OTTMUSG00000032735.2	0	0	11.9789	11.528	9.05763	9.89139	6.056	1.4e-09	2.2e-08
1036	ENSMUSG00000046761.13	chr15	protein_coding	Fam83h	MGI:2145900	OTTMUSG00000070821.3	0	0	4.84143	4.6439	5.80229	9.88892	6.21008	5.3e-10	9.86e-09
1037	ENSMUSG00000050919.9	chr13	protein_coding	Zfp366	MGI:2178429	OTTMUSG00000027698.2	0	0	4.63883	3.23815	4.88503	9.88825	6.32512	2.53e-10	5.49e-09
1038	ENSMUSG00000049521.2	chr15	protein_coding	Cdc42ep1	MGI:1929763	OTTMUSG00000070751.1	0	0	11.8012	9.40758	10.0304	9.888	6.25296	4.03e-10	8.06e-09
1039	ENSMUSG00000041134.15	chr16	protein_coding	Cyyr1	MGI:2152187	OTTMUSG00000028523.5	0	0	3.7277	1.7133	3.99989	9.88717	6.1423	8.13e-10	1.4e-08
1040	ENSMUSG00000040729.8	chr9	protein_coding	Cep126	MGI:2680221	OTTMUSG00000062312.2	0	0	5.56077	2.17387	7.0547	9.88674	5.91224	3.37e-09	4.53e-08
1041	ENSMUSG00000037260.8	chr8	protein_coding	Hgsnat	MGI:1196297	OTTMUSG00000060876.1	0	0	9.10171	7.76141	7.08728	9.88602	6.16305	7.14e-10	1.25e-08
1042	ENSMUSG00000029038.9	chr4	protein_coding	Ssu72	MGI:1916241	OTTMUSG00000010846.2	0	0	12.2169	8.29838	9.44697	9.88255	6.27755	3.44e-10	7.06e-09
1043	ENSMUSG00000033669.8	chr15	protein_coding	Zfp7	MGI:99208	OTTMUSG00000071097.2	0	0	6.55633	2.73064	5.09572	9.88174	6.16693	6.96e-10	1.22e-08
1044	ENSMUSG00000013646.17	chr11	protein_coding	Sh3bp5l	MGI:1933124	OTTMUSG00000005731.1	0	0	5.65558	2.65213	4.76961	9.8813	6.23433	4.54e-10	8.86e-09
1045	ENSMUSG00000020792.15	chr11	protein_coding	Exoc7	MGI:1859270	OTTMUSG00000003840.2	0	0	6.44228	6.03965	5.47706	9.88119	6.13698	8.41e-10	1.43e-08
1046	ENSMUSG00000036270.16	chr8	protein_coding	Edc4	MGI:2446249	OTTMUSG00000032525.2	0	0	5.33843	4.67376	4.32115	9.88106	6.16289	7.14e-10	1.25e-08
1047	ENSMUSG00000027018.11	chr2	protein_coding	Hat1	MGI:96013	OTTMUSG00000013187.1	0	0	7.07873	12.2178	6.34438	9.8801	5.59555	2.2e-08	2.22e-07
1048	ENSMUSG00000021273.11	chr14	protein_coding	Fdft1	MGI:102706	OTTMUSG00000068749.3	0	0	7.43453	6.19306	5.49045	9.87674	6.14153	8.17e-10	1.4e-08
1049	ENSMUSG00000032883.15	chr1	protein_coding	Acsl3	MGI:1921455	OTTMUSG00000033118.5	0	0	6.27826	5.77667	5.9818	9.8759	6.19663	5.77e-10	1.05e-08
1050	ENSMUSG00000024234.7	chr18	protein_coding	Mtpap	MGI:1914690	OTTMUSG00000072803.1	0	0	4.14107	4.72249	3.50418	9.87538	5.96298	2.48e-09	3.53e-08
1051	ENSMUSG00000026893.4	chr2	protein_coding	Gca	MGI:1918521	OTTMUSG00000012870.1	0	0	9.76358	6.42777	7.37107	9.87525	6.27018	3.61e-10	7.36e-09
1052	ENSMUSG00000010914.10	chr2	protein_coding	Pdhx	MGI:1351627	OTTMUSG00000014841.3	0	0	6.02427	8.08213	5.06474	9.87375	5.80461	6.45e-09	7.82e-08
1053	ENSMUSG00000025225.15	chr19	protein_coding	Nfkb2	MGI:1099800	OTTMUSG00000074221.1	0	0	5.40084	4.05218	8.2405	9.87249	6.12233	9.22e-10	1.56e-08
1054	ENSMUSG00000027650.12	chr2	protein_coding	Tti1	MGI:1922675	OTTMUSG00000015889.3	0	0	5.74441	7.83867	4.55431	9.8706	5.75314	8.76e-09	1.02e-07
1055	ENSMUSG00000073421.6	chr17	protein_coding	H2-Ab1	MGI:103070	OTTMUSG00000037120.3	0	0	11.1914	3.72626	18.2426	9.87032	5.58658	2.32e-08	2.32e-07
1056	ENSMUSG00000032018.14	chr9	protein_coding	Sc5d	MGI:1353611	OTTMUSG00000063602.1	0	0	7.36492	2.95803	6.82505	9.86989	6.10032	1.06e-09	1.74e-08
1057	ENSMUSG00000021650.7	chr13	protein_coding	Ptcd2	MGI:1916177	OTTMUSG00000067805.2	0	0	14.0464	19.4659	10.1644	9.86855	5.68281	1.32e-08	1.43e-07
1058	ENSMUSG00000046873.18	chrX	protein_coding	Mbtps2	MGI:2444506	OTTMUSG00000019403.4	0	0	3.15675	1.24935	3.89599	9.86843	5.93045	3.02e-09	4.14e-08
1059	ENSMUSG00000054555.11	chr7	protein_coding	Adam12	MGI:105378	OTTMUSG00000021264.3	0	0	2.58719	1.91276	3.09428	9.86839	6.27061	3.6e-10	7.35e-09
1060	ENSMUSG00000021228.15	chr12	protein_coding	Acot3	MGI:2159619	OTTMUSG00000027601.3	0	0	8.08237	9.27382	4.49409	9.8669	5.68054	1.34e-08	1.45e-07
1061	ENSMUSG00000048661.14	chr10	protein_coding	Lemd3	MGI:3580376	OTTMUSG00000031195.2	0	0	7.53321	3.31915	6.32283	9.86689	6.18773	6.1e-10	1.1e-08
1062	ENSMUSG00000022064.10	chr14	protein_coding	Pibf1	MGI:1261910	OTTMUSG00000069553.1	0	0	3.01301	1.31325	4.18685	9.86445	5.90909	3.44e-09	4.61e-08
1063	ENSMUSG00000053870.7	chr3	protein_coding	Fpgt	MGI:1922790	OTTMUSG00000052247.1	0	0	4.17527	4.18573	3.94748	9.86432	6.12092	9.3e-10	1.57e-08
1064	ENSMUSG00000037353.9	chr15	protein_coding	Letmd1	MGI:1915864	OTTMUSG00000071131.1	0	0	8.4207	3.04428	5.69472	9.86313	6.0564	1.39e-09	2.19e-08
1065	ENSMUSG00000057069.7	chr13	protein_coding	Ero1lb	MGI:1914725	OTTMUSG00000066557.1	0	0	4.63854	1.97616	5.88442	9.86108	5.96136	2.5e-09	3.55e-08
1066	ENSMUSG00000067148.15	chr17	protein_coding	Polr1c	MGI:103288	OTTMUSG00000028872.5	0	0	10.9821	11.843	10.8618	9.86083	6.07595	1.23e-09	1.98e-08
1067	ENSMUSG00000044037.15	chr9	protein_coding	Als2cl	MGI:2447532	OTTMUSG00000025999.6	0	0	5.61352	2.76788	5.51435	9.85837	6.21244	5.22e-10	9.77e-09
1068	ENSMUSG00000015290.15	chrX	protein_coding	Ubl4a	MGI:95049	OTTMUSG00000017660.5	0	0	10.8274	7.07636	7.29745	9.858	6.19624	5.78e-10	1.05e-08
1069	ENSMUSG00000033105.12	chr10	protein_coding	Lss	MGI:1336155	OTTMUSG00000027872.2	0	0	2.73649	2.28481	2.19184	9.85716	6.17516	6.61e-10	1.17e-08
1070	ENSMUSG00000029123.8	chr5	protein_coding	Stk32b	MGI:1927552	OTTMUSG00000056098.2	0	0	8.08569	8.87137	4.72251	9.85543	5.74695	9.09e-09	1.05e-07
1071	ENSMUSG00000026584.14	chr1	protein_coding	Scyl3	MGI:1921385	OTTMUSG00000034804.2	0	0	5.14732	3.83212	4.59627	9.85519	6.28267	3.33e-10	6.88e-09
1072	ENSMUSG00000029229.8	chr5	protein_coding	Chic2	MGI:1921527	OTTMUSG00000031089.3	0	0	3.35604	1.63298	3.38931	9.85504	6.19088	5.98e-10	1.08e-08
1073	ENSMUSG00000076435.3	chr11	protein_coding	Acsf2	MGI:2388287	OTTMUSG00000002019.1	0	0	6.99931	8.88	5.89579	9.85398	5.84753	4.99e-09	6.29e-08
1074	ENSMUSG00000031486.15	chr8	protein_coding	Adgra2	MGI:1925810	OTTMUSG00000042301.3	0	0	5.2913	2.61774	6.25539	9.85317	6.11143	9.87e-10	1.65e-08
1075	ENSMUSG00000028793.15	chr4	protein_coding	Rnf19b	MGI:1922484	OTTMUSG00000009622.8	0	0	9.04225	5.85171	13.2101	9.85198	6.09598	1.09e-09	1.78e-08
1076	ENSMUSG00000052446.17	chr8	protein_coding	Zfp961	MGI:3583954	OTTMUSG00000025161.6	0	0	7.51996	3.56232	7.76433	9.85152	6.16088	7.23e-10	1.26e-08
1077	ENSMUSG00000035900.18	chr15	protein_coding	Gramd4	MGI:2676308	OTTMUSG00000025710.1	0	0	5.76111	2.31111	6.7953	9.85135	5.96159	2.5e-09	3.55e-08
1078	ENSMUSG00000002325.15	chr14	protein_coding	Irf9	MGI:107587	OTTMUSG00000029027.3	0	0	4.91003	4.00119	5.68631	9.85119	6.25761	3.91e-10	7.87e-09
1079	ENSMUSG00000031864.16	chr8	protein_coding	Ints10	MGI:1918135	OTTMUSG00000023543.2	0	0	3.05522	4.84691	2.7073	9.85004	5.65526	1.56e-08	1.64e-07
1080	ENSMUSG00000024529.14	chr18	protein_coding	Lox	MGI:96817	OTTMUSG00000073373.1	0	0	5.84283	5.03206	5.33965	9.84876	6.20943	5.32e-10	9.89e-09
1081	ENSMUSG00000006464.9	chr19	protein_coding	Bbs1	MGI:1277215	OTTMUSG00000074086.1	0	0	3.23178	3.35312	3.36041	9.84497	6.11319	9.77e-10	1.64e-08
1082	ENSMUSG00000037419.9	chr9	protein_coding	Endod1	MGI:1919196	OTTMUSG00000062539.1	0	0	5.95422	3.5229	7.86002	9.84398	6.13029	8.77e-10	1.49e-08
1083	ENSMUSG00000001098.15	chr5	protein_coding	Kctd10	MGI:2141207	OTTMUSG00000014437.3	0	0	5.99029	6.3808	6.4936	9.84377	6.10242	1.04e-09	1.72e-08
1084	ENSMUSG00000020386.5	chr11	protein_coding	Sar1b	MGI:1913647	OTTMUSG00000005609.2	0	0	22.5205	22.9703	14.3267	9.8433	5.86222	4.57e-09	5.86e-08
1085	ENSMUSG00000042726.14	chr5	protein_coding	Trafd1	MGI:1923551	OTTMUSG00000026315.4	0	0	6.46435	4.38269	6.79034	9.84317	6.29593	3.06e-10	6.4e-09
1086	ENSMUSG00000071266.13	chr17	protein_coding	Zfp946	MGI:1921399	OTTMUSG00000031362.1	0	0	8.42422	4.36024	10.341	9.84254	6.10761	1.01e-09	1.67e-08
1087	ENSMUSG00000008540.11	chr6	protein_coding	Mgst1	MGI:1913850	OTTMUSG00000027063.4	0	0	20.6413	8.62842	10.8713	9.84196	6.02596	1.68e-09	2.58e-08
1088	ENSMUSG00000057691.8	chr6	protein_coding	Zfp746	MGI:1916478	OTTMUSG00000057223.2	0	0	4.30615	2.07505	3.59681	9.83436	6.21968	4.98e-10	9.4e-09
1089	ENSMUSG00000023075.9	chr4	protein_coding	Akirin1	MGI:1915300	OTTMUSG00000008998.2	0	0	9.00772	7.15551	6.00847	9.83386	6.07827	1.21e-09	1.95e-08
1090	ENSMUSG00000025525.12	chrX	protein_coding	Apool	MGI:1915367	OTTMUSG00000018460.1	0	0	4.85466	11.2452	3.76974	9.83368	5.21587	1.83e-07	1.4e-06
1091	ENSMUSG00000047714.14	chr16	protein_coding	Ppp1r2	MGI:1914099	OTTMUSG00000023915.1	0	0.0098685	22.07	10.2054	17.0031	9.83232	6.42465	1.32e-10	3.29e-09
1092	ENSMUSG00000019822.12	chr10	protein_coding	Smpd2	MGI:1278330	OTTMUSG00000030684.1	0	0	6.26759	6.35306	4.06109	9.83125	5.87303	4.28e-09	5.53e-08
1093	ENSMUSG00000071379.2	chr12	protein_coding	Hpcal1	MGI:1855689	OTTMUSG00000067030.1	0	0	21.9603	10.603	14.3706	9.82975	6.16794	6.92e-10	1.22e-08
1094	ENSMUSG00000079659.5	chr5	protein_coding	Tmem243	MGI:3606159	OTTMUSG00000054370.3	0	0	5.49174	1.81606	4.67783	9.82954	5.95136	2.66e-09	3.74e-08
1095	ENSMUSG00000038279.10	chr6	protein_coding	Nop2	MGI:107891	OTTMUSG00000056703.2	0	0	11.3827	6.3384	10.9096	9.82931	6.26366	3.76e-10	7.63e-09
1096	ENSMUSG00000067787.10	chr2	protein_coding	Blcap	MGI:1858907	OTTMUSG00000016195.4	0	0	13.0857	3.64669	10.4259	9.82836	5.83037	5.53e-09	6.89e-08
1097	ENSMUSG00000020072.15	chr10	protein_coding	Pbld2	MGI:1914557	OTTMUSG00000065100.1	0	0	11.5012	12.2726	5.8532	9.82801	5.65528	1.56e-08	1.64e-07
1098	ENSMUSG00000054052.5	chr10	protein_coding	Rdh19	MGI:2678390	OTTMUSG00000027664.1	0	0	14.3434	17.7511	6.02531	9.82761	5.40092	6.63e-08	5.79e-07
1099	ENSMUSG00000027173.7	chr2	protein_coding	Depdc7	MGI:2139258	OTTMUSG00000014963.2	0	0	6.05042	20.9854	4.69573	9.8269	4.86473	1.15e-06	7.17e-06
1100	ENSMUSG00000000811.13	chr6	protein_coding	Txnrd3	MGI:2386711	OTTMUSG00000021186.3	0	0	6.5778	12.0788	6.41746	9.82641	5.54587	2.92e-08	2.84e-07
1101	ENSMUSG00000020653.12	chr12	protein_coding	Klf11	MGI:2653368	OTTMUSG00000027554.9	0	0	7.15054	4.12251	6.91742	9.82513	6.27152	3.58e-10	7.32e-09
1102	ENSMUSG00000028218.19	chr4	protein_coding	Fam92a	MGI:1915349	OTTMUSG00000004598.7	0	0	8.02241	2.62717	6.80997	9.82473	5.94161	2.82e-09	3.93e-08
1103	ENSMUSG00000000216.8	chr7	protein_coding	Scnn1g	MGI:104695	OTTMUSG00000024632.1	0	0	8.16154	9.32898	7.27981	9.82376	5.95673	2.57e-09	3.65e-08
1104	ENSMUSG00000000600.15	chr5	protein_coding	Krit1	MGI:1930618	OTTMUSG00000053024.5	0	0.00200504	3.37297	2.86463	3.28353	9.82229	6.44756	1.14e-10	2.94e-09
1105	ENSMUSG00000001270.9	chr12	protein_coding	Ckb	MGI:88407	OTTMUSG00000066365.1	0	0	9.70299	10.6105	4.88119	9.82143	5.62327	1.87e-08	1.93e-07
1106	ENSMUSG00000022125.7	chr14	protein_coding	Cln5	MGI:2442253	OTTMUSG00000069882.1	0	0	12.1589	6.82389	11.7778	9.82018	6.25823	3.89e-10	7.85e-09
1107	ENSMUSG00000029641.8	chr5	protein_coding	Rasl11a	MGI:1916145	OTTMUSG00000055182.1	0	0	8.50508	40.3065	4.30354	9.8162	4.46397	8.05e-06	4.06e-05
1108	ENSMUSG00000021868.7	chr14	protein_coding	Ppif	MGI:2145814	OTTMUSG00000023363.2	0	0	7.56838	3.84205	4.08787	9.81575	6.05763	1.38e-09	2.18e-08
1109	ENSMUSG00000026870.19	chr2	protein_coding	Cutal	MGI:1925246	OTTMUSG00000012021.4	0	0	14.9475	5.91314	12.0061	9.81561	6.08869	1.14e-09	1.84e-08
1110	ENSMUSG00000038859.7	chr5	protein_coding	Baiap2l1	MGI:1914148	OTTMUSG00000025584.1	0	0	8.7696	5.10041	9.45814	9.81403	6.23001	4.66e-10	9e-09
1111	ENSMUSG00000033323.14	chr18	protein_coding	Ctdp1	MGI:1926953	OTTMUSG00000031152.3	0	0	6.61963	6.50906	5.96253	9.81343	6.08417	1.17e-09	1.89e-08
1112	ENSMUSG00000030987.5	chr7	protein_coding	Stim1	MGI:107476	OTTMUSG00000060544.2	0	0	4.05236	1.34524	2.36989	9.81188	5.94239	2.81e-09	3.92e-08
1113	ENSMUSG00000031808.7	chr8	protein_coding	Slc27a1	MGI:1347098	OTTMUSG00000062164.1	0	0	5.85998	3.12139	4.4195	9.81149	6.23161	4.62e-10	8.95e-09
1114	ENSMUSG00000030847.8	chr7	protein_coding	Bag3	MGI:1352493	OTTMUSG00000058717.1	0	0	13.1435	6.35575	11.3103	9.81022	6.20359	5.52e-10	1.02e-08
1115	ENSMUSG00000028923.14	chr4	protein_coding	Necap2	MGI:1913397	OTTMUSG00000010080.3	0	0	9.45356	7.56055	7.3905	9.80977	6.15947	7.3e-10	1.27e-08
1116	ENSMUSG00000020646.17	chr12	protein_coding	Mboat2	MGI:1914466	OTTMUSG00000066975.4	0	0	3.73731	1.79889	2.67278	9.80806	6.18448	6.23e-10	1.12e-08
1117	ENSMUSG00000021891.8	chr14	protein_coding	Mettl6	MGI:1914261	OTTMUSG00000069834.1	0	0	3.9586	2.25096	3.86566	9.80776	6.25309	4.02e-10	8.06e-09
1118	ENSMUSG00000038525.16	chr5	protein_coding	Armc10	MGI:1914461	OTTMUSG00000025663.4	0	0	8.95626	5.47567	8.32758	9.80736	6.28045	3.38e-10	6.97e-09
1119	ENSMUSG00000028854.9	chr4	protein_coding	Slc9a1	MGI:102462	OTTMUSG00000011153.1	0	0	6.26795	3.22464	5.22581	9.80734	6.23277	4.58e-10	8.91e-09
1120	ENSMUSG00000036403.15	chr5	protein_coding	Cep135	MGI:2681869	OTTMUSG00000026443.1	0	0	3.82362	1.9801	5.21696	9.80598	6.00508	1.91e-09	2.85e-08
1121	ENSMUSG00000038214.15	chr10	protein_coding	Bend3	MGI:2677212	OTTMUSG00000063477.2	0	0	3.68143	2.88913	4.65261	9.80335	6.20284	5.55e-10	1.02e-08
1122	ENSMUSG00000029428.13	chr5	protein_coding	Stx2	MGI:108059	OTTMUSG00000027708.3	0	0	6.79529	3.15616	7.30171	9.8024	6.09572	1.09e-09	1.78e-08
1123	ENSMUSG00000002617.14	chr17	protein_coding	Zfp40	MGI:99185	OTTMUSG00000028083.6	0	0	5.48512	4.18925	7.47114	9.80235	6.16103	7.23e-10	1.26e-08
1124	ENSMUSG00000028364.15	chr4	protein_coding	Tnc	MGI:101922	OTTMUSG00000000302.2	0	0	2.70653	2.52452	4.57734	9.80181	6.0242	1.7e-09	2.6e-08
1125	ENSMUSG00000022580.13	chr15	protein_coding	Rhpn1	MGI:1098783	OTTMUSG00000028092.3	0	0	5.48322	8.28046	2.35174	9.80105	5.23928	1.61e-07	1.25e-06
1126	ENSMUSG00000017210.14	chr11	protein_coding	Med24	MGI:1344385	OTTMUSG00000006403.4	0	0	3.54718	4.36058	3.17543	9.7995	5.87653	4.19e-09	5.43e-08
1127	ENSMUSG00000040722.7	chr9	protein_coding	Scamp5	MGI:1928948	OTTMUSG00000063177.1	0	0	10.0529	3.65509	7.78714	9.79875	6.02229	1.72e-09	2.62e-08
1128	ENSMUSG00000031950.7	chr8	protein_coding	Gabarapl2	MGI:1890602	OTTMUSG00000031074.1	0	0	13.0312	10.7043	8.20631	9.79808	5.99326	2.06e-09	3.02e-08
1129	ENSMUSG00000053293.9	chr5	protein_coding	Pom121	MGI:2137624	OTTMUSG00000024366.2	0	0	6.88017	1.77973	5.90247	9.79735	5.73258	9.89e-09	1.13e-07
1130	ENSMUSG00000020541.12	chr11	protein_coding	Tom1l1	MGI:1919193	OTTMUSG00000001600.6	0	0	3.87077	2.22589	3.90973	9.79723	6.24055	4.36e-10	8.59e-09
1131	ENSMUSG00000051065.9	chr16	protein_coding	Mb21d2	MGI:1917028	OTTMUSG00000071382.1	0	0	7.89967	7.96721	6.66225	9.79682	6.02103	1.73e-09	2.64e-08
1132	ENSMUSG00000058835.14	chr2	protein_coding	Abi1	MGI:104913	OTTMUSG00000016621.4	0.0104629	0	21.4694	12.0758	18.1646	9.79593	6.47982	9.18e-11	2.45e-09
1133	ENSMUSG00000027411.17	chr2	protein_coding	Vps16	MGI:2136772	OTTMUSG00000015524.6	0	0	5.89948	8.26343	4.89801	9.79573	5.70988	1.13e-08	1.26e-07
1134	ENSMUSG00000091264.3	chr13	protein_coding	Smim13	MGI:2652854	OTTMUSG00000037599.2	0	0	5.87974	4.18831	7.0034	9.79507	6.22328	4.87e-10	9.3e-09
1135	ENSMUSG00000027865.10	chr3	protein_coding	Gdap2	MGI:1338001	OTTMUSG00000006953.5	0	0	5.99487	4.82237	4.7713	9.79435	6.15577	7.47e-10	1.3e-08
1136	ENSMUSG00000079111.3	chr5	protein_coding	Kdelr2	MGI:1914163	OTTMUSG00000054914.1	0	0	15.9262	14.7723	9.19918	9.79307	5.83865	5.26e-09	6.59e-08
1137	ENSMUSG00000044786.6	chr7	protein_coding	Zfp36	MGI:99180	OTTMUSG00000021115.2	0	0	11.2259	3.20953	8.76268	9.79276	5.83343	5.43e-09	6.77e-08
1138	ENSMUSG00000032289.15	chr9	protein_coding	Thsd4	MGI:2672033	OTTMUSG00000024676.3	0	0	1.85062	1.1039	2.60259	9.7909	6.05128	1.44e-09	2.25e-08
1139	ENSMUSG00000021638.12	chr13	protein_coding	Ocln	MGI:106183	OTTMUSG00000035055.3	0	0	6.52001	5.12336	6.14703	9.79088	6.23195	4.61e-10	8.95e-09
1140	ENSMUSG00000018102.5	chr13	protein_coding	H2bc4	MGI:1915274	OTTMUSG00000000566.2	0	0	21.9032	26.1896	13.3656	9.78836	5.66277	1.49e-08	1.58e-07
1141	ENSMUSG00000025962.15	chr1	protein_coding	Fastkd2	MGI:1922869	OTTMUSG00000013921.2	0	0	4.28179	4.07332	4.21302	9.78822	6.12708	8.95e-10	1.52e-08
1142	ENSMUSG00000031433.15	chrX	protein_coding	Rbm41	MGI:2444923	OTTMUSG00000018843.1	0	0	3.96439	1.99879	5.8563	9.78673	5.91002	3.42e-09	4.59e-08
1143	ENSMUSG00000025817.12	chr2	protein_coding	Nudt5	MGI:1858232	OTTMUSG00000010875.9	0	0	3.96509	3.27403	4.31634	9.78646	6.22012	4.97e-10	9.4e-09
1144	ENSMUSG00000034171.13	chr4	protein_coding	Faah	MGI:109609	OTTMUSG00000008726.2	0	0	4.39231	1.72957	3.93048	9.78553	6.04427	1.5e-09	2.33e-08
1145	ENSMUSG00000025743.14	chr4	protein_coding	Sdc3	MGI:1349163	OTTMUSG00000009594.6	0	0	5.39131	1.36952	6.75717	9.78537	5.52857	3.23e-08	3.09e-07
1146	ENSMUSG00000030682.4	chr7	protein_coding	Cdipt	MGI:105491	OTTMUSG00000058362.2	0	0	13.5257	6.94919	9.12168	9.78344	6.16536	7.03e-10	1.23e-08
1147	ENSMUSG00000034918.8	chr13	protein_coding	Cdhr2	MGI:2687323	OTTMUSG00000032682.1	0	0	6.35239	5.50167	6.09905	9.78338	6.1799	6.41e-10	1.14e-08
1148	ENSMUSG00000037017.15	chr5	protein_coding	Zscan21	MGI:99182	OTTMUSG00000022636.3	0	0	9.47391	5.23005	9.26727	9.77759	6.22125	4.93e-10	9.38e-09
1149	ENSMUSG00000031596.15	chr8	protein_coding	Slc7a2	MGI:99828	OTTMUSG00000061152.1	0	0	3.51564	1.22357	3.93048	9.77755	5.8399	5.22e-09	6.55e-08
1150	ENSMUSG00000028696.12	chr4	protein_coding	Ipp	MGI:96581	OTTMUSG00000009405.1	0	0	6.3315	19.2142	5.01741	9.77587	4.95891	7.09e-07	4.69e-06
1151	ENSMUSG00000058444.8	chr9	protein_coding	Map2k5	MGI:1346345	OTTMUSG00000062570.1	0	0	8.4427	6.62655	7.8404	9.77437	6.2183	5.03e-10	9.47e-09
1152	ENSMUSG00000024299.17	chr17	protein_coding	Adamts10	MGI:2449112	OTTMUSG00000037200.2	0	0	4.80855	1.38339	3.41739	9.77347	5.83827	5.27e-09	6.6e-08
1153	ENSMUSG00000027347.18	chr2	protein_coding	Rasgrp1	MGI:1314635	OTTMUSG00000015228.3	0	0	4.62192	3.34572	5.46901	9.77277	6.21289	5.2e-10	9.75e-09
1154	ENSMUSG00000038119.15	chr9	protein_coding	Cdon	MGI:1926387	OTTMUSG00000030743.4	0	0	3.7083	2.25133	3.89133	9.77269	6.2301	4.66e-10	9e-09
1155	ENSMUSG00000021013.16	chr12	protein_coding	Ttc8	MGI:1923510	OTTMUSG00000023820.5	0	0	5.5848	7.66487	5.37925	9.77254	5.79134	6.98e-09	8.37e-08
1156	ENSMUSG00000022300.10	chr15	protein_coding	Dcaf13	MGI:2684929	OTTMUSG00000046357.2	0	0	1.75128	2.81906	1.83875	9.76768	5.67308	1.4e-08	1.5e-07
1157	ENSMUSG00000086968.8	chr3	antisense	4933431E20Rik	MGI:3584041	OTTMUSG00000033696.3	0	0	4.721	1.64455	5.15909	9.76741	5.8478	4.98e-09	6.29e-08
1158	ENSMUSG00000074519.11	chr2	protein_coding	Zfp971	MGI:1261426	OTTMUSG00000016324.5	0	0	12.0666	6.44796	17.4054	9.76675	5.95427	2.61e-09	3.69e-08
1159	ENSMUSG00000046994.9	chr1	protein_coding	Mars2	MGI:2444136	OTTMUSG00000046972.2	0	0	2.3952	1.76217	2.42937	9.76546	6.24375	4.27e-10	8.45e-09
1160	ENSMUSG00000063296.5	chr15	protein_coding	Tmem117	MGI:2444580	OTTMUSG00000070881.1	0	0	5.13368	5.01548	4.62141	9.76507	6.05863	1.37e-09	2.17e-08
1161	ENSMUSG00000042369.8	chr2	protein_coding	Rbm45	MGI:2387367	OTTMUSG00000013132.1	0	0	13.1352	12.9007	12.0225	9.76506	6.06161	1.35e-09	2.13e-08
1162	ENSMUSG00000040693.7	chr1	protein_coding	Slco4c1	MGI:2442784	OTTMUSG00000048777.1	0	0	7.46063	3.30954	4.7725	9.76055	6.0868	1.15e-09	1.86e-08
1163	ENSMUSG00000031823.14	chr8	protein_coding	Zdhhc7	MGI:2142662	OTTMUSG00000027531.4	0	0	9.61696	3.64118	7.79086	9.75945	6.02155	1.73e-09	2.63e-08
1164	ENSMUSG00000027259.15	chr2	protein_coding	Adal	MGI:1923144	OTTMUSG00000015974.2	0	0	5.59242	2.23073	6.77354	9.75732	5.88189	4.06e-09	5.29e-08
1165	ENSMUSG00000036285.10	chr5	protein_coding	Noa1	MGI:1914306	OTTMUSG00000026773.3	0	0	5.31762	6.77585	5.34971	9.75597	5.87001	4.36e-09	5.62e-08
1166	ENSMUSG00000046879.7	chr11	protein_coding	Irgm1	MGI:107567	OTTMUSG00000005518.4	0	0	4.04514	3.7092	4.76975	9.75313	6.14745	7.87e-10	1.36e-08
1167	ENSMUSG00000041747.3	chr13	protein_coding	Utp15	MGI:2145443	OTTMUSG00000067710.1	0	0	4.30083	4.54527	3.22554	9.75175	5.88546	3.97e-09	5.18e-08
1168	ENSMUSG00000033819.16	chr15	protein_coding	Ppp1r16a	MGI:1920312	OTTMUSG00000032740.3	0	0	7.79689	2.37195	8.81036	9.74848	5.70974	1.13e-08	1.26e-07
1169	ENSMUSG00000021752.13	chr14	protein_coding	Kctd6	MGI:1918643	OTTMUSG00000068494.1	0	0	10.1262	5.11062	7.85012	9.74815	6.18078	6.38e-10	1.14e-08
1170	ENSMUSG00000028550.15	chr4	protein_coding	Atg4c	MGI:2651854	OTTMUSG00000007980.1	0	0	8.40845	6.64701	6.54696	9.74712	6.12428	9.11e-10	1.54e-08
1171	ENSMUSG00000030410.16	chr7	protein_coding	Dmwd	MGI:94907	OTTMUSG00000022947.4	0	0	10.973	7.45605	10.4333	9.74681	6.24421	4.26e-10	8.43e-09
1172	ENSMUSG00000024078.7	chr17	protein_coding	Ttc27	MGI:1921446	OTTMUSG00000072929.1	0	0	3.65994	11.4461	5.23499	9.74375	5.15576	2.53e-07	1.86e-06
1173	ENSMUSG00000021678.9	chr13	protein_coding	F2rl1	MGI:101910	OTTMUSG00000067572.1	0	0	11.5746	4.10715	12.4774	9.74282	5.85525	4.76e-09	6.08e-08
1174	ENSMUSG00000031979.17	chr8	protein_coding	Cog2	MGI:1923582	OTTMUSG00000023539.2	0	0	4.69238	5.31817	4.69521	9.73978	5.96264	2.48e-09	3.54e-08
1175	ENSMUSG00000000673.9	chr17	protein_coding	Haao	MGI:1349444	OTTMUSG00000072778.1	0	0	4.84509	5.67746	4.32265	9.73477	5.87976	4.11e-09	5.35e-08
1176	ENSMUSG00000038224.12	chr11	protein_coding	Serpinf2	MGI:107173	OTTMUSG00000006204.3	0	0	11.7331	6.55683	13.8645	9.73475	6.10964	9.99e-10	1.66e-08
1177	ENSMUSG00000002846.9	chr16	protein_coding	Timmdc1	MGI:1922139	OTTMUSG00000028158.1	0	0	19.4576	8.92466	13.5304	9.73298	6.11002	9.96e-10	1.66e-08
1178	ENSMUSG00000021684.17	chr13	protein_coding	Pde8b	MGI:2443999	OTTMUSG00000032523.9	0	0	4.40994	3.56992	4.26484	9.7321	6.1854	6.19e-10	1.11e-08
1179	ENSMUSG00000040473.15	chr5	protein_coding	Cfap69	MGI:2443778	OTTMUSG00000025942.5	0	0	3.60275	0.81887	5.49499	9.73027	5.28955	1.23e-07	9.84e-07
1180	ENSMUSG00000039137.18	chr4	protein_coding	Whrn	MGI:2682003	OTTMUSG00000000249.6	0	0	4.13532	1.34806	5.0061	9.72947	5.71007	1.13e-08	1.25e-07
1181	ENSMUSG00000106120.1	chr3	antisense	Gm42697	MGI:5662834	OTTMUSG00000054102.1	0	0	11.0638	2.37778	5.60327	9.72941	5.57496	2.48e-08	2.46e-07
1182	ENSMUSG00000027667.13	chr3	protein_coding	Zfp639	MGI:1915028	OTTMUSG00000052093.5	0	0	6.07927	2.76118	4.81053	9.72754	6.12057	9.32e-10	1.57e-08
1183	ENSMUSG00000020549.14	chr11	protein_coding	Elac2	MGI:1890496	OTTMUSG00000005902.2	0	0	6.94208	7.53502	5.45263	9.72748	5.87505	4.23e-09	5.47e-08
1184	ENSMUSG00000004633.17	chr6	protein_coding	Chn2	MGI:1917243	OTTMUSG00000023143.7	0	0	4.1629	2.20677	6.56561	9.72717	5.84773	4.98e-09	6.29e-08
1185	ENSMUSG00000043929.16	chrX	protein_coding	Klhl15	MGI:1923400	OTTMUSG00000018085.2	0	0	2.24831	2.34442	2.65863	9.72665	6.05648	1.39e-09	2.19e-08
1186	ENSMUSG00000000561.14	chr3	protein_coding	Wdr77	MGI:1917715	OTTMUSG00000027092.4	0	0	5.12306	5.03302	4.32744	9.7262	5.99943	1.98e-09	2.93e-08
1187	ENSMUSG00000064945.1	chr6	misc_RNA	Rny3	MGI:107304	MGI:107304	0	0	298.308	65.0392	402.682	9.72475	5.33656	9.47e-08	7.86e-07
1188	ENSMUSG00000052151.12	chr10	protein_coding	Plpp2	MGI:1354945	OTTMUSG00000035138.2	0	0	19.1813	6.80634	20.0458	9.72391	5.86056	4.61e-09	5.91e-08
1189	ENSMUSG00000026279.14	chr1	protein_coding	Thap4	MGI:1914276	OTTMUSG00000048661.2	0	0	4.09651	2.84322	4.18352	9.72132	6.22198	4.91e-10	9.36e-09
1190	ENSMUSG00000041625.15	chr14	protein_coding	Ggact	MGI:2385008	OTTMUSG00000025741.6	0	0	6.59297	2.62053	4.48977	9.72011	6.02578	1.68e-09	2.58e-08
1191	ENSMUSG00000102976.6	chr1	protein_coding	Zc3h11a	MGI:1917829	OTTMUSG00000049664.3	0	0	5.0667	2.29996	5.01435	9.71928	6.06774	1.3e-09	2.07e-08
1192	ENSMUSG00000075033.4	chr16	protein_coding	Nxpe3	MGI:2686598	OTTMUSG00000071557.1	0	0	5.62884	2.89863	2.78511	9.71728	5.93505	2.94e-09	4.06e-08
1193	ENSMUSG00000035948.13	chr10	protein_coding	Acss3	MGI:2685720	OTTMUSG00000023051.4	0	0	2.50214	4.48658	2.14712	9.71725	5.44348	5.22e-08	4.72e-07
1194	ENSMUSG00000070730.11	chr2	protein_coding	Rmdn3	MGI:1915059	OTTMUSG00000015760.4	0	0	9.36129	3.87624	7.89714	9.71674	6.05088	1.44e-09	2.25e-08
1195	ENSMUSG00000041779.5	chr1	protein_coding	Tram2	MGI:1924817	OTTMUSG00000026556.3	0	0	4.32107	2.32991	4.40802	9.71602	6.15602	7.46e-10	1.3e-08
1196	ENSMUSG00000057342.15	chr7	protein_coding	Sphk2	MGI:1861380	OTTMUSG00000023186.2	0	0	6.97261	4.22458	6.29302	9.71532	6.21989	4.97e-10	9.4e-09
1197	ENSMUSG00000027223.15	chr2	protein_coding	Mapk8ip1	MGI:1309464	OTTMUSG00000014470.2	0	0	5.91822	3.2293	6.72508	9.71412	6.10759	1.01e-09	1.67e-08
1198	ENSMUSG00000026833.18	chr2	protein_coding	Olfm1	MGI:1860437	OTTMUSG00000011625.1	0	0	8.07659	3.76825	9.1151	9.71379	6.01449	1.8e-09	2.72e-08
1199	ENSMUSG00000030452.16	chr7	protein_coding	Nipa2	MGI:1913918	OTTMUSG00000031183.3	0	0	4.16411	2.38915	3.76522	9.71284	6.20678	5.41e-10	1e-08
1200	ENSMUSG00000044367.7	chr11	protein_coding	Slc16a13	MGI:1916559	OTTMUSG00000006037.6	0	0	10.9994	6.67782	10.2528	9.71238	6.21724	5.06e-10	9.52e-09
1201	ENSMUSG00000106918.3	chr5	protein_coding	Mrpl33	MGI:2137225	OTTMUSG00000028300.4	0	0	3.65116	2.1733	4.158	9.71168	6.14629	7.93e-10	1.37e-08
1202	ENSMUSG00000008305.18	chr4	protein_coding	Tle1	MGI:104636	OTTMUSG00000000333.3	0	0	3.35883	2.38162	2.41753	9.70974	6.11126	9.88e-10	1.65e-08
1203	ENSMUSG00000020079.15	chr10	protein_coding	Supv3l1	MGI:2441711	OTTMUSG00000017268.2	0	0	6.47265	10.2242	5.61143	9.70939	5.56657	2.6e-08	2.56e-07
1204	ENSMUSG00000031974.8	chr8	protein_coding	Abcb10	MGI:1860508	OTTMUSG00000031206.1	0	0	6.75468	3.99633	6.10373	9.70929	6.21193	5.23e-10	9.78e-09
1205	ENSMUSG00000061740.8	chr15	protein_coding	Cyp2d22	MGI:1929474	OTTMUSG00000070998.1	0	0	10.3527	2.86966	6.13285	9.70512	5.76189	8.32e-09	9.72e-08
1206	ENSMUSG00000024810.16	chr19	protein_coding	Il33	MGI:1924375	OTTMUSG00000028342.4	0	0	9.52329	5.78153	9.79283	9.70415	6.19247	5.92e-10	1.07e-08
1207	ENSMUSG00000004233.14	chr3	protein_coding	Wars2	MGI:1917810	OTTMUSG00000006862.4	0	0	3.79975	3.15103	5.03055	9.70407	6.11302	9.78e-10	1.64e-08
1208	ENSMUSG00000005672.12	chr5	protein_coding	Kit	MGI:96677	OTTMUSG00000016671.2	0	0	2.73944	2.64401	2.38178	9.70332	6.01346	1.82e-09	2.73e-08
1209	ENSMUSG00000075705.12	chr17	protein_coding	Msrb1	MGI:1351642	OTTMUSG00000021061.2	0	0	28.8319	12.6243	16.6964	9.70133	6.00179	1.95e-09	2.89e-08
1210	ENSMUSG00000023572.16	chr2	protein_coding	Ccndbp1	MGI:109595	OTTMUSG00000015966.1	0	0	8.52169	5.94572	5.88046	9.69961	6.08597	1.16e-09	1.87e-08
1211	ENSMUSG00000091474.2	chr7	protein_coding	2610021A01Rik	MGI:1922662	OTTMUSG00000035884.3	0	0	5.45372	3.76647	5.47922	9.69906	6.20966	5.31e-10	9.88e-09
1212	ENSMUSG00000034258.4	chr12	protein_coding	Flvcr2	MGI:2384974	OTTMUSG00000067390.1	0	0	9.85708	5.15197	5.49219	9.69639	6.00369	1.93e-09	2.87e-08
1213	ENSMUSG00000090958.2	chr7	protein_coding	Lrrc32	MGI:93882	OTTMUSG00000058874.1	0	0	6.66591	2.59006	6.56813	9.69559	5.94221	2.81e-09	3.92e-08
1214	ENSMUSG00000042675.15	chr7	protein_coding	Ypel3	MGI:1913340	OTTMUSG00000022962.3	0	0	22.3906	7.7018	9.87819	9.69533	5.77073	7.89e-09	9.29e-08
1215	ENSMUSG00000027739.9	chr3	protein_coding	Rab33b	MGI:1330805	OTTMUSG00000051613.16	0	0	7.16885	6.18205	6.29417	9.69426	6.0944	1.1e-09	1.79e-08
1216	ENSMUSG00000019256.17	chr12	protein_coding	Ahr	MGI:105043	OTTMUSG00000036999.1	0	0	3.51848	3.98603	3.53301	9.69278	5.93515	2.94e-09	4.06e-08
1217	ENSMUSG00000023074.11	chrX	protein_coding	Mospd1	MGI:1917630	OTTMUSG00000017344.4	0	0	13.3064	10.3359	9.75746	9.69152	6.06429	1.33e-09	2.1e-08
1218	ENSMUSG00000042524.14	chr15	protein_coding	Sun2	MGI:2443011	OTTMUSG00000034297.5	0	0	4.98305	3.43457	4.65645	9.69119	6.2054	5.46e-10	1.01e-08
1219	ENSMUSG00000078495.10	chr4	protein_coding	Zfp984	MGI:3651978	OTTMUSG00000010679.2	0	0	7.22361	4.22495	13.6895	9.69003	5.71249	1.11e-08	1.24e-07
1220	ENSMUSG00000036819.14	chr11	protein_coding	Jmjd4	MGI:2144404	OTTMUSG00000005800.3	0	0	4.2096	2.00041	4.03401	9.68995	6.0913	1.12e-09	1.82e-08
1221	ENSMUSG00000024317.15	chr18	protein_coding	Rnf138	MGI:1929211	OTTMUSG00000072941.1	0	0	3.57405	1.78847	3.56745	9.68954	6.10701	1.02e-09	1.68e-08
1222	ENSMUSG00000048310.8	chr8	protein_coding	Pskh1	MGI:3528383	OTTMUSG00000029308.1	0	0	7.67246	5.80548	8.1759	9.68867	6.18408	6.25e-10	1.12e-08
1223	ENSMUSG00000034333.15	chr15	protein_coding	Zbed4	MGI:2682302	OTTMUSG00000017462.1	0	0	5.00103	2.36465	5.28478	9.68684	6.0435	1.51e-09	2.34e-08
1224	ENSMUSG00000102602.1	chr4	TEC	A930004J17Rik	MGI:2442442	OTTMUSG00000052156.1	0	0	8.36539	1.0553	7.34719	9.68589	5.12994	2.9e-07	2.11e-06
1225	ENSMUSG00000027255.14	chr2	protein_coding	Arfgap2	MGI:1924288	OTTMUSG00000014428.2	0	0	6.49915	4.30396	6.35206	9.68396	6.20321	5.53e-10	1.02e-08
1226	ENSMUSG00000019809.16	chr10	protein_coding	Pex3	MGI:1929646	OTTMUSG00000020905.2	0	0	5.01307	5.39473	3.77004	9.68335	5.82963	5.56e-09	6.91e-08
1227	ENSMUSG00000027488.12	chr2	protein_coding	Snta1	MGI:101772	OTTMUSG00000015793.1	0	0	9.93225	6.05559	6.82421	9.6828	6.1127	9.8e-10	1.64e-08
1228	ENSMUSG00000025915.14	chr1	protein_coding	Sgk3	MGI:2182368	OTTMUSG00000045250.2	0	0.00306171	5.00236	3.52305	4.83723	9.67881	6.42105	1.35e-10	3.34e-09
1229	ENSMUSG00000074743.4	chr2	protein_coding	Thbd	MGI:98736	OTTMUSG00000015710.1	0	0	7.4404	4.88131	6.57216	9.67707	6.19521	5.82e-10	1.06e-08
1230	ENSMUSG00000024395.9	chr18	protein_coding	Lims2	MGI:2385067	OTTMUSG00000068541.4	0	0	10.1275	5.4922	7.61879	9.67661	6.14746	7.87e-10	1.36e-08
1231	ENSMUSG00000038365.8	chr8	protein_coding	Fbxo25	MGI:1914072	OTTMUSG00000060792.1	0	0	4.92868	11.2771	4.87603	9.67613	5.25788	1.46e-07	1.14e-06
1232	ENSMUSG00000028191.11	chr3	protein_coding	Bcl10	MGI:1337994	OTTMUSG00000055197.1	0	0	5.93661	4.04351	5.37317	9.67499	6.193	5.9e-10	1.07e-08
1233	ENSMUSG00000028381.8	chr4	protein_coding	Ugcg	MGI:1332243	OTTMUSG00000007645.1	0	0	5.83795	2.45309	5.66515	9.67477	5.9935	2.05e-09	3.02e-08
1234	ENSMUSG00000021416.11	chr13	protein_coding	Eci3	MGI:1916373	OTTMUSG00000035929.2	0	0	11.9957	22.7116	10.0043	9.67422	5.3527	8.67e-08	7.3e-07
1235	ENSMUSG00000067424.13	chr17	protein_coding	Zfp563	MGI:2677168	OTTMUSG00000033106.3	0	0	3.66284	2.55038	4.29208	9.67246	6.14913	7.79e-10	1.35e-08
1236	ENSMUSG00000067928.6	chr17	protein_coding	Zfp760	MGI:2679257	OTTMUSG00000072257.1	0	0	5.47069	3.372	8.13861	9.67084	5.94608	2.75e-09	3.85e-08
1237	ENSMUSG00000043144.6	chr15	protein_coding	Aqp6	MGI:1341204	OTTMUSG00000071103.1	0	0	13.2187	8.11422	7.32977	9.66763	5.95903	2.54e-09	3.6e-08
1238	ENSMUSG00000026492.11	chr1	protein_coding	Tfb2m	MGI:107937	OTTMUSG00000022545.1	0	0	7.98035	8.76101	7.03976	9.66679	5.89066	3.85e-09	5.06e-08
1239	ENSMUSG00000062151.13	chr9	protein_coding	Unc13c	MGI:2149021	OTTMUSG00000044794.2	0	0	3.15415	1.5267	3.48811	9.66638	6.02121	1.73e-09	2.64e-08
1240	ENSMUSG00000084911.1	chr9	antisense	Gm16185	MGI:3802169	OTTMUSG00000031600.1	0	0	10.9994	1.24116	11.5902	9.66585	4.98772	6.11e-07	4.11e-06
1241	ENSMUSG00000038058.14	chr6	protein_coding	Nod1	MGI:1341839	OTTMUSG00000057766.2	0	0	4.59325	4.60719	4.02723	9.66552	5.9631	2.47e-09	3.53e-08
1242	ENSMUSG00000066191.12	chr4	protein_coding	Anks6	MGI:1922941	OTTMUSG00000006773.2	0	0	5.84043	2.42377	5.21318	9.66548	6.0075	1.88e-09	2.81e-08
1243	ENSMUSG00000014301.13	chr16	protein_coding	Pam16	MGI:1913699	OTTMUSG00000026710.3	0	0	10.6828	5.3498	13.4808	9.6652	5.95611	2.58e-09	3.66e-08
1244	ENSMUSG00000053414.8	chr16	protein_coding	Hunk	MGI:1347352	OTTMUSG00000071848.1	0	0	2.0142	2.2778	3.86764	9.66352	5.83734	5.3e-09	6.63e-08
1245	ENSMUSG00000047098.18	chr14	protein_coding	Rnf31	MGI:1934704	OTTMUSG00000029026.3	0	0	4.05346	3.3096	4.65078	9.66118	6.13635	8.44e-10	1.44e-08
1246	ENSMUSG00000035495.15	chr4	protein_coding	Tstd2	MGI:3039624	OTTMUSG00000006832.3	0	0	4.11842	4.2949	3.55376	9.66031	5.91981	3.22e-09	4.38e-08
1247	ENSMUSG00000020116.7	chr11	protein_coding	Pno1	MGI:1913499	OTTMUSG00000005193.3	0	0	12.6544	14.2138	11.7847	9.6602	5.89186	3.82e-09	5.04e-08
1248	ENSMUSG00000063052.9	chr3	protein_coding	Lrrc40	MGI:1914394	OTTMUSG00000031933.3	0	0	4.17309	5.62935	3.82622	9.65716	5.71527	1.1e-08	1.22e-07
1249	ENSMUSG00000016308.12	chrX	protein_coding	Ube2a	MGI:102959	OTTMUSG00000017105.4	0	0	11.4683	10.724	7.01828	9.65492	5.7909	7e-09	8.39e-08
1250	ENSMUSG00000033327.18	chr17	protein_coding	Tnxb	MGI:1932137	OTTMUSG00000037253.4	0	0	2.80141	0.801855	1.80592	9.65412	5.76246	8.29e-09	9.7e-08
1251	ENSMUSG00000060681.15	chrX	protein_coding	Slc9a6	MGI:2443511	OTTMUSG00000017578.5	0	0	5.22137	3.26506	5.17705	9.65259	6.17523	6.61e-10	1.17e-08
1252	ENSMUSG00000039899.5	chr5	protein_coding	Fgl2	MGI:103266	OTTMUSG00000025650.1	0	0	5.16462	6.31536	5.95135	9.6522	5.88621	3.95e-09	5.17e-08
1253	ENSMUSG00000018995.12	chr7	protein_coding	Nars2	MGI:2142075	OTTMUSG00000024430.2	0	0	2.99441	4.14352	2.03618	9.65177	5.52055	3.38e-08	3.22e-07
1254	ENSMUSG00000061906.5	chr5	protein_coding	Ugt2b38	MGI:2140794	OTTMUSG00000026794.1	0	0	10.2083	2.59394	26.4892	9.65157	4.92877	8.27e-07	5.38e-06
1255	ENSMUSG00000095253.4	chr17	protein_coding	Zfp799	MGI:2443934	OTTMUSG00000056165.3	0	0	4.15054	2.34987	4.50595	9.65015	6.1095	9.99e-10	1.66e-08
1256	ENSMUSG00000025357.8	chr10	protein_coding	Dgka	MGI:102952	OTTMUSG00000065126.1	0	0	4.1628	5.15029	4.44542	9.64716	5.85195	4.86e-09	6.17e-08
1257	ENSMUSG00000004815.12	chr5	protein_coding	Dgkq	MGI:102918	OTTMUSG00000026824.4	0	0	4.01575	1.73933	4.16075	9.6465	5.96778	2.41e-09	3.45e-08
1258	ENSMUSG00000020282.18	chr11	protein_coding	Rhbdf1	MGI:104328	OTTMUSG00000005370.4	0	0	5.81558	2.54572	4.66555	9.64475	6.04632	1.48e-09	2.31e-08
1259	ENSMUSG00000028455.15	chr4	protein_coding	Stoml2	MGI:1913842	OTTMUSG00000006709.5	0	0	6.93203	9.00711	5.31288	9.64369	5.64595	1.64e-08	1.72e-07
1260	ENSMUSG00000024835.15	chr19	protein_coding	Coro1b	MGI:1345963	OTTMUSG00000028310.3	0	0	4.2958	10.2899	4.53057	9.64333	5.22547	1.74e-07	1.33e-06
1261	ENSMUSG00000051675.13	chr4	protein_coding	Trim32	MGI:1917057	OTTMUSG00000000317.4	0	0	6.91658	7.43357	5.99399	9.64318	5.88566	3.96e-09	5.18e-08
1262	ENSMUSG00000034126.5	chr12	protein_coding	Pomt2	MGI:2444430	OTTMUSG00000067216.1	0	0	3.75468	2.06237	2.88265	9.63805	6.13057	8.76e-10	1.49e-08
1263	ENSMUSG00000066152.11	chr4	protein_coding	Slc31a2	MGI:1333844	OTTMUSG00000000311.3	0	0	12.8591	9.31482	11.1971	9.63752	6.14426	8.03e-10	1.38e-08
1264	ENSMUSG00000048503.7	chr9	protein_coding	Tlcd5	MGI:2685030	OTTMUSG00000063149.1	0	0	6.96774	3.23626	9.63537	9.63744	5.81931	5.91e-09	7.27e-08
1265	ENSMUSG00000036291.6	chr14	protein_coding	Ap5m1	MGI:1921635	OTTMUSG00000069938.2	0.00370315	0	5.73322	4.03401	6.45316	9.63568	6.36427	1.96e-10	4.48e-09
1266	ENSMUSG00000024993.15	chr19	protein_coding	Fam45a	MGI:1915144	OTTMUSG00000028236.3	0	0	3.6057	3.56843	3.39139	9.63333	5.98399	2.18e-09	3.18e-08
1267	ENSMUSG00000066595.9	chr1	protein_coding	Flvcr1	MGI:2444881	OTTMUSG00000051405.4	0	0	6.27872	1.9105	5.70345	9.63246	5.74488	9.2e-09	1.06e-07
1268	ENSMUSG00000020755.9	chr11	protein_coding	Sap30bp	MGI:1927479	OTTMUSG00000003654.1	0	0	6.77014	5.04202	6.42081	9.6321	6.15042	7.73e-10	1.34e-08
1269	ENSMUSG00000034591.5	chr10	protein_coding	Slc41a2	MGI:2442940	OTTMUSG00000024500.4	0	0	4.49896	2.3151	6.32184	9.63128	5.86925	4.38e-09	5.64e-08
1270	ENSMUSG00000023156.4	chr14	protein_coding	Rpp14	MGI:1914303	OTTMUSG00000042352.2	0	0	10.7079	8.87513	8.08395	9.63072	6.00292	1.94e-09	2.88e-08
1271	ENSMUSG00000026778.13	chr2	protein_coding	Prkcq	MGI:97601	OTTMUSG00000011317.4	0	0	2.35329	3.94622	2.59354	9.6306	5.57328	2.5e-08	2.48e-07
1272	ENSMUSG00000047497.10	chr15	protein_coding	Adamts12	MGI:2146046	OTTMUSG00000070291.1	0	0	2.19958	1.80027	2.12467	9.62751	6.11228	9.82e-10	1.64e-08
1273	ENSMUSG00000026887.9	chr2	protein_coding	Mrrf	MGI:1915121	OTTMUSG00000012096.3	0	0	5.33736	3.43745	4.93324	9.62719	6.16747	6.94e-10	1.22e-08
1274	ENSMUSG00000049764.8	chr10	protein_coding	Zfp280b	MGI:1927865	OTTMUSG00000065096.1	0	0	5.35228	2.03185	6.1784	9.62308	5.79406	6.87e-09	8.25e-08
1275	ENSMUSG00000038515.10	chr8	protein_coding	Grtp1	MGI:1914040	OTTMUSG00000060872.1	0	0	6.36597	4.18465	6.00492	9.62064	6.16343	7.12e-10	1.25e-08
1276	ENSMUSG00000030494.13	chr7	protein_coding	Rhpn2	MGI:1289234	OTTMUSG00000024889.2	0	0	3.24754	4.22214	2.5556	9.61921	5.64613	1.64e-08	1.72e-07
1277	ENSMUSG00000027165.16	chr2	protein_coding	B230118H07Rik	MGI:1915420	OTTMUSG00000014583.6	0	0	7.75023	4.13403	3.93572	9.61917	5.89053	3.85e-09	5.06e-08
1278	ENSMUSG00000044501.17	chr17	protein_coding	Zfp758	MGI:2385044	OTTMUSG00000031530.3	0	0	6.91293	5.90788	9.7619	9.61905	6.02366	1.71e-09	2.61e-08
1279	ENSMUSG00000038831.16	chr2	protein_coding	Ralgps1	MGI:1922008	OTTMUSG00000012576.2	0	0	3.62899	1.53851	3.97825	9.6172	5.90391	3.55e-09	4.72e-08
1280	ENSMUSG00000068196.5	chr16	protein_coding	Col8a1	MGI:88463	OTTMUSG00000021291.2	0	0	3.22144	1.01631	4.89267	9.6166	5.45848	4.8e-08	4.38e-07
1281	ENSMUSG00000025418.7	chr4	protein_coding	Bsnd	MGI:2153465	OTTMUSG00000008195.1	0	0	12.9721	4.30362	8.27962	9.61641	5.84	5.22e-09	6.55e-08
1282	ENSMUSG00000042229.9	chr1	protein_coding	Rabif	MGI:2138605	OTTMUSG00000049682.1	0	0	11.5429	5.07318	7.53372	9.61621	5.99882	1.99e-09	2.94e-08
1283	ENSMUSG00000005580.11	chr16	protein_coding	Adcy9	MGI:108450	OTTMUSG00000027177.1	0	0	4.72215	2.83152	5.60744	9.61419	6.06297	1.34e-09	2.12e-08
1284	ENSMUSG00000039033.11	chr2	protein_coding	Tasp1	MGI:1923062	OTTMUSG00000015577.1	0	0	9.04281	3.28078	6.86555	9.61377	5.90711	3.48e-09	4.65e-08
1285	ENSMUSG00000022111.9	chr14	protein_coding	Uchl3	MGI:1355274	OTTMUSG00000069869.2	0	0	5.62635	5.56231	5.85584	9.61343	6.00359	1.93e-09	2.87e-08
1286	ENSMUSG00000024773.15	chr19	protein_coding	Atg2a	MGI:1916291	OTTMUSG00000018614.2	0	0	2.37425	3.55912	2.1728	9.61193	5.58724	2.31e-08	2.31e-07
1287	ENSMUSG00000039634.12	chr4	protein_coding	Zfp189	MGI:2444707	OTTMUSG00000008316.1	0	0	7.34329	5.99212	8.83486	9.6109	6.09253	1.11e-09	1.81e-08
1288	ENSMUSG00000063760.9	chr10	protein_coding	Rnf217	MGI:3610311	OTTMUSG00000039901.3	0	0	2.49169	0.989361	2.8758	9.60956	5.81981	5.89e-09	7.27e-08
1289	ENSMUSG00000002820.6	chr9	protein_coding	Atg4d	MGI:2444308	OTTMUSG00000063268.3	0	0	4.02792	1.99812	3.40626	9.6093	6.0886	1.14e-09	1.84e-08
1290	ENSMUSG00000117183.1	chr17	processed_pseudogene	Gm20008	MGI:5012193	OTTMUSG00000072172.1	0	0	8.69297	7.02333	12.5513	9.60777	6.00479	1.92e-09	2.85e-08
1291	ENSMUSG00000023224.12	chr2	protein_coding	Serping1	MGI:894696	OTTMUSG00000013680.2	0	0	14.2971	4.35781	11.7064	9.60758	5.76175	8.32e-09	9.73e-08
1292	ENSMUSG00000006941.5	chr9	protein_coding	Eif1b	MGI:1916219	OTTMUSG00000062583.1	0	0	29.5473	13.1161	18.1816	9.60537	5.97359	2.32e-09	3.35e-08
1293	ENSMUSG00000061898.10	chr5	protein_coding	Rbak	MGI:1927369	OTTMUSG00000036790.2	0	0	6.91596	4.21178	5.04324	9.60534	6.09372	1.1e-09	1.79e-08
1294	ENSMUSG00000021519.11	chr13	protein_coding	Mterf3	MGI:1913660	OTTMUSG00000037039.4	0	0	6.59084	2.40465	5.23022	9.60526	5.90162	3.6e-09	4.78e-08
1295	ENSMUSG00000020752.11	chr11	protein_coding	Recql5	MGI:2156841	OTTMUSG00000003617.3	0	0	3.82886	2.25029	3.5969	9.60449	6.13892	8.31e-10	1.42e-08
1296	ENSMUSG00000041301.15	chr6	protein_coding	Cftr	MGI:88388	OTTMUSG00000024173.5	0	0	2.99325	1.34624	4.63103	9.60375	5.68451	1.31e-08	1.42e-07
1297	ENSMUSG00000021866.15	chr14	protein_coding	Anxa11	MGI:108481	OTTMUSG00000019768.2	0	0	6.39551	4.94918	4.48121	9.60322	5.982	2.2e-09	3.22e-08
1298	ENSMUSG00000021974.15	chr14	protein_coding	Fgf9	MGI:104723	OTTMUSG00000036883.3	0	0	6.7963	2.50801	5.66523	9.60309	5.90039	3.63e-09	4.8e-08
1299	ENSMUSG00000060935.6	chr10	protein_coding	Tmem263	MGI:2143652	OTTMUSG00000063530.2	0	0	6.09229	4.5074	5.91763	9.60203	6.13531	8.5e-10	1.45e-08
1300	ENSMUSG00000033429.10	chr7	protein_coding	Mcee	MGI:1920974	OTTMUSG00000027294.4	0	0	28.885	21.7012	17.5997	9.59923	5.90051	3.62e-09	4.8e-08
1301	ENSMUSG00000020329.12	chr10	protein_coding	Polrmt	MGI:1915843	OTTMUSG00000027870.2	0	0	4.94258	5.05472	3.57958	9.5987	5.79821	6.7e-09	8.08e-08
1302	ENSMUSG00000026675.12	chr1	protein_coding	Hsd17b7	MGI:1330808	OTTMUSG00000020778.2	0	0	5.9106	3.17457	4.08291	9.59698	6.06312	1.34e-09	2.12e-08
1303	ENSMUSG00000020589.17	chr12	protein_coding	Fam49a	MGI:1261783	OTTMUSG00000065878.2	0	0	1.74902	1.30551	2.21754	9.59266	6.06572	1.31e-09	2.09e-08
1304	ENSMUSG00000029108.14	chr5	protein_coding	Pcdh7	MGI:1860487	OTTMUSG00000050929.5	0	0	1.93472	1.35739	3.04376	9.59214	5.90327	3.56e-09	4.73e-08
1305	ENSMUSG00000024503.3	chr18	protein_coding	Spink1	MGI:106202	OTTMUSG00000073642.1	0	0	34.6733	31.8229	20.7418	9.59174	5.7504	8.9e-09	1.03e-07
1306	ENSMUSG00000109498.1	chr7	TEC	Gm45222	MGI:5753798	OTTMUSG00000059753.1	0	0	7.22543	1.20422	8.24706	9.59156	5.16738	2.37e-07	1.76e-06
1307	ENSMUSG00000016427.7	chrX	protein_coding	Ndufa1	MGI:1929511	OTTMUSG00000017127.1	0	0	68.6937	52.1047	32.8071	9.59085	5.70474	1.17e-08	1.29e-07
1308	ENSMUSG00000013629.16	chr5	protein_coding	Cad	MGI:1916969	OTTMUSG00000022393.7	0	0	2.14745	2.71709	2.89605	9.59067	5.84229	5.15e-09	6.46e-08
1309	ENSMUSG00000027671.14	chr3	protein_coding	Actl6a	MGI:1861453	OTTMUSG00000021872.6	0	0	4.25471	7.25281	4.11748	9.5884	5.47744	4.32e-08	3.98e-07
1310	ENSMUSG00000050148.9	chrX	protein_coding	Ubqln2	MGI:1860283	OTTMUSG00000019381.1	0	0	8.42605	4.41256	7.28415	9.58832	6.09771	1.08e-09	1.77e-08
1311	ENSMUSG00000039929.14	chr16	protein_coding	Urb1	MGI:2146468	OTTMUSG00000033776.1	0	0	2.38871	2.71477	2.64517	9.5874	5.89622	3.72e-09	4.91e-08
1312	ENSMUSG00000033948.3	chr4	protein_coding	Zswim5	MGI:1921714	OTTMUSG00000009781.1	0	0	4.00101	3.53657	4.04849	9.58647	6.05332	1.42e-09	2.23e-08
1313	ENSMUSG00000082062.1	chr4	processed_pseudogene	Ftl2-ps	MGI:95590	OTTMUSG00000009361.1	0	0	53.6323	11.0712	64.0491	9.5864	5.29131	1.21e-07	9.76e-07
1314	ENSMUSG00000039043.5	chr7	protein_coding	Arpin	MGI:1917670	OTTMUSG00000023196.2	0	0	10.0745	8.03414	10.5768	9.58594	6.10413	1.03e-09	1.71e-08
1315	ENSMUSG00000024251.10	chr17	protein_coding	Thada	MGI:3039623	OTTMUSG00000072790.1	0.00367285	0	4.81207	4.7676	5.50995	9.58575	6.22144	4.93e-10	9.37e-09
1316	ENSMUSG00000045441.5	chr6	protein_coding	Gprin3	MGI:1924785	OTTMUSG00000057687.1	0	0	3.50348	1.13786	3.69246	9.58498	5.70225	1.18e-08	1.3e-07
1317	ENSMUSG00000031703.8	chr8	protein_coding	Itfg1	MGI:106419	OTTMUSG00000061424.1	0.0038195	0	5.58025	4.75046	5.47108	9.58368	6.28745	3.23e-10	6.72e-09
1318	ENSMUSG00000029125.14	chr5	protein_coding	Stx18	MGI:1918366	OTTMUSG00000023041.4	0	0	5.17351	3.70284	5.44699	9.58312	6.12506	9.07e-10	1.53e-08
1319	ENSMUSG00000004105.8	chr2	protein_coding	Angptl2	MGI:1347002	OTTMUSG00000012579.2	0	0.00697043	11.1958	10.963	5.04711	9.58167	5.74027	9.45e-09	1.08e-07
1320	ENSMUSG00000021636.15	chr13	protein_coding	Marveld2	MGI:2446166	OTTMUSG00000067771.1	0	0	7.48672	3.31682	9.38088	9.58014	5.82612	5.67e-09	7.04e-08
1321	ENSMUSG00000027544.16	chr2	protein_coding	Nfatc2	MGI:102463	OTTMUSG00000016052.1	0	0	2.0254	0.916019	3.54505	9.57844	5.56585	2.61e-08	2.56e-07
1322	ENSMUSG00000005374.13	chr5	protein_coding	Tbl2	MGI:1351652	OTTMUSG00000026019.3	0	0	3.5265	1.55091	3.56298	9.57788	5.94721	2.73e-09	3.83e-08
1323	ENSMUSG00000024480.9	chr18	protein_coding	Ap3s1	MGI:1337062	OTTMUSG00000068511.3	0	0	10.1034	6.11722	11.5287	9.57781	6.06572	1.31e-09	2.09e-08
1324	ENSMUSG00000025158.7	chr11	protein_coding	Rfng	MGI:894275	OTTMUSG00000004135.1	0	0	12.3465	4.1676	11.1118	9.57619	5.79549	6.81e-09	8.19e-08
1325	ENSMUSG00000032724.5	chr2	protein_coding	Abtb2	MGI:2139365	OTTMUSG00000014876.1	0	0	3.17154	4.04593	3.03546	9.57457	5.7374	9.61e-09	1.1e-07
1326	ENSMUSG00000028914.13	chr4	protein_coding	Casp9	MGI:1277950	OTTMUSG00000009932.4	0	0	5.28015	3.34986	3.93579	9.57257	6.07689	1.23e-09	1.97e-08
1327	ENSMUSG00000037211.12	chr3	protein_coding	Spry1	MGI:1345139	OTTMUSG00000007497.2	0	0	9.65137	4.49654	8.96859	9.57129	6.01308	1.82e-09	2.74e-08
1328	ENSMUSG00000028369.15	chr4	protein_coding	Svep1	MGI:1928849	OTTMUSG00000007439.1	0	0.00271863	3.7785	3.0235	4.13826	9.57072	6.31404	2.72e-10	5.81e-09
1329	ENSMUSG00000021390.6	chr13	protein_coding	Ogn	MGI:109278	OTTMUSG00000067235.1	0	0	11.0145	4.95133	10.2212	9.56821	5.9887	2.12e-09	3.1e-08
1330	ENSMUSG00000052798.13	chr10	protein_coding	Nup107	MGI:2143854	OTTMUSG00000064320.2	0	0	3.54127	7.94722	3.69897	9.56798	5.2402	1.6e-07	1.25e-06
1331	ENSMUSG00000029598.12	chr5	protein_coding	Plbd2	MGI:1919022	OTTMUSG00000025296.1	0	0	4.27592	2.49617	3.11469	9.56666	6.07084	1.27e-09	2.03e-08
1332	ENSMUSG00000084957.3	chr19	protein_coding	Bbip1	MGI:1913610	OTTMUSG00000074562.1	0	0	6.15508	3.57123	5.19619	9.56582	6.11143	9.87e-10	1.65e-08
1333	ENSMUSG00000027371.10	chr2	protein_coding	Fahd2a	MGI:1915376	OTTMUSG00000016026.1	0	0	13.9047	16.1594	12.177	9.56536	5.77437	7.72e-09	9.15e-08
1334	ENSMUSG00000002897.5	chr6	protein_coding	Il17ra	MGI:107399	OTTMUSG00000056821.1	0	0	2.84318	1.60137	3.21199	9.56517	6.03197	1.62e-09	2.5e-08
1335	ENSMUSG00000040183.13	chr4	protein_coding	Ankrd6	MGI:2154278	OTTMUSG00000004975.2	0	0	2.82121	0.968997	8.89472	9.56438	4.89071	1e-06	6.38e-06
1336	ENSMUSG00000029913.14	chr6	protein_coding	Prdm5	MGI:1918029	OTTMUSG00000036961.3	0	0	3.21299	1.57018	2.33071	9.56129	6.03536	1.59e-09	2.45e-08
1337	ENSMUSG00000029056.13	chr4	protein_coding	Pank4	MGI:2387466	OTTMUSG00000010467.2	0	0	6.5786	6.06492	5.37705	9.5611	5.92822	3.06e-09	4.19e-08
1338	ENSMUSG00000025137.15	chr11	protein_coding	Pcyt2	MGI:1915921	OTTMUSG00000004081.2	0.00970693	0	18.9721	9.71384	12.0698	9.56063	6.2174	5.05e-10	9.52e-09
1339	ENSMUSG00000039917.10	chr5	protein_coding	Rhbdd2	MGI:1915612	OTTMUSG00000024289.2	0	0	4.23975	1.34483	3.45205	9.55878	5.76414	8.21e-09	9.62e-08
1340	ENSMUSG00000053411.16	chr15	protein_coding	Cbx7	MGI:1196439	OTTMUSG00000017275.6	0	0	5.35106	1.53709	3.61931	9.55555	5.70685	1.15e-08	1.27e-07
1341	ENSMUSG00000045775.15	chr11	protein_coding	Slc16a5	MGI:2443515	OTTMUSG00000003442.4	0	0	8.91621	4.13038	4.71212	9.55468	5.87256	4.29e-09	5.54e-08
1342	ENSMUSG00000036473.16	chr17	protein_coding	Tbc1d24	MGI:2443456	OTTMUSG00000055777.4	0	0	2.8983	1.96872	2.66666	9.55364	6.11621	9.58e-10	1.61e-08
1343	ENSMUSG00000022092.11	chr14	protein_coding	Ppp3cc	MGI:107162	OTTMUSG00000069176.1	0	0	7.53995	5.71101	8.27072	9.55363	6.09164	1.12e-09	1.81e-08
1344	ENSMUSG00000054499.9	chr7	protein_coding	Dedd2	MGI:1914629	OTTMUSG00000058243.1	0	0	3.27095	3.36115	3.85196	9.55313	5.95602	2.58e-09	3.66e-08
1345	ENSMUSG00000026656.15	chr1	protein_coding	Fcgr2b	MGI:95499	OTTMUSG00000021775.5	0	0	4.58238	1.59019	5.53645	9.55123	5.65315	1.58e-08	1.66e-07
1346	ENSMUSG00000038506.13	chr8	protein_coding	Dcun1d2	MGI:2142792	OTTMUSG00000056854.1	0	0	4.47747	3.5144	4.81722	9.55097	6.08494	1.17e-09	1.88e-08
1347	ENSMUSG00000021713.9	chr13	protein_coding	Ppwd1	MGI:2443069	OTTMUSG00000067802.1	0	0	3.01798	4.0753	3.24484	9.55077	5.71751	1.08e-08	1.21e-07
1348	ENSMUSG00000001942.8	chr9	protein_coding	Siae	MGI:104803	OTTMUSG00000027448.3	0	0	2.46985	1.43634	2.29954	9.55029	6.10196	1.05e-09	1.73e-08
1349	ENSMUSG00000002280.11	chr17	protein_coding	Ciao3	MGI:1914813	OTTMUSG00000033885.3	0	0	4.18703	2.85571	3.23387	9.54987	6.061	1.35e-09	2.14e-08
1350	ENSMUSG00000071350.12	chr14	protein_coding	Setdb2	MGI:2685139	OTTMUSG00000033346.1	0	0	6.45971	3.24867	6.58946	9.54943	6.01133	1.84e-09	2.76e-08
1351	ENSMUSG00000061959.13	chr8	protein_coding	Ces1e	MGI:95432	OTTMUSG00000024535.3	0	0	12.1206	6.53876	11.2029	9.54735	6.07569	1.23e-09	1.98e-08
1352	ENSMUSG00000053483.13	chr1	protein_coding	Usp21	MGI:1353665	OTTMUSG00000021702.4	0	0	6.18837	2.60375	5.15625	9.54637	5.95588	2.59e-09	3.66e-08
1353	ENSMUSG00000041084.8	chr3	protein_coding	Ostc	MGI:1913607	OTTMUSG00000054747.3	0	0	9.23543	7.2783	6.29595	9.54619	5.91733	3.27e-09	4.43e-08
1354	ENSMUSG00000026566.15	chr1	protein_coding	Mpzl1	MGI:1915731	OTTMUSG00000049918.2	0	0	8.75398	4.51893	4.98734	9.54611	5.92319	3.16e-09	4.3e-08
1355	ENSMUSG00000028568.16	chr4	protein_coding	Btf3l4	MGI:1915312	OTTMUSG00000008248.2	0	0	6.6361	2.88323	5.0074	9.54582	5.97828	2.26e-09	3.27e-08
1356	ENSMUSG00000037940.17	chr8	protein_coding	Inpp4b	MGI:2158925	OTTMUSG00000035809.5	0	0	1.65629	1.09239	2.22194	9.54423	5.97415	2.31e-09	3.34e-08
1357	ENSMUSG00000031355.16	chrX	protein_coding	Arhgap6	MGI:1196332	OTTMUSG00000019560.4	0	0	1.88789	1.49513	1.83161	9.54236	6.07295	1.26e-09	2.01e-08
1358	ENSMUSG00000030505.17	chr7	protein_coding	Prmt3	MGI:1919224	OTTMUSG00000020564.5	0	0	3.99184	3.25886	3.20041	9.54188	5.9896	2.1e-09	3.09e-08
1359	ENSMUSG00000029263.15	chr5	protein_coding	Pigg	MGI:3576484	OTTMUSG00000028929.1	0	0	4.48628	4.77408	4.13617	9.53784	5.85764	4.7e-09	6.01e-08
1360	ENSMUSG00000058656.13	chr15	protein_coding	Samd12	MGI:2444518	OTTMUSG00000019492.3	0	0	2.2147	1.63284	3.05635	9.53581	5.97791	2.26e-09	3.27e-08
1361	ENSMUSG00000031536.6	chr8	protein_coding	Polb	MGI:97740	OTTMUSG00000060893.1	0	0	6.67908	2.92871	7.14521	9.53568	5.89049	3.85e-09	5.06e-08
1362	ENSMUSG00000021772.15	chr14	protein_coding	Nkiras1	MGI:1916971	OTTMUSG00000028841.5	0	0	4.7925	3.21443	3.52478	9.53543	6.03252	1.61e-09	2.49e-08
1363	ENSMUSG00000031337.16	chrX	protein_coding	Mtm1	MGI:1099452	OTTMUSG00000017829.3	0	0	1.29521	1.78886	1.19558	9.53536	5.62352	1.87e-08	1.92e-07
1364	ENSMUSG00000056941.17	chr2	protein_coding	Commd7	MGI:1914197	OTTMUSG00000016777.2	0	0	5.51567	2.58378	3.7237	9.53285	5.98134	2.21e-09	3.23e-08
1365	ENSMUSG00000037661.14	chr3	protein_coding	Gpr160	MGI:1919112	OTTMUSG00000022043.6	0	0	6.66589	2.77742	6.12675	9.53122	5.91674	3.28e-09	4.44e-08
1366	ENSMUSG00000020607.7	chr12	protein_coding	Lratd1	MGI:2145011	OTTMUSG00000065907.1	0	0	6.27934	4.58244	3.56098	9.52883	5.81959	5.9e-09	7.27e-08
1367	ENSMUSG00000041995.8	chr13	protein_coding	Zbed3	MGI:1919364	OTTMUSG00000067552.1	0	0	14.6473	5.47854	9.34073	9.52846	5.85826	4.68e-09	5.99e-08
1368	ENSMUSG00000020397.15	chr11	protein_coding	Med7	MGI:1913463	OTTMUSG00000005502.4	0	0	7.73381	6.73601	7.10529	9.52716	5.9984	1.99e-09	2.94e-08
1369	ENSMUSG00000039648.14	chr2	protein_coding	Kyat1	MGI:1917516	OTTMUSG00000016753.1	0	0	9.34351	5.79088	6.50862	9.52641	6.01704	1.78e-09	2.7e-08
1370	ENSMUSG00000032869.15	chr2	protein_coding	Psmf1	MGI:1346072	OTTMUSG00000015817.2	0	0	3.17174	3.42073	2.8171	9.52614	5.82222	5.81e-09	7.18e-08
1371	ENSMUSG00000032757.6	chr6	protein_coding	Bet1	MGI:1343104	OTTMUSG00000023841.3	0	0	7.51927	4.04216	5.60165	9.5244	6.04453	1.5e-09	2.33e-08
1372	ENSMUSG00000034714.9	chr11	protein_coding	Ttyh2	MGI:2157091	OTTMUSG00000003427.1	0	0	7.42014	2.39795	8.01461	9.52434	5.6489	1.61e-08	1.69e-07
1373	ENSMUSG00000036061.10	chr15	protein_coding	Smug1	MGI:1918976	OTTMUSG00000071053.1	0	0	4.42619	2.19984	3.87695	9.52117	6.02961	1.64e-09	2.53e-08
1374	ENSMUSG00000046727.13	chr18	protein_coding	Cystm1	MGI:1913310	OTTMUSG00000032601.5	0	0	6.21655	4.85945	3.30347	9.52031	5.7271	1.02e-08	1.15e-07
1375	ENSMUSG00000031613.9	chr8	protein_coding	Hpgd	MGI:108085	OTTMUSG00000060690.1	0	0	10.647	15.8626	7.93896	9.51705	5.42864	5.68e-08	5.07e-07
1376	ENSMUSG00000001248.15	chr7	protein_coding	Gramd1a	MGI:105490	OTTMUSG00000045673.7	0	0	5.81613	1.83417	4.98525	9.51679	5.72142	1.06e-08	1.19e-07
1377	ENSMUSG00000061808.4	chr18	protein_coding	Ttr	MGI:98865	OTTMUSG00000072937.1	0	0	22.1885	17.2215	12.1467	9.51532	5.75074	8.89e-09	1.03e-07
1378	ENSMUSG00000024369.16	chr17	protein_coding	Nelfe	MGI:102744	OTTMUSG00000037262.2	0	0	12.697	6.42987	11.8127	9.51507	6.02412	1.7e-09	2.6e-08
1379	ENSMUSG00000039578.17	chr6	protein_coding	Ccser1	MGI:3045354	OTTMUSG00000034146.5	0	0	2.91992	1.00985	2.91045	9.51471	5.73606	9.69e-09	1.11e-07
1380	ENSMUSG00000037408.10	chr1	protein_coding	Cnnm4	MGI:2151060	OTTMUSG00000033420.2	0	0	5.34193	3.58849	3.97383	9.51208	6.02286	1.71e-09	2.62e-08
1381	ENSMUSG00000029675.12	chr5	protein_coding	Eln	MGI:95317	OTTMUSG00000055763.2	0	0	3.20154	2.00087	2.54621	9.51069	6.06472	1.32e-09	2.1e-08
1382	ENSMUSG00000009566.12	chr2	protein_coding	Fpgs	MGI:95576	OTTMUSG00000012531.3	0	0	5.47574	6.42958	3.55766	9.50971	5.55629	2.76e-08	2.69e-07
1383	ENSMUSG00000030769.15	chr7	protein_coding	Slc5a11	MGI:1919316	OTTMUSG00000030939.2	0	0	9.58863	4.37339	9.42992	9.50907	5.9402	2.85e-09	3.96e-08
1384	ENSMUSG00000074028.4	chr9	protein_coding	Slc22a13	MGI:2143107	OTTMUSG00000062976.1	0	0	11.5938	11.5535	6.5399	9.50738	5.59487	2.21e-08	2.23e-07
1385	ENSMUSG00000031976.14	chr8	protein_coding	Urb2	MGI:2681124	OTTMUSG00000037006.1	0	0	3.36241	3.28026	3.17236	9.50421	5.91451	3.33e-09	4.49e-08
1386	ENSMUSG00000031513.8	chr8	protein_coding	Leprotl1	MGI:1915442	OTTMUSG00000031292.1	0	0	10.0877	4.55268	7.58211	9.50415	5.97137	2.35e-09	3.39e-08
1387	ENSMUSG00000027845.15	chr3	protein_coding	Dclre1b	MGI:2156057	OTTMUSG00000022447.3	0	0	2.77047	2.11434	2.44013	9.50345	6.04054	1.54e-09	2.38e-08
1388	ENSMUSG00000074151.13	chr8	protein_coding	Nlrc5	MGI:3612191	OTTMUSG00000033926.6	0	0	1.88051	1.09356	4.64841	9.50136	5.3476	8.91e-08	7.47e-07
1389	ENSMUSG00000048832.9	chr19	protein_coding	Vps37c	MGI:2147661	OTTMUSG00000073761.2	0	0	9.56142	4.36667	9.79039	9.50098	5.91832	3.25e-09	4.41e-08
1390	ENSMUSG00000058093.13	chr13	protein_coding	Zfp729b	MGI:2145180	OTTMUSG00000033503.3	0	0	3.93232	3.30574	5.48151	9.49967	5.95595	2.59e-09	3.66e-08
1391	ENSMUSG00000028125.14	chr3	protein_coding	Abca4	MGI:109424	OTTMUSG00000029911.4	0	0	2.04134	1.07354	2.15877	9.49563	5.98595	2.15e-09	3.15e-08
1392	ENSMUSG00000020814.13	chr11	protein_coding	Mxra7	MGI:1914872	OTTMUSG00000003781.3	0	0	10.4087	7.04572	8.34773	9.49555	6.0441	1.5e-09	2.34e-08
1393	ENSMUSG00000027894.14	chr3	protein_coding	Slc6a17	MGI:2442535	OTTMUSG00000036634.3	0	0	2.99267	0.856279	2.52385	9.49481	5.63698	1.73e-08	1.8e-07
1394	ENSMUSG00000028005.13	chr3	protein_coding	Gucy1b1	MGI:1860604	OTTMUSG00000051753.2	0	0	3.84657	6.96208	3.57043	9.49462	5.34696	8.94e-08	7.49e-07
1395	ENSMUSG00000005640.11	chr3	protein_coding	Insrr	MGI:1346037	OTTMUSG00000035156.1	0	0	4.52214	3.15231	3.00231	9.49057	5.92851	3.06e-09	4.19e-08
1396	ENSMUSG00000036106.15	chr15	protein_coding	Prr5	MGI:1924714	OTTMUSG00000035390.1	0	0	13.4565	8.80883	9.80946	9.49038	6.0058	1.9e-09	2.84e-08
1397	ENSMUSG00000003849.8	chr8	protein_coding	Nqo1	MGI:103187	OTTMUSG00000022884.1	0	0	12.5694	17.3458	6.58541	9.48984	5.26748	1.38e-07	1.09e-06
1398	ENSMUSG00000073139.9	chrX	protein_coding	Tmem185a	MGI:2448555	OTTMUSG00000017810.2	0	0	10.8679	6.54368	7.1329	9.48844	5.9637	2.47e-09	3.52e-08
1399	ENSMUSG00000089824.10	chr2	protein_coding	Rbm12	MGI:1922960	OTTMUSG00000016088.5	0	0	3.95357	1.59285	4.04432	9.48821	5.82293	5.78e-09	7.15e-08
1400	ENSMUSG00000008140.18	chr7	protein_coding	Emc10	MGI:1916933	OTTMUSG00000031861.7	0	0	10.6833	4.17635	6.99325	9.4878	5.86284	4.55e-09	5.85e-08
1401	ENSMUSG00000027889.17	chr3	protein_coding	Ampd2	MGI:88016	OTTMUSG00000007186.6	0	0	4.34976	3.49417	3.74704	9.487	5.99668	2.01e-09	2.97e-08
1402	ENSMUSG00000020261.15	chr11	protein_coding	Slc36a1	MGI:2445299	OTTMUSG00000005687.2	0.00749846	0	13.3401	3.45174	14.572	9.48645	5.6938	1.24e-08	1.36e-07
1403	ENSMUSG00000067430.7	chr17	protein_coding	Zfp763	MGI:1920701	OTTMUSG00000031523.1	0	0	5.47568	5.48213	5.84318	9.48588	5.91916	3.24e-09	4.39e-08
1404	ENSMUSG00000006356.10	chr12	protein_coding	Crip2	MGI:1915587	OTTMUSG00000052480.1	0	0	15.1148	8.3132	5.81543	9.48572	5.5948	2.21e-08	2.23e-07
1405	ENSMUSG00000058135.12	chr3	protein_coding	Gstm1	MGI:95860	OTTMUSG00000007188.2	0	0.0594924	96.3492	82.7049	46.6977	9.48499	7.04782	1.82e-12	1.03e-10
1406	ENSMUSG00000017412.15	chr2	protein_coding	Cacnb4	MGI:103301	OTTMUSG00000012607.2	0	0	3.82939	0.888184	2.60722	9.48485	5.50639	3.66e-08	3.45e-07
1407	ENSMUSG00000046169.10	chr13	protein_coding	Adamts6	MGI:1347348	OTTMUSG00000067804.2	0	0	2.96948	1.40757	3.78645	9.48484	5.80067	6.6e-09	7.99e-08
1408	ENSMUSG00000023073.2	chr8	protein_coding	Slc10a2	MGI:1201406	OTTMUSG00000059770.1	0	0	4.35741	0.677847	11.0578	9.48252	4.60976	4.03e-06	2.19e-05
1409	ENSMUSG00000027669.14	chr3	protein_coding	Gnb4	MGI:104581	OTTMUSG00000016427.5	0	0	1.59597	1.39384	1.76755	9.48115	5.99915	1.98e-09	2.93e-08
1410	ENSMUSG00000001018.15	chr3	protein_coding	Snapin	MGI:1333745	OTTMUSG00000022106.2	0	0	12.3798	6.14503	8.73992	9.48109	5.98101	2.22e-09	3.23e-08
1411	ENSMUSG00000052137.11	chr4	protein_coding	Rbm12b2	MGI:1924854	OTTMUSG00000004572.1	0	0	7.93757	2.6549	8.0067	9.48068	5.68379	1.32e-08	1.42e-07
1412	ENSMUSG00000028976.10	chr4	protein_coding	Slc2a5	MGI:1928369	OTTMUSG00000010389.2	0	0	6.37401	6.83101	3.76585	9.47471	5.5496	2.86e-08	2.78e-07
1413	ENSMUSG00000002395.14	chr8	protein_coding	Use1	MGI:1914273	OTTMUSG00000022213.6	0	0	12.8295	6.40595	8.96027	9.47463	5.97496	2.3e-09	3.33e-08
1414	ENSMUSG00000014791.10	chr8	protein_coding	Elmo3	MGI:2679007	OTTMUSG00000062045.1	0	0	6.29672	4.52246	6.65811	9.47216	6.05174	1.43e-09	2.24e-08
1415	ENSMUSG00000019878.8	chr10	protein_coding	Hsf2	MGI:96239	OTTMUSG00000064555.3	0	0	2.62235	1.52771	2.24953	9.47002	6.05128	1.44e-09	2.25e-08
1416	ENSMUSG00000033111.16	chr14	protein_coding	3830406C13Rik	MGI:1917937	OTTMUSG00000068587.1	0	0	5.84465	2.471	5.31879	9.46995	5.89136	3.83e-09	5.05e-08
1417	ENSMUSG00000055116.8	chr7	protein_coding	Arntl	MGI:1096381	OTTMUSG00000060257.1	0	0	2.70406	1.79038	3.7056	9.46943	5.91294	3.36e-09	4.52e-08
1418	ENSMUSG00000027582.16	chr2	protein_coding	Zgpat	MGI:2449939	OTTMUSG00000016650.4	0	0	5.04087	1.8373	4.40933	9.46821	5.79583	6.8e-09	8.18e-08
1419	ENSMUSG00000030538.15	chr7	protein_coding	Cib1	MGI:1344418	OTTMUSG00000022916.3	0	0	9.73521	7.90852	8.23695	9.46651	5.96985	2.37e-09	3.41e-08
1420	ENSMUSG00000048120.16	chr19	protein_coding	Entpd1	MGI:102805	OTTMUSG00000029031.5	0	0	4.44457	2.70202	3.8036	9.46624	6.05374	1.42e-09	2.22e-08
1421	ENSMUSG00000040472.15	chr14	protein_coding	Rabggta	MGI:1860443	OTTMUSG00000069728.1	0	0	6.2603	4.95106	4.56746	9.46599	5.9077	3.47e-09	4.64e-08
1422	ENSMUSG00000015605.6	chr17	protein_coding	Srf	MGI:106658	OTTMUSG00000072185.1	0	0	8.37817	4.60014	8.38169	9.46519	6.00982	1.86e-09	2.78e-08
1423	ENSMUSG00000097415.2	chr7	lincRNA	AU020206	MGI:2142134	OTTMUSG00000042846.2	0	0	6.0397	1.91637	12.3108	9.46484	5.14544	2.67e-07	1.96e-06
1424	ENSMUSG00000040606.13	chr4	protein_coding	Kazn	MGI:1918779	OTTMUSG00000010182.10	0	0	2.28502	1.03881	2.52331	9.46359	5.85261	4.84e-09	6.15e-08
1425	ENSMUSG00000020740.13	chr11	protein_coding	Gga3	MGI:2384159	OTTMUSG00000003472.5	0	0	4.49802	1.69322	3.91804	9.46326	5.81751	5.97e-09	7.33e-08
1426	ENSMUSG00000036398.13	chr17	protein_coding	Ppp1r11	MGI:1923747	OTTMUSG00000037384.4	0	0	14.3544	7.93942	8.54698	9.46321	5.89738	3.69e-09	4.88e-08
1427	ENSMUSG00000050705.15	chr17	protein_coding	2310061I04Rik	MGI:1916912	OTTMUSG00000033080.3	0	0	14.1106	5.82937	5.67157	9.46028	5.6206	1.9e-08	1.95e-07
1428	ENSMUSG00000047030.15	chr2	protein_coding	Spata2	MGI:2146885	OTTMUSG00000001142.2	0	0	4.91364	3.13803	5.48627	9.45979	6.01662	1.78e-09	2.7e-08
1429	ENSMUSG00000028132.15	chr3	protein_coding	Tlcd4	MGI:1923195	OTTMUSG00000032849.3	0	0	3.09473	0.62806	4.55296	9.45856	5.08849	3.61e-07	2.56e-06
1430	ENSMUSG00000041126.16	chr11	protein_coding	H2az2	MGI:1924855	OTTMUSG00000005109.2	0	0	17.3076	9.20824	10.8084	9.45806	5.92285	3.16e-09	4.31e-08
1431	ENSMUSG00000006800.14	chr2	protein_coding	Sulf2	MGI:1919293	OTTMUSG00000001130.4	0	0	4.24639	2.28046	3.94286	9.45793	6.01503	1.8e-09	2.72e-08
1432	ENSMUSG00000001665.11	chr10	protein_coding	Gstt3	MGI:2143526	OTTMUSG00000031847.4	0	0	6.25238	5.89172	2.77642	9.45696	5.43342	5.53e-08	4.95e-07
1433	ENSMUSG00000026017.13	chr1	protein_coding	Carf	MGI:2182269	OTTMUSG00000022350.5	0	0	1.73046	0.787162	1.76017	9.45669	5.89068	3.85e-09	5.06e-08
1434	ENSMUSG00000036820.12	chr17	protein_coding	Amdhd2	MGI:2443978	OTTMUSG00000023853.4	0	0	5.15743	5.75785	4.82374	9.45442	5.77174	7.85e-09	9.26e-08
1435	ENSMUSG00000025212.17	chr19	protein_coding	Sfxn3	MGI:2137679	OTTMUSG00000074181.1	0	0	8.23893	5.28755	5.76366	9.45397	5.96534	2.44e-09	3.49e-08
1436	ENSMUSG00000019039.14	chr9	protein_coding	Dalrd3	MGI:1915039	OTTMUSG00000050765.7	0	0	10.6357	6.51017	7.33725	9.45316	5.96684	2.42e-09	3.46e-08
1437	ENSMUSG00000044408.7	chr12	protein_coding	Sptssa	MGI:1913399	OTTMUSG00000065734.1	0	0	19.2746	11.1507	9.05544	9.45247	5.71676	1.09e-08	1.21e-07
1438	ENSMUSG00000017715.11	chr11	protein_coding	Pgs1	MGI:1921701	OTTMUSG00000003736.3	0	0	4.31767	2.53314	4.57776	9.45014	6.00559	1.91e-09	2.84e-08
1439	ENSMUSG00000023886.10	chr17	protein_coding	Smoc2	MGI:1929881	OTTMUSG00000072208.1	0	0	3.36245	1.89722	3.528	9.44956	5.99389	2.05e-09	3.02e-08
1440	ENSMUSG00000028096.13	chr3	protein_coding	Gpr89	MGI:1914799	OTTMUSG00000024701.2	0	0	5.29229	2.00093	4.32498	9.44684	5.82366	5.76e-09	7.13e-08
1441	ENSMUSG00000026270.11	chr1	protein_coding	Capn10	MGI:1344392	OTTMUSG00000026368.2	0	0	5.93562	3.02517	5.09867	9.44646	5.99493	2.04e-09	3e-08
1442	ENSMUSG00000001138.13	chr1	protein_coding	Cnnm3	MGI:2151055	OTTMUSG00000021763.2	0	0	4.42261	1.90384	3.26311	9.44432	5.90682	3.49e-09	4.65e-08
1443	ENSMUSG00000039878.13	chr10	protein_coding	Slc39a5	MGI:1919336	OTTMUSG00000064814.2	0	0	10.4655	8.54717	7.04298	9.43729	5.81852	5.94e-09	7.3e-08
1444	ENSMUSG00000055240.17	chr17	protein_coding	Zfp101	MGI:107547	OTTMUSG00000037198.5	0	0	3.09997	1.18818	3.74653	9.43619	5.65798	1.53e-08	1.62e-07
1445	ENSMUSG00000030741.15	chr7	protein_coding	Spns1	MGI:1920908	OTTMUSG00000031445.5	0	0	7.64765	2.87418	6.14072	9.43362	5.81375	6.11e-09	7.46e-08
1446	ENSMUSG00000015672.4	chr13	protein_coding	Mrpl32	MGI:2137226	OTTMUSG00000066957.1	0	0	4.7435	3.60741	3.34411	9.43312	5.88806	3.91e-09	5.12e-08
1447	ENSMUSG00000006219.12	chr4	protein_coding	Fblim1	MGI:1921452	OTTMUSG00000010344.4	0	0	5.74895	1.16369	7.43902	9.43274	5.14828	2.63e-07	1.93e-06
1448	ENSMUSG00000020877.11	chr11	protein_coding	Scrn2	MGI:1343092	OTTMUSG00000001863.5	0	0	7.11517	12.7286	6.51769	9.43039	5.31499	1.07e-07	8.69e-07
1449	ENSMUSG00000019055.15	chr4	protein_coding	Plod1	MGI:99907	OTTMUSG00000010675.11	0	0	3.10301	2.63286	2.84473	9.43018	5.95163	2.65e-09	3.74e-08
1450	ENSMUSG00000022668.10	chr16	protein_coding	Gtpbp8	MGI:1913317	OTTMUSG00000028474.3	0	0	5.60816	4.5598	6.4697	9.42902	5.98626	2.15e-09	3.14e-08
1451	ENSMUSG00000048232.12	chr4	protein_coding	Fbxo10	MGI:2686937	OTTMUSG00000007455.6	0	0	4.45647	3.78833	4.10246	9.42707	5.94986	2.68e-09	3.77e-08
1452	ENSMUSG00000042439.13	chr18	protein_coding	Zfp532	MGI:3036282	OTTMUSG00000044410.14	0	0	2.40296	1.25056	3.12009	9.4256	5.80918	6.28e-09	7.64e-08
1453	ENSMUSG00000020263.14	chr10	protein_coding	Appl2	MGI:2384914	OTTMUSG00000027828.7	0.00709133	0	10.7314	6.19074	10.2131	9.42527	6.23402	4.55e-10	8.87e-09
1454	ENSMUSG00000001663.10	chr10	protein_coding	Gstt1	MGI:107379	OTTMUSG00000026319.6	0	0	9.12099	19.5504	5.43369	9.42522	4.93164	8.15e-07	5.32e-06
1455	ENSMUSG00000032849.14	chr14	protein_coding	Abcc4	MGI:2443111	OTTMUSG00000069739.1	0	0.00685806	10.3175	3.76322	12.4531	9.42415	5.85002	4.92e-09	6.23e-08
1456	ENSMUSG00000026209.15	chr1	protein_coding	Dnpep	MGI:1278328	OTTMUSG00000048821.2	0	0	3.36045	6.46821	2.49988	9.42075	5.13764	2.78e-07	2.03e-06
1457	ENSMUSG00000032252.14	chr9	protein_coding	Glce	MGI:2136405	OTTMUSG00000046492.2	0	0	3.21384	1.8784	3.67208	9.4203	5.94953	2.69e-09	3.78e-08
1458	ENSMUSG00000047719.2	chr4	protein_coding	Ubiad1	MGI:1918957	OTTMUSG00000010930.1	0	0	9.88027	3.17133	7.57141	9.4191	5.69765	1.21e-08	1.33e-07
1459	ENSMUSG00000096956.2	chr15	lincRNA	Snhg18	MGI:1914085	OTTMUSG00000057548.1	0	0	18.7284	8.63104	13.0986	9.41874	5.91288	3.36e-09	4.52e-08
1460	ENSMUSG00000024411.11	chr18	protein_coding	Aqp4	MGI:107387	OTTMUSG00000072883.2	0	0	4.01366	2.19317	3.35218	9.41867	6.00152	1.95e-09	2.9e-08
1461	ENSMUSG00000007721.6	chr8	protein_coding	Ccdc124	MGI:1916403	OTTMUSG00000061583.1	0	0	15.8991	5.9266	14.2973	9.41826	5.77325	7.78e-09	9.21e-08
1462	ENSMUSG00000026820.5	chr2	protein_coding	Ptges2	MGI:1917592	OTTMUSG00000011987.2	0	0	2.92656	5.42916	2.07633	9.41492	5.14268	2.71e-07	1.98e-06
1463	ENSMUSG00000035181.6	chr12	protein_coding	Heatr5a	MGI:2444133	OTTMUSG00000065507.1	0.00204035	0	2.11848	2.47544	2.7737	9.41436	6.01108	1.84e-09	2.77e-08
1464	ENSMUSG00000044150.12	chrX	protein_coding	Bclaf3	MGI:2685992	OTTMUSG00000019441.2	0	0	3.94687	2.91492	5.21727	9.41418	5.92711	3.08e-09	4.22e-08
1465	ENSMUSG00000032375.15	chr9	protein_coding	Aph1b	MGI:3522097	OTTMUSG00000036114.6	0	0	4.96283	2.25833	4.45159	9.41346	5.90708	3.48e-09	4.65e-08
1466	ENSMUSG00000089862.8	chr6	protein_coding	Umad1	MGI:3840148	OTTMUSG00000029336.11	0	0	5.21836	2.09123	4.77746	9.40988	5.81448	6.08e-09	7.43e-08
1467	ENSMUSG00000021594.11	chr13	protein_coding	Srd5a1	MGI:98400	OTTMUSG00000035506.3	0	0	9.70093	2.57075	9.07275	9.40971	5.49255	3.96e-08	3.69e-07
1468	ENSMUSG00000029440.15	chr5	protein_coding	Psmd9	MGI:1914401	OTTMUSG00000023710.3	0	0	4.45482	1.79729	2.01034	9.40931	5.65981	1.52e-08	1.6e-07
1469	ENSMUSG00000050947.9	chr3	protein_coding	Amigo1	MGI:2653612	OTTMUSG00000007182.2	0	0	4.67979	1.6692	4.68461	9.40856	5.69278	1.25e-08	1.36e-07
1470	ENSMUSG00000002803.14	chr12	protein_coding	Btbd6	MGI:3026623	OTTMUSG00000066134.3	0	0	10.355	5.79562	9.29818	9.40804	6.00176	1.95e-09	2.89e-08
1471	ENSMUSG00000041765.6	chr14	protein_coding	Ubac2	MGI:1916139	OTTMUSG00000069828.1	0	0	10.1051	5.33311	9.11109	9.40798	5.98013	2.23e-09	3.24e-08
1472	ENSMUSG00000049225.14	chr4	protein_coding	Pdp1	MGI:2685870	OTTMUSG00000004573.2	0	0	4.07181	4.82615	3.34275	9.4078	5.62708	1.83e-08	1.89e-07
1473	ENSMUSG00000033543.17	chr9	protein_coding	Gtf2a2	MGI:1933289	OTTMUSG00000030858.3	0	0	6.66292	3.30828	4.68735	9.40745	5.93266	2.98e-09	4.1e-08
1474	ENSMUSG00000021697.12	chr13	protein_coding	Depdc1b	MGI:2145425	OTTMUSG00000036632.2	0	0	6.09827	3.81657	7.74709	9.40666	5.90476	3.53e-09	4.7e-08
1475	ENSMUSG00000056413.16	chr5	protein_coding	Adap1	MGI:2442201	OTTMUSG00000025185.3	0	0	7.52048	2.60142	8.48487	9.40623	5.60554	2.08e-08	2.11e-07
1476	ENSMUSG00000033985.17	chr4	protein_coding	Tesk2	MGI:2385204	OTTMUSG00000009675.1	0	0	5.52173	3.40697	4.77512	9.40583	6.01646	1.78e-09	2.7e-08
1477	ENSMUSG00000055991.15	chr5	protein_coding	Zkscan5	MGI:107533	OTTMUSG00000022937.3	0	0	5.80743	3.10781	5.43966	9.3995	5.97393	2.32e-09	3.35e-08
1478	ENSMUSG00000079363.7	chr5	protein_coding	Gbp4	MGI:97072	OTTMUSG00000053857.2	0	0	2.36221	1.68464	3.79331	9.39935	5.77168	7.85e-09	9.26e-08
1479	ENSMUSG00000078786.9	chr7	protein_coding	BC024978	MGI:3041247	OTTMUSG00000023936.2	0	0	3.39682	1.37816	3.1873	9.39864	5.80791	6.33e-09	7.69e-08
1480	ENSMUSG00000046714.7	chr8	protein_coding	Foxc2	MGI:1347481	OTTMUSG00000043022.1	0	0	6.13099	10.756	1.95725	9.39862	4.74758	2.06e-06	1.2e-05
1481	ENSMUSG00000021806.4	chr14	protein_coding	Nid2	MGI:1298229	OTTMUSG00000068714.1	0	0.00846852	10.4316	8.41576	11.371	9.39845	6.19771	5.73e-10	1.04e-08
1482	ENSMUSG00000007415.15	chr5	protein_coding	Gatad1	MGI:1914460	OTTMUSG00000028536.3	0.020243	0	27.6952	19.5146	26.4897	9.3981	7.9989	1.26e-15	2.32e-13
1483	ENSMUSG00000039145.16	chr2	protein_coding	Camk1d	MGI:2442190	OTTMUSG00000010993.1	0	0	2.20869	1.07187	4.8714	9.39549	5.29432	1.19e-07	9.62e-07
1484	ENSMUSG00000034412.13	chr11	protein_coding	Tbc1d10a	MGI:2144164	OTTMUSG00000005055.1	0	0	8.90033	5.54617	6.71967	9.39499	5.97033	2.37e-09	3.4e-08
1485	ENSMUSG00000029074.14	chr4	protein_coding	Ttll10	MGI:1921855	OTTMUSG00000010987.5	0	0	5.81079	1.33179	8.41672	9.39296	5.14298	2.7e-07	1.98e-06
1486	ENSMUSG00000022964.14	chr16	protein_coding	Tmem50b	MGI:1925225	OTTMUSG00000019970.3	0	0	11.4841	5.85174	6.49655	9.39163	5.82101	5.85e-09	7.22e-08
1487	ENSMUSG00000031834.15	chr8	protein_coding	Pik3r2	MGI:1098772	OTTMUSG00000032469.4	0	0	5.317	2.95576	5.7934	9.39011	5.9319	2.99e-09	4.11e-08
1488	ENSMUSG00000038312.10	chr2	protein_coding	Edem2	MGI:1915540	OTTMUSG00000016134.1	0	0	7.27411	3.03025	6.93857	9.38978	5.81486	6.07e-09	7.43e-08
1489	ENSMUSG00000007034.15	chr17	protein_coding	Slc44a4	MGI:1917379	OTTMUSG00000037275.1	0	0	6.95408	3.77254	8.21589	9.3896	5.87408	4.25e-09	5.5e-08
1490	ENSMUSG00000073000.3	chr12	lincRNA	Gm10451	MGI:3641898	OTTMUSG00000065168.1	0	0	7.53187	1.43478	16.006	9.38803	4.7768	1.78e-06	1.06e-05
1491	ENSMUSG00000010721.15	chr5	protein_coding	Lmbr1	MGI:1861746	OTTMUSG00000054257.2	0	0	4.17285	1.75944	4.26718	9.38777	5.79291	6.92e-09	8.3e-08
1492	ENSMUSG00000035775.2	chr11	protein_coding	Krt20	MGI:1914059	OTTMUSG00000004985.1	0	0	7.68164	1.41879	23.255	9.38664	4.53164	5.85e-06	3.05e-05
1493	ENSMUSG00000029480.13	chr5	protein_coding	Dhx37	MGI:3028576	OTTMUSG00000055051.1	0	0	3.12728	3.86535	3.95093	9.3837	5.72694	1.02e-08	1.15e-07
1494	ENSMUSG00000041624.10	chr9	protein_coding	Gucy1a2	MGI:2660877	OTTMUSG00000061666.1	0	0	2.53836	2.29749	3.7125	9.3833	5.84913	4.94e-09	6.25e-08
1495	ENSMUSG00000031980.10	chr8	protein_coding	Agt	MGI:87963	OTTMUSG00000061562.2	0	0	11.8563	8.01569	10.3805	9.38286	5.99769	2e-09	2.96e-08
1496	ENSMUSG00000003575.13	chr8	protein_coding	Crtc1	MGI:2142523	OTTMUSG00000022258.1	0	0	2.06696	1.41667	1.60794	9.3825	5.95452	2.61e-09	3.68e-08
1497	ENSMUSG00000057722.17	chr4	protein_coding	Lepr	MGI:104993	OTTMUSG00000008454.5	0	0	3.84376	2.04196	2.3011	9.38034	5.8491	4.94e-09	6.25e-08
1498	ENSMUSG00000039633.7	chr8	protein_coding	Lonrf1	MGI:3609241	OTTMUSG00000061048.2	0	0	5.56171	4.96181	3.51174	9.38019	5.68006	1.35e-08	1.45e-07
1499	ENSMUSG00000036840.5	chr8	protein_coding	Siah1a	MGI:108064	OTTMUSG00000061427.2	0	0	12.668	7.57949	8.88471	9.3799	5.93119	3.01e-09	4.13e-08
1500	ENSMUSG00000027082.15	chr2	protein_coding	Tfpi	MGI:1095418	OTTMUSG00000013407.2	0	0	4.10401	3.43698	2.60681	9.37853	5.72663	1.02e-08	1.15e-07
1501	ENSMUSG00000055943.5	chr2	protein_coding	Emc7	MGI:1920274	OTTMUSG00000014816.1	0.00724104	0	9.82876	6.96325	9.56049	9.37554	6.21547	5.12e-10	9.62e-09
1502	ENSMUSG00000035829.13	chr2	protein_coding	Ppp1r26	MGI:2685193	OTTMUSG00000011648.1	0	0	3.50479	2.18239	4.62853	9.37479	5.85608	4.74e-09	6.05e-08
1503	ENSMUSG00000027274.16	chr2	protein_coding	Mkks	MGI:1891836	OTTMUSG00000070328.1	0	0	7.20253	4.04926	6.66222	9.37451	5.97832	2.25e-09	3.27e-08
1504	ENSMUSG00000073609.9	chr1	protein_coding	D2hgdh	MGI:2138209	OTTMUSG00000021837.3	0	0	3.91269	5.24059	3.30088	9.37437	5.51091	3.57e-08	3.37e-07
1505	ENSMUSG00000026072.12	chr1	protein_coding	Il1r1	MGI:96545	OTTMUSG00000050518.3	0	0	3.21743	1.31429	4.83913	9.37272	5.5047	3.7e-08	3.47e-07
1506	ENSMUSG00000029392.12	chr5	protein_coding	Rilpl1	MGI:1922945	OTTMUSG00000054874.2	0	0	9.1028	7.46007	5.87128	9.37022	5.74597	9.14e-09	1.06e-07
1507	ENSMUSG00000024413.14	chr18	protein_coding	Npc1	MGI:1097712	OTTMUSG00000028201.2	0	0	2.09967	0.980548	2.08433	9.36859	5.86221	4.57e-09	5.86e-08
1508	ENSMUSG00000013611.14	chr15	protein_coding	Snx31	MGI:1913946	OTTMUSG00000023930.4	0	0	3.40654	11.4385	1.40506	9.36673	4.40251	1.07e-05	5.22e-05
1509	ENSMUSG00000039199.6	chr8	protein_coding	Zdhhc1	MGI:1918046	OTTMUSG00000062047.1	0	0	7.27355	1.63912	5.42157	9.36343	5.40322	6.55e-08	5.72e-07
1510	ENSMUSG00000034659.14	chr19	protein_coding	Tmem109	MGI:1915789	OTTMUSG00000033009.3	0	0	6.23364	4.32972	4.1405	9.36255	5.84898	4.95e-09	6.25e-08
1511	ENSMUSG00000021759.14	chr13	protein_coding	Plpp1	MGI:108412	OTTMUSG00000068035.1	0	0	13.4546	10.7752	7.06945	9.36234	5.60794	2.05e-08	2.09e-07
1512	ENSMUSG00000027361.15	chr2	protein_coding	Gabpb1	MGI:95611	OTTMUSG00000015863.3	0	0	2.79726	1.70118	2.87265	9.36229	5.97103	2.36e-09	3.39e-08
1513	ENSMUSG00000056019.12	chr8	protein_coding	Zfp709	MGI:2384299	OTTMUSG00000047656.2	0	0	2.11677	2.03709	2.82735	9.36211	5.85465	4.78e-09	6.1e-08
1514	ENSMUSG00000028018.15	chr3	protein_coding	Gstcd	MGI:1914803	OTTMUSG00000023354.3	0	0	3.65427	2.26303	4.70337	9.36028	5.86216	4.57e-09	5.86e-08
1515	ENSMUSG00000026435.15	chr1	protein_coding	Slc45a3	MGI:1922082	OTTMUSG00000049196.2	0	0	8.10251	3.13704	5.13889	9.36019	5.77019	7.92e-09	9.3e-08
1516	ENSMUSG00000062797.14	chr7	protein_coding	Hikeshi	MGI:96738	OTTMUSG00000023022.4	0	0	4.64391	2.97108	3.1661	9.35955	5.89068	3.85e-09	5.06e-08
1517	ENSMUSG00000050192.8	chr3	protein_coding	Eif5a2	MGI:1933735	OTTMUSG00000051221.2	0	0	4.34802	1.91153	5.39237	9.35895	5.69153	1.26e-08	1.37e-07
1518	ENSMUSG00000033972.9	chr17	protein_coding	Zfp944	MGI:2442394	OTTMUSG00000072188.1	0	0	7.78893	4.46252	8.3346	9.35847	5.93318	2.97e-09	4.09e-08
1519	ENSMUSG00000014599.10	chr3	protein_coding	Csf1	MGI:1339753	OTTMUSG00000026573.3	0	0	3.63895	1.10393	6.62189	9.3577	5.14696	2.65e-07	1.94e-06
1520	ENSMUSG00000106375.1	chr5	TEC	Gm43361	MGI:5663498	OTTMUSG00000054519.1	0	0	6.55232	0.462927	6.27223	9.35766	4.59892	4.25e-06	2.31e-05
1521	ENSMUSG00000020171.8	chr10	protein_coding	Yeats4	MGI:1927224	OTTMUSG00000064286.1	0	0	14.7129	9.29143	16.204	9.3573	5.953	2.63e-09	3.71e-08
1522	ENSMUSG00000033808.16	chr2	protein_coding	Tmem87a	MGI:2441844	OTTMUSG00000015281.2	0	0.00582042	9.1072	3.87747	8.11476	9.35662	6.05308	1.42e-09	2.23e-08
1523	ENSMUSG00000035275.14	chr4	protein_coding	Raver2	MGI:2443623	OTTMUSG00000008206.1	0	0	2.36134	4.18417	1.43921	9.35636	5.06848	4.01e-07	2.81e-06
1524	ENSMUSG00000023980.7	chr17	protein_coding	Taf8	MGI:1926879	OTTMUSG00000072219.1	0	0	5.36139	2.71171	4.5568	9.35337	5.93193	2.99e-09	4.11e-08
1525	ENSMUSG00000031516.11	chr8	protein_coding	Dctn6	MGI:1343154	OTTMUSG00000031286.2	0	0	7.0089	6.51076	5.51195	9.3532	5.77132	7.87e-09	9.27e-08
1526	ENSMUSG00000040728.15	chr4	protein_coding	Esrp1	MGI:1917326	OTTMUSG00000004469.1	0	0	3.26075	2.22552	3.44472	9.35299	5.97527	2.3e-09	3.32e-08
1527	ENSMUSG00000038412.8	chr9	protein_coding	Higd1a	MGI:1930666	OTTMUSG00000062673.1	0	0	8.08694	5.50188	4.59411	9.35079	5.74292	9.31e-09	1.07e-07
1528	ENSMUSG00000050088.9	chr17	protein_coding	1600012H06Rik	MGI:1915162	OTTMUSG00000037025.2	0	0	7.69987	3.95469	5.62533	9.35038	5.91622	3.29e-09	4.45e-08
1529	ENSMUSG00000028708.16	chr4	protein_coding	Mknk1	MGI:894316	OTTMUSG00000008696.2	0	0	5.20117	3.09895	4.22583	9.35017	5.96694	2.42e-09	3.46e-08
1530	ENSMUSG00000003541.6	chr17	protein_coding	Ier3	MGI:104814	OTTMUSG00000037405.1	0	0	19.2493	14.3974	15.2168	9.34989	5.90689	3.49e-09	4.65e-08
1531	ENSMUSG00000044337.5	chr1	protein_coding	Ackr3	MGI:109562	OTTMUSG00000029162.4	0	0	5.89507	6.22065	3.74447	9.3486	5.53564	3.1e-08	2.98e-07
1532	ENSMUSG00000001504.10	chr13	protein_coding	Irx2	MGI:1197526	OTTMUSG00000036811.7	0	0	9.17868	3.35663	5.09303	9.34494	5.6901	1.27e-08	1.38e-07
1533	ENSMUSG00000040640.11	chr14	protein_coding	Erc2	MGI:1098749	OTTMUSG00000060924.6	0	0	2.28246	0.847269	2.89393	9.34491	5.54733	2.9e-08	2.81e-07
1534	ENSMUSG00000036002.12	chr4	protein_coding	Fam214b	MGI:2441854	OTTMUSG00000006708.4	0	0	6.2266	2.71676	4.98044	9.34467	5.8533	4.82e-09	6.13e-08
1535	ENSMUSG00000022556.11	chr15	protein_coding	Hsf1	MGI:96238	OTTMUSG00000069881.3	0	0	3.6033	1.33095	3.26856	9.344	5.71761	1.08e-08	1.21e-07
1536	ENSMUSG00000028998.6	chr5	protein_coding	Tomm7	MGI:1913419	OTTMUSG00000028516.1	0	0	21.3141	15.6535	11.4368	9.34136	5.65938	1.52e-08	1.6e-07
1537	ENSMUSG00000012296.16	chr17	protein_coding	Tjap1	MGI:1921344	OTTMUSG00000068901.2	0	0	4.57589	3.03619	4.24578	9.34078	5.97974	2.23e-09	3.25e-08
1538	ENSMUSG00000032978.14	chr4	protein_coding	Guca2b	MGI:1270851	OTTMUSG00000009464.1	0	0	36.0685	5.26838	28.2507	9.3398	5.06964	3.99e-07	2.79e-06
1539	ENSMUSG00000040896.16	chr3	protein_coding	Kcnd3	MGI:1928743	OTTMUSG00000026532.1	0	0	2.18962	0.985545	2.85046	9.33945	5.66131	1.5e-08	1.59e-07
1540	ENSMUSG00000075327.10	chr10	protein_coding	Zbtb2	MGI:2685949	OTTMUSG00000063495.1	0	0	2.98174	1.65208	3.04227	9.33883	5.92517	3.12e-09	4.26e-08
1541	ENSMUSG00000022898.13	chr16	protein_coding	Vps26c	MGI:1206040	OTTMUSG00000025136.2	0	0	5.35875	5.29516	3.84518	9.33882	5.66102	1.5e-08	1.59e-07
1542	ENSMUSG00000020536.12	chr11	protein_coding	Llgl1	MGI:102682	OTTMUSG00000007769.1	0	0	3.83682	3.47317	3.85639	9.33739	5.87785	4.16e-09	5.4e-08
1543	ENSMUSG00000004500.9	chr7	protein_coding	Zfp324	MGI:2444641	OTTMUSG00000022360.3	0	0	4.18685	2.82015	4.68567	9.33691	5.94615	2.75e-09	3.85e-08
1544	ENSMUSG00000059824.12	chr7	protein_coding	Dbp	MGI:94866	OTTMUSG00000023187.3	0	0	10.6145	4.93004	3.15983	9.33679	5.338	9.4e-08	7.81e-07
1545	ENSMUSG00000030935.15	chr7	protein_coding	Acsm3	MGI:99538	OTTMUSG00000025655.1	0	0	3.43732	0.838983	7.81994	9.33608	4.83903	1.3e-06	8.03e-06
1546	ENSMUSG00000038009.7	chr15	protein_coding	Dnajc22	MGI:1920028	OTTMUSG00000028182.1	0	0	11.7915	4.95512	14.4743	9.33514	5.65239	1.58e-08	1.66e-07
1547	ENSMUSG00000021671.9	chr13	protein_coding	Poc5	MGI:1914713	OTTMUSG00000067639.1	0	0	3.42048	2.12897	3.38651	9.33365	5.96654	2.42e-09	3.47e-08
1548	ENSMUSG00000003363.15	chr7	protein_coding	Pld3	MGI:1333782	OTTMUSG00000031815.2	0	0	8.31895	4.15261	6.84487	9.33223	5.91295	3.36e-09	4.52e-08
1549	ENSMUSG00000074064.6	chr8	protein_coding	Mlycd	MGI:1928485	OTTMUSG00000026334.1	0	0	5.84777	7.76215	3.66811	9.33181	5.32329	1.02e-07	8.36e-07
1550	ENSMUSG00000040414.8	chr19	protein_coding	Slc25a28	MGI:2180509	OTTMUSG00000074132.1	0	0	7.78133	2.56315	5.08927	9.33174	5.66308	1.49e-08	1.58e-07
1551	ENSMUSG00000028773.8	chr4	protein_coding	Fabp3	MGI:95476	OTTMUSG00000009558.1	0	0	28.399	22.6189	14.0301	9.33075	5.54603	2.92e-08	2.83e-07
1552	ENSMUSG00000041974.10	chr16	protein_coding	Spidr	MGI:1924834	OTTMUSG00000071272.1	0	0	2.50902	2.14563	3.22695	9.33051	5.88075	4.08e-09	5.32e-08
1553	ENSMUSG00000032705.9	chr12	protein_coding	Exd2	MGI:1922485	OTTMUSG00000065595.2	0	0	2.72558	1.14296	3.02063	9.3299	5.71117	1.12e-08	1.25e-07
1554	ENSMUSG00000018211.13	chr2	protein_coding	Wfdc15b	MGI:2445041	OTTMUSG00000001082.3	0	0	61.5939	23.8987	13.0733	9.32986	5.10397	3.33e-07	2.38e-06
1555	ENSMUSG00000030228.18	chr6	protein_coding	Pik3c2g	MGI:1203730	OTTMUSG00000048882.14	0	0	2.13896	0.445073	2.10861	9.32851	5.24247	1.58e-07	1.23e-06
1556	ENSMUSG00000024948.15	chr19	protein_coding	Map4k2	MGI:1346883	OTTMUSG00000018616.7	0	0	3.7402	1.99399	2.66081	9.32836	5.90091	3.62e-09	4.79e-08
1557	ENSMUSG00000036833.16	chr2	protein_coding	Pnpla7	MGI:2385325	OTTMUSG00000011617.4	0	0	2.83505	1.70028	2.90474	9.32584	5.9441	2.78e-09	3.89e-08
1558	ENSMUSG00000028073.15	chr3	protein_coding	Pear1	MGI:1920432	OTTMUSG00000036958.7	0	0	4.49354	1.42301	2.58665	9.32547	5.61226	2e-08	2.04e-07
1559	ENSMUSG00000023991.16	chr17	protein_coding	Foxp4	MGI:1921373	OTTMUSG00000018348.3	0	0	4.70077	1.77932	5.21271	9.32518	5.6337	1.76e-08	1.83e-07
1560	ENSMUSG00000027750.16	chr3	protein_coding	Postn	MGI:1926321	OTTMUSG00000029043.3	0	0	1.50707	2.43953	1.97141	9.32409	5.47806	4.3e-08	3.97e-07
1561	ENSMUSG00000021262.15	chr12	protein_coding	Evl	MGI:1194884	OTTMUSG00000066176.1	0	0	7.37564	3.25477	8.79006	9.32367	5.69873	1.21e-08	1.33e-07
1562	ENSMUSG00000032431.6	chr9	protein_coding	Crtap	MGI:1891221	OTTMUSG00000033583.1	0	0	12.9212	8.1002	10.0536	9.32346	5.93502	2.94e-09	4.06e-08
1563	ENSMUSG00000057497.8	chr6	protein_coding	Fam136a	MGI:1913738	OTTMUSG00000056432.1	0	0	7.9292	5.20803	7.24446	9.32273	5.96749	2.41e-09	3.46e-08
1564	ENSMUSG00000020621.6	chr12	protein_coding	Rdh14	MGI:1920402	OTTMUSG00000065623.1	0	0	15.1488	12.0075	8.87927	9.31839	5.66747	1.45e-08	1.55e-07
1565	ENSMUSG00000032854.12	chr3	protein_coding	Ugt8a	MGI:109522	OTTMUSG00000052622.2	0	0	4.24616	1.58661	6.89732	9.31773	5.35058	8.77e-08	7.37e-07
1566	ENSMUSG00000014177.10	chr11	protein_coding	Tvp23b	MGI:1914760	OTTMUSG00000005878.1	0	0	9.72155	8.11316	5.90439	9.31655	5.65942	1.52e-08	1.6e-07
1567	ENSMUSG00000046312.4	chr4	protein_coding	Myorg	MGI:2140300	OTTMUSG00000006655.3	0	0	3.64598	2.75395	5.26337	9.31108	5.80942	6.27e-09	7.63e-08
1568	ENSMUSG00000006469.13	chr2	protein_coding	Slc34a3	MGI:2159410	OTTMUSG00000011890.1	0	0	10.3708	5.31988	7.81164	9.3107	5.89798	3.68e-09	4.86e-08
1569	ENSMUSG00000027230.9	chr2	protein_coding	Creb3l1	MGI:1347062	OTTMUSG00000014377.1	0	0	10.276	3.59893	7.96358	9.30822	5.69059	1.27e-08	1.38e-07
1570	ENSMUSG00000009035.15	chr15	protein_coding	Tmem184b	MGI:2445179	OTTMUSG00000069852.3	0	0	4.99835	2.04365	4.9699	9.30659	5.733	9.87e-09	1.12e-07
1571	ENSMUSG00000038827.11	chr4	protein_coding	Abitram	MGI:2677850	OTTMUSG00000007319.2	0	0	3.9524	2.27214	3.64986	9.30623	5.94062	2.84e-09	3.95e-08
1572	ENSMUSG00000053007.9	chr6	protein_coding	Creb5	MGI:2443973	OTTMUSG00000057134.4	0	0	0.551818	0.0610619	1.75803	9.30385	4.2507	2.13e-05	9.74e-05
1573	ENSMUSG00000021385.10	chr13	protein_coding	Ippk	MGI:1922928	OTTMUSG00000066946.1	0	0	3.89728	3.53707	3.49416	9.30324	5.81924	5.91e-09	7.27e-08
1574	ENSMUSG00000021905.14	chr14	protein_coding	Dph3	MGI:1922658	OTTMUSG00000019770.4	0	0	6.1453	3.59302	5.51071	9.30227	5.94389	2.78e-09	3.89e-08
1575	ENSMUSG00000025494.8	chr7	protein_coding	Sigirr	MGI:1344402	OTTMUSG00000060386.1	0	0	8.63369	3.50135	6.27002	9.30223	5.78216	7.37e-09	8.77e-08
1576	ENSMUSG00000026822.14	chr2	protein_coding	Lcn2	MGI:96757	OTTMUSG00000012958.3	0	0	7.83799	0.291237	14.7157	9.30027	4.08626	4.38e-05	0.000186024
1577	ENSMUSG00000021456.8	chr13	protein_coding	Fbp2	MGI:95491	OTTMUSG00000067427.1	0	0	7.15969	18.6387	6.62511	9.29955	4.90807	9.2e-07	5.9e-06
1578	ENSMUSG00000035069.3	chr4	protein_coding	Oma1	MGI:1914263	OTTMUSG00000008073.1	0	0	7.52998	9.67645	6.51404	9.29897	5.51621	3.46e-08	3.28e-07
1579	ENSMUSG00000034456.15	chr6	protein_coding	Uroc1	MGI:2385332	OTTMUSG00000036118.2	0	0	5.07369	4.01829	6.41382	9.29687	5.87624	4.2e-09	5.44e-08
1580	ENSMUSG00000020262.15	chr10	protein_coding	Adarb1	MGI:891999	OTTMUSG00000020501.2	0	0	1.89686	1.32688	1.53169	9.29653	5.90812	3.46e-09	4.63e-08
1581	ENSMUSG00000024218.13	chr17	protein_coding	Taf11	MGI:1916026	OTTMUSG00000024178.4	0	0	3.93045	2.34871	3.63229	9.29534	5.94267	2.8e-09	3.91e-08
1582	ENSMUSG00000030737.17	chr7	protein_coding	Slco2b1	MGI:1351872	OTTMUSG00000024669.4	0	0	5.04887	1.37664	3.13776	9.29405	5.50875	3.61e-08	3.41e-07
1583	ENSMUSG00000024645.5	chr18	protein_coding	Timm21	MGI:1920595	OTTMUSG00000073873.1	0	0	5.54692	4.59096	3.9739	9.29399	5.75966	8.43e-09	9.83e-08
1584	ENSMUSG00000038368.16	chr4	protein_coding	Focad	MGI:2676921	OTTMUSG00000019865.3	0	0	1.43879	1.57113	1.57988	9.29273	5.74043	9.44e-09	1.08e-07
1585	ENSMUSG00000093580.1	chr6	processed_pseudogene	Gm20706	MGI:5313153	OTTMUSG00000042264.1	0	0	6.78224	0.298117	22.1787	9.29083	3.92734	8.59e-05	0.000340757
1586	ENSMUSG00000036862.15	chr7	protein_coding	Dchs1	MGI:2685011	OTTMUSG00000014997.4	0	0	1.8093	1.29873	1.7363	9.29048	5.93857	2.88e-09	3.99e-08
1587	ENSMUSG00000032267.8	chr9	protein_coding	Usp28	MGI:2442293	OTTMUSG00000063013.1	0	0	3.00571	2.97133	2.95099	9.28989	5.78259	7.36e-09	8.75e-08
1588	ENSMUSG00000036073.17	chr4	protein_coding	Galt	MGI:95638	OTTMUSG00000006678.1	0	0	8.89817	7.12677	5.0957	9.28942	5.62663	1.84e-08	1.89e-07
1589	ENSMUSG00000078877.11	chr2	protein_coding	Gm14295	MGI:3709624	OTTMUSG00000016219.4	0	0	4.62642	3.65924	6.99974	9.28942	5.77063	7.9e-09	9.29e-08
1590	ENSMUSG00000002289.16	chr17	protein_coding	Angptl4	MGI:1888999	OTTMUSG00000037206.2	0	0	5.41486	3.84915	5.91617	9.28912	5.92589	3.11e-09	4.24e-08
1591	ENSMUSG00000032667.17	chr6	protein_coding	Pon2	MGI:106687	OTTMUSG00000023259.2	0	0	2.73057	2.19684	2.24014	9.2864	5.84575	5.04e-09	6.35e-08
1592	ENSMUSG00000022724.15	chr16	protein_coding	Riox2	MGI:1914264	OTTMUSG00000027065.5	0	0	3.39549	3.13136	3.35728	9.2864	5.82993	5.54e-09	6.9e-08
1593	ENSMUSG00000090035.3	chr10	protein_coding	Galnt4	MGI:894692	OTTMUSG00000032482.1	0	0	3.80176	2.63089	4.12736	9.28595	5.92517	3.12e-09	4.26e-08
1594	ENSMUSG00000032498.9	chr9	protein_coding	Mlh1	MGI:101938	OTTMUSG00000031784.5	0	0	3.86273	2.89787	3.22646	9.28564	5.88809	3.91e-09	5.12e-08
1595	ENSMUSG00000019478.16	chr8	protein_coding	Rab4a	MGI:105069	OTTMUSG00000030744.2	0	0	12.5634	8.83297	8.6999	9.28377	5.81973	5.89e-09	7.27e-08
1596	ENSMUSG00000034570.12	chr11	protein_coding	Inpp5j	MGI:2158663	OTTMUSG00000005023.5	0	0	4.03752	2.75568	3.6714	9.27993	5.93528	2.93e-09	4.06e-08
1597	ENSMUSG00000023307.14	chr19	protein_coding	Marchf5	MGI:1915207	OTTMUSG00000016844.5	0	0	7.45935	7.83083	5.89121	9.27954	5.63174	1.78e-08	1.85e-07
1598	ENSMUSG00000074272.10	chr7	protein_coding	Ceacam1	MGI:1347245	OTTMUSG00000058252.2	0	0	4.61448	2.09132	2.67063	9.27893	5.74529	9.18e-09	1.06e-07
1599	ENSMUSG00000017801.15	chr11	protein_coding	Mlx	MGI:108398	OTTMUSG00000002688.3	0	0	12.7746	6.19483	8.1693	9.27873	5.80772	6.33e-09	7.7e-08
1600	ENSMUSG00000113346.2	chr13	lincRNA	Eprn	MGI:3583897	OTTMUSG00000067529.2	0	0	16.4711	7.41934	18.3142	9.27691	5.72536	1.03e-08	1.16e-07
1601	ENSMUSG00000038271.17	chr6	protein_coding	Iffo1	MGI:2444516	OTTMUSG00000027099.4	0	0	3.23989	2.86833	3.03377	9.27665	5.83396	5.41e-09	6.75e-08
1602	ENSMUSG00000030613.13	chr7	protein_coding	Ccdc90b	MGI:1913615	OTTMUSG00000031425.1	0	0	9.63696	9.30922	9.76962	9.27535	5.79851	6.69e-09	8.07e-08
1603	ENSMUSG00000022656.15	chr16	protein_coding	Nectin3	MGI:1930171	OTTMUSG00000014968.3	0.00992853	0	13.4461	5.84781	14.6186	9.27494	8.17648	2.92e-16	6.63e-14
1604	ENSMUSG00000037740.8	chr2	protein_coding	Mrps26	MGI:1333830	OTTMUSG00000015508.1	0	0	5.81003	2.8969	3.67153	9.27408	5.8048	6.44e-09	7.81e-08
1605	ENSMUSG00000033016.16	chr18	protein_coding	Nfatc1	MGI:102469	OTTMUSG00000073779.1	0	0	2.47443	1.80332	2.84162	9.27407	5.90114	3.61e-09	4.79e-08
1606	ENSMUSG00000022969.13	chr16	protein_coding	Il10rb	MGI:109380	OTTMUSG00000028329.3	0	0	5.91039	3.44201	4.70719	9.27337	5.91061	3.41e-09	4.57e-08
1607	ENSMUSG00000022174.8	chr14	protein_coding	Dad1	MGI:101912	OTTMUSG00000033740.1	0	0	6.53212	4.03498	2.85033	9.27326	5.53306	3.15e-08	3.02e-07
1608	ENSMUSG00000029363.14	chr5	protein_coding	Rfc5	MGI:1919401	OTTMUSG00000025772.2	0	0	3.65243	3.65979	3.70961	9.27293	5.77193	7.84e-09	9.25e-08
1609	ENSMUSG00000030283.7	chr6	protein_coding	St8sia1	MGI:106011	OTTMUSG00000022470.2	0.00451625	0.00469073	11.8759	3.40036	17.5355	9.27132	6.83827	8.02e-12	3.45e-10
1610	ENSMUSG00000054027.8	chr10	protein_coding	Nt5dc3	MGI:3513266	OTTMUSG00000063776.1	0	0	3.11424	2.7121	2.80235	9.27035	5.82666	5.65e-09	7.02e-08
1611	ENSMUSG00000020623.11	chr11	protein_coding	Map2k6	MGI:1346870	OTTMUSG00000003325.1	0	0	6.03237	4.08598	5.23663	9.27003	5.92156	3.19e-09	4.34e-08
1612	ENSMUSG00000032567.16	chr9	protein_coding	Aste1	MGI:1913845	OTTMUSG00000022639.7	0	0	3.41229	1.78151	2.79486	9.26997	5.88955	3.87e-09	5.08e-08
1613	ENSMUSG00000022744.12	chr16	protein_coding	Cldnd1	MGI:2447860	OTTMUSG00000028494.4	0	0	10.1831	5.03556	5.72801	9.26951	5.73865	9.54e-09	1.09e-07
1614	ENSMUSG00000035852.11	chr10	protein_coding	Misp	MGI:1926156	OTTMUSG00000064917.1	0	0	5.2583	5.94338	6.77655	9.26781	5.71725	1.08e-08	1.21e-07
1615	ENSMUSG00000053877.12	chr7	protein_coding	Srcap	MGI:2444036	OTTMUSG00000048247.17	0	0	1.56861	0.379566	1.6339	9.26695	5.29456	1.19e-07	9.61e-07
1616	ENSMUSG00000055923.16	chr5	protein_coding	Aasdh	MGI:2442517	OTTMUSG00000026517.5	0	0	2.62529	1.08439	2.64771	9.26675	5.70898	1.14e-08	1.26e-07
1617	ENSMUSG00000022130.10	chr14	protein_coding	Tgds	MGI:1923605	OTTMUSG00000069721.1	0	0	7.42387	7.86962	5.30217	9.2626	5.55459	2.78e-08	2.71e-07
1618	ENSMUSG00000005251.15	chr16	protein_coding	Ripk4	MGI:1919638	OTTMUSG00000019977.2	0	0	4.42344	6.00123	3.21548	9.26165	5.3508	8.76e-08	7.37e-07
1619	ENSMUSG00000051705.13	chr9	protein_coding	Senp8	MGI:1918849	OTTMUSG00000063327.1	0	0	5.2288	2.78856	5.56087	9.261	5.83992	5.22e-09	6.55e-08
1620	ENSMUSG00000027070.14	chr2	protein_coding	Lrp2	MGI:95794	OTTMUSG00000012988.1	0.16924	0	192.685	122.508	202.282	9.25964	5.24896	1.53e-07	1.19e-06
1621	ENSMUSG00000036281.13	chr2	protein_coding	Snapc4	MGI:2443935	OTTMUSG00000012774.2	0	0	3.29421	1.24467	3.77801	9.25949	5.57262	2.51e-08	2.49e-07
1622	ENSMUSG00000109005.1	chr7	TEC	Gm45221	MGI:5753797	OTTMUSG00000059754.1	0	0	13.4495	1.29183	10.7452	9.25883	4.75878	1.95e-06	1.15e-05
1623	ENSMUSG00000026712.3	chr2	protein_coding	Mrc1	MGI:97142	OTTMUSG00000011409.2	0	0	2.31663	1.26216	5.00566	9.25827	5.29815	1.17e-07	9.44e-07
1624	ENSMUSG00000053040.13	chr9	protein_coding	Aph1c	MGI:1915568	OTTMUSG00000036116.4	0	0	4.14944	2.25555	3.86635	9.25782	5.88929	3.88e-09	5.09e-08
1625	ENSMUSG00000113902.1	chr12	protein_coding	Ndufb1-ps	MGI:3780865	OTTMUSG00000066107.2	0	0	13.2137	21.4107	6.48561	9.25745	4.96759	6.78e-07	4.51e-06
1626	ENSMUSG00000115987.1	chr15	protein_coding	Vps28	MGI:1914164	OTTMUSG00000071194.1	0	0	10.9333	6.64865	5.01162	9.25637	5.56496	2.62e-08	2.57e-07
1627	ENSMUSG00000008958.14	chr3	protein_coding	Vps72	MGI:1202305	OTTMUSG00000019665.4	0	0	5.98268	2.94999	5.86261	9.25599	5.82749	5.63e-09	6.99e-08
1628	ENSMUSG00000030469.10	chr7	protein_coding	Zfp719	MGI:2444708	OTTMUSG00000022474.3	0	0	3.94562	2.7254	4.53337	9.25572	5.88634	3.95e-09	5.16e-08
1629	ENSMUSG00000031533.4	chr8	protein_coding	Mrps31	MGI:1913153	OTTMUSG00000060887.1	0	0	4.95819	6.01075	4.07665	9.25489	5.51532	3.48e-08	3.3e-07
1630	ENSMUSG00000023272.4	chr15	protein_coding	Creld2	MGI:1923987	OTTMUSG00000070735.1	0	0	18.2508	8.80059	12.0354	9.25421	5.80353	6.49e-09	7.86e-08
1631	ENSMUSG00000001095.5	chr11	protein_coding	Slc13a2	MGI:1276558	OTTMUSG00000000151.1	0	0	10.7129	5.01742	6.40576	9.25371	5.75311	8.76e-09	1.02e-07
1632	ENSMUSG00000002768.8	chr17	protein_coding	Mea1	MGI:96957	OTTMUSG00000072194.2	0	0	12.7687	5.53814	11.0029	9.25281	5.78316	7.33e-09	8.73e-08
1633	ENSMUSG00000026836.15	chr2	protein_coding	Acvr1	MGI:87911	OTTMUSG00000012677.4	0	0	4.15882	2.24801	4.65701	9.2494	5.81361	6.11e-09	7.46e-08
1634	ENSMUSG00000104693.1	chr3	sense_intronic	Gm42941	MGI:5663078	OTTMUSG00000054474.1	0	0	22.5094	4.53497	15.4423	9.24907	5.26552	1.4e-07	1.1e-06
1635	ENSMUSG00000035367.9	chr13	protein_coding	Rmi1	MGI:1921636	OTTMUSG00000068463.2	0	0	3.56512	1.56098	3.07238	9.2484	5.7861	7.2e-09	8.6e-08
1636	ENSMUSG00000021930.14	chr14	protein_coding	Spryd7	MGI:1913924	OTTMUSG00000027842.1	0	0	5.22372	3.53636	4.21796	9.24697	5.88514	3.98e-09	5.19e-08
1637	ENSMUSG00000034889.8	chr10	protein_coding	Cactin	MGI:1917562	OTTMUSG00000065063.1	0	0	6.99526	4.17633	7.41518	9.24462	5.87835	4.14e-09	5.39e-08
1638	ENSMUSG00000040219.4	chr9	protein_coding	Ttc12	MGI:2444588	OTTMUSG00000024805.1	0	0	2.78073	4.0958	3.99228	9.24458	5.52121	3.37e-08	3.21e-07
1639	ENSMUSG00000067586.4	chr13	protein_coding	S1pr3	MGI:1339365	OTTMUSG00000067417.1	0	0	5.3436	1.88283	4.97732	9.24283	5.6111	2.01e-08	2.05e-07
1640	ENSMUSG00000038060.15	chr9	protein_coding	Dlec1	MGI:2443671	OTTMUSG00000033511.3	0	0.00654363	6.82587	7.34348	6.14225	9.24094	5.8779	4.15e-09	5.4e-08
1641	ENSMUSG00000006315.9	chr7	protein_coding	Tmem147	MGI:1915011	OTTMUSG00000059370.1	0	0	19.3447	15.3304	10.6805	9.24003	5.57614	2.46e-08	2.44e-07
1642	ENSMUSG00000037946.11	chr13	protein_coding	Fgd3	MGI:1353657	OTTMUSG00000020966.1	0	0	3.03091	1.11015	4.96618	9.23939	5.28492	1.26e-07	1.01e-06
1643	ENSMUSG00000035521.13	chr17	protein_coding	Gnptg	MGI:2147006	MGI:2147006	0	0	9.33387	6.63247	6.84557	9.23921	5.81949	5.9e-09	7.27e-08
1644	ENSMUSG00000024269.11	chr18	protein_coding	Tpgs2	MGI:1913898	OTTMUSG00000033986.1	0	0	3.20187	1.65174	2.88589	9.2392	5.86094	4.6e-09	5.9e-08
1645	ENSMUSG00000040957.15	chr18	protein_coding	Cables1	MGI:1927065	OTTMUSG00000068688.2	0	0	4.63376	4.80713	3.45176	9.23739	5.5821	2.38e-08	2.37e-07
1646	ENSMUSG00000019437.17	chr11	protein_coding	Tlcd1	MGI:1915572	OTTMUSG00000000096.5	0	0	5.71163	2.01472	3.00774	9.23663	5.58625	2.32e-08	2.32e-07
1647	ENSMUSG00000025264.12	chrX	protein_coding	Tsr2	MGI:1916749	OTTMUSG00000019291.2	0	0	5.55104	3.89909	4.00282	9.23517	5.81227	6.16e-09	7.51e-08
1648	ENSMUSG00000005481.18	chr8	protein_coding	Ddx39	MGI:1915528	OTTMUSG00000026023.2	0	0	3.09818	3.78272	2.57057	9.23213	5.50005	3.8e-08	3.56e-07
1649	ENSMUSG00000060427.15	chr8	protein_coding	Zfp868	MGI:2142546	OTTMUSG00000031076.1	0	0	7.27105	4.29439	6.44307	9.23162	5.89979	3.64e-09	4.81e-08
1650	ENSMUSG00000041632.7	chr13	protein_coding	Mrps27	MGI:1919064	OTTMUSG00000067819.2	0	0	4.2393	12.9282	4.3084	9.23139	4.77718	1.78e-06	1.06e-05
1651	ENSMUSG00000026000.16	chr1	protein_coding	Lancl1	MGI:1336997	OTTMUSG00000021584.4	0	0	2.55417	2.79444	1.77861	9.23105	5.49373	3.94e-08	3.68e-07
1652	ENSMUSG00000050368.4	chr2	protein_coding	Hoxd10	MGI:96202	OTTMUSG00000016554.3	0	0	13.1801	6.73052	8.9017	9.23075	5.81055	6.23e-09	7.58e-08
1653	ENSMUSG00000047123.8	chr17	protein_coding	Ticam1	MGI:2147032	OTTMUSG00000016637.1	0	0	8.27454	3.17133	6.4504	9.23014	5.70217	1.18e-08	1.3e-07
1654	ENSMUSG00000037361.8	chr12	protein_coding	Sf3b6	MGI:1913305	OTTMUSG00000065266.1	0	0	5.09559	7.33964	4.33481	9.22853	5.36221	8.22e-08	6.97e-07
1655	ENSMUSG00000028140.13	chr3	protein_coding	Mrpl9	MGI:2137211	OTTMUSG00000022464.1	0	0.0162102	18.5587	17.2099	14.5446	9.2283	5.91509	3.32e-09	4.48e-08
1656	ENSMUSG00000027339.15	chr2	protein_coding	Rassf2	MGI:2442060	OTTMUSG00000016204.6	0	0	1.40388	0.881696	2.09064	9.22708	5.67658	1.37e-08	1.48e-07
1657	ENSMUSG00000014859.9	chr8	protein_coding	E2f4	MGI:103012	OTTMUSG00000062044.1	0	0	10.1851	3.27945	8.58855	9.22705	5.56447	2.63e-08	2.58e-07
1658	ENSMUSG00000097333.7	chr13	protein_coding	Zfp87	MGI:107768	OTTMUSG00000042797.1	0	0	5.95225	4.82753	7.04341	9.22679	5.85006	4.91e-09	6.23e-08
1659	ENSMUSG00000024807.18	chr19	protein_coding	Syvn1	MGI:1921376	OTTMUSG00000032981.3	0	0	6.13736	1.37357	3.79087	9.22574	5.33068	9.78e-08	8.07e-07
1660	ENSMUSG00000043140.10	chr16	protein_coding	Tmem186	MGI:1913940	OTTMUSG00000025205.3	0	0	6.48404	3.47401	5.43198	9.22526	5.87011	4.35e-09	5.62e-08
1661	ENSMUSG00000029452.18	chr5	protein_coding	Tmem116	MGI:1924712	OTTMUSG00000023447.8	0	0	6.69181	2.91957	4.52312	9.22522	5.75799	8.51e-09	9.92e-08
1662	ENSMUSG00000035266.16	chr5	protein_coding	Helq	MGI:2176740	OTTMUSG00000026173.4	0	0	3.95338	2.29227	4.02432	9.22304	5.86844	4.4e-09	5.67e-08
1663	ENSMUSG00000031352.10	chrX	protein_coding	Hccs	MGI:106911	OTTMUSG00000019596.2	0	0	4.30217	2.91925	2.61527	9.2225	5.71087	1.12e-08	1.25e-07
1664	ENSMUSG00000025076.11	chr19	protein_coding	Casp7	MGI:109383	OTTMUSG00000074414.2	0	0	4.60052	3.28734	3.64649	9.22207	5.84476	5.07e-09	6.38e-08
1665	ENSMUSG00000056427.10	chr11	protein_coding	Slit3	MGI:1315202	OTTMUSG00000005411.1	0	0	3.0177	1.39167	4.36832	9.22067	5.52408	3.31e-08	3.16e-07
1666	ENSMUSG00000034201.13	chr11	protein_coding	Gas2l1	MGI:1926176	OTTMUSG00000005073.3	0	0	2.73884	1.53574	4.36272	9.21894	5.56089	2.68e-08	2.63e-07
1667	ENSMUSG00000018651.14	chr11	protein_coding	Tada2a	MGI:2144471	OTTMUSG00000000969.2	0	0	5.63222	5.38063	5.71293	9.21769	5.76921	7.96e-09	9.35e-08
1668	ENSMUSG00000002409.18	chr7	protein_coding	Dyrk1b	MGI:1330302	OTTMUSG00000037983.3	0	0	6.88982	4.46071	7.75294	9.21494	5.85758	4.7e-09	6.01e-08
1669	ENSMUSG00000023284.15	chr5	protein_coding	Zfp605	MGI:2444933	OTTMUSG00000022595.2	0	0	3.99776	2.83983	8.06609	9.2148	5.46091	4.74e-08	4.34e-07
1670	ENSMUSG00000028041.17	chr3	protein_coding	Adam15	MGI:1333882	OTTMUSG00000022081.3	0	0	3.39496	1.60955	3.54335	9.21434	5.75177	8.83e-09	1.02e-07
1671	ENSMUSG00000048930.12	chr6	protein_coding	Tada3	MGI:1915724	OTTMUSG00000023740.3	0	0	4.92679	3.20986	5.05524	9.21237	5.88661	3.94e-09	5.16e-08
1672	ENSMUSG00000028411.15	chr4	protein_coding	Aptx	MGI:1913658	OTTMUSG00000006564.2	0	0	3.4414	2.00825	3.30692	9.2116	5.87728	4.17e-09	5.41e-08
1673	ENSMUSG00000095123.1	chr10	lincRNA	Gm21781	MGI:5433945	OTTMUSG00000042368.1	0	0	5.1978	1.03881	5.09159	9.21144	5.14939	2.61e-07	1.92e-06
1674	ENSMUSG00000095362.7	chr2	protein_coding	Gm14325	MGI:3702875	OTTMUSG00000016325.4	0	0	10.0706	7.04103	14.7329	9.21056	5.71868	1.07e-08	1.2e-07
1675	ENSMUSG00000020034.7	chr10	protein_coding	Tcp11l2	MGI:2444679	OTTMUSG00000032574.1	0	0	4.06636	6.0695	3.58248	9.21045	5.33652	9.47e-08	7.86e-07
1676	ENSMUSG00000025366.8	chr10	protein_coding	Esyt1	MGI:1344426	OTTMUSG00000064819.2	0	0	2.26923	1.58788	3.193	9.20612	5.74376	9.26e-09	1.07e-07
1677	ENSMUSG00000048997.17	chr3	protein_coding	Atxn7l2	MGI:1919772	OTTMUSG00000007195.4	0	0	5.89814	0.625933	4.73584	9.20608	4.78878	1.68e-06	1e-05
1678	ENSMUSG00000051977.16	chr17	protein_coding	Prdm9	MGI:2384854	OTTMUSG00000032999.3	0	0	4.56131	1.92257	5.78181	9.20604	5.55342	2.8e-08	2.73e-07
1679	ENSMUSG00000033703.9	chr8	protein_coding	Fcsk	MGI:1916071	OTTMUSG00000061895.1	0	0	2.22812	3.29747	1.99545	9.20464	5.34877	8.86e-08	7.43e-07
1680	ENSMUSG00000039405.7	chr7	protein_coding	Prss23	MGI:1923703	OTTMUSG00000059648.1	0	0	4.67636	3.09523	5.80937	9.20384	5.80659	6.38e-09	7.74e-08
1681	ENSMUSG00000045414.7	chr9	protein_coding	Dipk2a	MGI:1916111	OTTMUSG00000046987.1	0	0	5.00759	3.22666	4.62149	9.20303	5.88989	3.86e-09	5.07e-08
1682	ENSMUSG00000057842.14	chr13	protein_coding	Zfp595	MGI:3040707	OTTMUSG00000036831.2	0	0	2.99952	1.929	4.54836	9.20286	5.65709	1.54e-08	1.62e-07
1683	ENSMUSG00000044795.12	chr11	protein_coding	Cyb5d1	MGI:2685586	OTTMUSG00000005976.1	0	0	13.16	7.26464	11.5108	9.20103	5.86387	4.52e-09	5.82e-08
1684	ENSMUSG00000022900.14	chr16	protein_coding	Ildr1	MGI:2146574	OTTMUSG00000014981.2	0	0	5.59163	2.38653	4.13409	9.2008	5.74744	9.06e-09	1.05e-07
1685	ENSMUSG00000020743.15	chr11	protein_coding	Mif4gd	MGI:1916924	OTTMUSG00000003475.2	0	0	11.9511	4.6607	9.43766	9.19915	5.69286	1.25e-08	1.36e-07
1686	ENSMUSG00000024440.13	chr18	protein_coding	Pcdh12	MGI:1855700	OTTMUSG00000050571.2	0	0	2.61494	2.60164	2.87721	9.19783	5.74517	9.18e-09	1.06e-07
1687	ENSMUSG00000103672.1	chr9	TEC	Gm37621	MGI:5610849	OTTMUSG00000048436.2	0	0	3.98312	0.865037	4.9507	9.19769	5.08791	3.62e-07	2.56e-06
1688	ENSMUSG00000117465.1	chr18	lincRNA	Gm49980	MGI:6275257	OTTMUSG00000073073.1	0	0	10.3541	12.1332	19.2888	9.19756	5.56022	2.69e-08	2.64e-07
1689	ENSMUSG00000033389.16	chr11	protein_coding	Arhgap44	MGI:2144423	OTTMUSG00000005898.4	0	0	2.72234	2.74305	2.93869	9.19676	5.7334	9.84e-09	1.12e-07
1690	ENSMUSG00000024414.13	chr11	protein_coding	Mrpl27	MGI:2137224	OTTMUSG00000002021.2	0	0	26.3209	12.1639	13.5089	9.19609	5.63093	1.79e-08	1.85e-07
1691	ENSMUSG00000002565.16	chr12	protein_coding	Scin	MGI:1306794	OTTMUSG00000027556.1	0	0.0292205	19.3825	40.2462	27.5382	9.19591	6.48615	8.81e-11	2.38e-09
1692	ENSMUSG00000085793.2	chr12	protein_coding	Lin52	MGI:3045391	OTTMUSG00000067079.1	0	0	8.53119	3.18028	5.05646	9.19567	5.62919	1.81e-08	1.87e-07
1693	ENSMUSG00000016495.12	chr19	protein_coding	Plgrkt	MGI:1915009	OTTMUSG00000033020.3	0	0	6.16364	2.42358	5.16702	9.19543	5.6882	1.28e-08	1.39e-07
1694	ENSMUSG00000003299.10	chr9	protein_coding	Mrpl4	MGI:2137210	OTTMUSG00000063045.2	0	0	7.34326	6.72917	4.39121	9.19517	5.51023	3.58e-08	3.38e-07
1695	ENSMUSG00000020818.16	chr11	protein_coding	Mfsd11	MGI:1917150	OTTMUSG00000003791.9	0	0	2.881	1.60801	2.72747	9.19388	5.85446	4.79e-09	6.1e-08
1696	ENSMUSG00000006611.15	chr13	protein_coding	Hfe	MGI:109191	OTTMUSG00000000737.3	0	0	4.98012	3.5456	5.55696	9.19263	5.85715	4.71e-09	6.02e-08
1697	ENSMUSG00000017667.9	chr2	protein_coding	Zfp334	MGI:2388656	OTTMUSG00000001117.3	0	0	2.04674	1.62686	2.41249	9.19236	5.8325	5.46e-09	6.8e-08
1698	ENSMUSG00000028690.4	chr4	protein_coding	Mmachc	MGI:1914346	OTTMUSG00000009547.1	0	0	8.07649	8.65948	4.57381	9.19177	5.3531	8.65e-08	7.29e-07
1699	ENSMUSG00000001062.18	chr8	protein_coding	Vps9d1	MGI:1914143	OTTMUSG00000030130.2	0	0	3.91413	1.77896	4.3642	9.18876	5.67433	1.39e-08	1.49e-07
1700	ENSMUSG00000002416.13	chr6	protein_coding	Ndufb2	MGI:1915448	OTTMUSG00000026896.1	0	0	3.976	1.98601	3.09704	9.18639	5.81488	6.07e-09	7.43e-08
1701	ENSMUSG00000028128.13	chr3	protein_coding	F3	MGI:88381	OTTMUSG00000052233.1	0	0	7.33074	2.94346	10.3572	9.1795	5.42581	5.77e-08	5.13e-07
1702	ENSMUSG00000031838.8	chr8	processed_transcript	Ifi30	MGI:2137648	OTTMUSG00000061545.1	0	0	20.0307	15.9021	13.62	9.17895	5.68013	1.35e-08	1.45e-07
1703	ENSMUSG00000021822.3	chr14	protein_coding	Plau	MGI:97611	OTTMUSG00000068785.1	0.124759	0	157.257	84.2339	136.172	9.1786	8.14624	3.75e-16	8.21e-14
1704	ENSMUSG00000005968.14	chr3	protein_coding	Tuft1	MGI:109572	OTTMUSG00000019566.6	0	0	5.91538	3.05705	7.44418	9.17831	5.67187	1.41e-08	1.51e-07
1705	ENSMUSG00000039182.6	chr13	protein_coding	AW209491	MGI:2145422	OTTMUSG00000066959.1	0	0	7.06852	4.25805	5.11569	9.17747	5.81464	6.08e-09	7.43e-08
1706	ENSMUSG00000048108.13	chr6	protein_coding	Tmem72	MGI:2442707	OTTMUSG00000027031.2	0	0.00765258	11.0391	3.99322	10.8004	9.17656	7.5957	3.06e-14	3.63e-12
1707	ENSMUSG00000020770.13	chr11	protein_coding	Unk	MGI:2442456	OTTMUSG00000003686.2	0	0	5.28593	2.26487	3.96464	9.17482	5.73404	9.81e-09	1.12e-07
1708	ENSMUSG00000024030.7	chr17	protein_coding	Abcg1	MGI:107704	OTTMUSG00000025573.2	0	0	2.65695	1.84558	2.26026	9.17435	5.84845	4.96e-09	6.27e-08
1709	ENSMUSG00000035142.18	chr12	protein_coding	Nubpl	MGI:1924076	OTTMUSG00000032938.2	0	0	3.0142	4.00924	2.3197	9.17422	5.349	8.84e-08	7.43e-07
1710	ENSMUSG00000038836.15	chr6	protein_coding	Agbl3	MGI:1923473	OTTMUSG00000014803.5	0	0	1.93507	0.821629	1.8253	9.17415	5.69589	1.23e-08	1.34e-07
1711	ENSMUSG00000029387.10	chr5	protein_coding	Gtf2h3	MGI:1277143	OTTMUSG00000024483.2	0	0	2.66785	2.90508	1.8819	9.17363	5.47077	4.48e-08	4.12e-07
1712	ENSMUSG00000024766.15	chr19	protein_coding	Lipo3	MGI:2147592	OTTMUSG00000033059.3	0	0	3.83809	1.97537	4.34869	9.17362	5.7322	9.91e-09	1.13e-07
1713	ENSMUSG00000031351.15	chrX	protein_coding	Zfp185	MGI:108095	OTTMUSG00000017674.4	0	0	3.88804	5.15184	3.51534	9.17294	5.43432	5.5e-08	4.93e-07
1714	ENSMUSG00000026692.12	chr1	protein_coding	Fmo4	MGI:2429497	OTTMUSG00000021469.4	0	0	4.57692	4.53362	3.73783	9.17106	5.62874	1.82e-08	1.87e-07
1715	ENSMUSG00000029624.10	chr5	protein_coding	Ptcd1	MGI:1919049	OTTMUSG00000023010.3	0	0	4.53861	5.87541	3.78219	9.17082	5.4136	6.18e-08	5.44e-07
1716	ENSMUSG00000000157.16	chr16	protein_coding	Itgb2l	MGI:1277979	OTTMUSG00000020391.3	0	0	4.13403	0.632287	7.68055	9.17053	4.63034	3.65e-06	2.01e-05
1717	ENSMUSG00000060860.8	chr7	protein_coding	Ube2s	MGI:1925141	OTTMUSG00000058431.3	0	0	4.57153	1.96299	3.36903	9.17011	5.73072	1e-08	1.14e-07
1718	ENSMUSG00000018322.10	chr2	protein_coding	Tomm34	MGI:1914395	OTTMUSG00000016136.1	0	0	7.6171	3.79577	5.10055	9.16852	5.76234	8.3e-09	9.7e-08
1719	ENSMUSG00000026248.9	chr1	protein_coding	Mrpl44	MGI:1916413	OTTMUSG00000047890.1	0	0	8.02985	12.3504	7.42493	9.16682	5.3065	1.12e-07	9.05e-07
1720	ENSMUSG00000023050.9	chr15	protein_coding	Map3k12	MGI:1346881	OTTMUSG00000036001.3	0	0	2.25343	0.975071	2.4651	9.16677	5.63829	1.72e-08	1.79e-07
1721	ENSMUSG00000021276.10	chr12	protein_coding	Cinp	MGI:1914486	OTTMUSG00000066282.1	0	0	5.23007	3.43615	4.03192	9.16645	5.82159	5.83e-09	7.2e-08
1722	ENSMUSG00000079469.10	chr9	protein_coding	Pigb	MGI:1891825	OTTMUSG00000044840.2	0	0	2.11558	0.662779	2.2133	9.16634	5.42644	5.75e-08	5.12e-07
1723	ENSMUSG00000019795.17	chr10	protein_coding	Pcmt1	MGI:97502	OTTMUSG00000034975.3	0	0	4.21997	3.26386	2.73874	9.16602	5.65684	1.54e-08	1.62e-07
1724	ENSMUSG00000014778.10	chr8	protein_coding	Fhod1	MGI:2679008	OTTMUSG00000029936.1	0	0	4.86995	2.19729	3.77091	9.16404	5.75578	8.62e-09	1e-07
1725	ENSMUSG00000033216.9	chr6	protein_coding	Eefsec	MGI:2137092	OTTMUSG00000057348.2	0	0	5.11475	7.0479	4.16164	9.15871	5.33816	9.39e-08	7.81e-07
1726	ENSMUSG00000020873.15	chr11	protein_coding	Slc35b1	MGI:1343133	OTTMUSG00000001658.5	0	0	9.89085	5.40783	6.97511	9.15761	5.79033	7.02e-09	8.41e-08
1727	ENSMUSG00000037997.12	chr6	protein_coding	Parp11	MGI:2141505	OTTMUSG00000023340.5	0	0	2.21155	1.6309	3.18513	9.1574	5.70903	1.14e-08	1.26e-07
1728	ENSMUSG00000026784.14	chr2	protein_coding	Pdss1	MGI:1889278	OTTMUSG00000016619.3	0	0	4.84989	2.97191	3.74072	9.1562	5.825	5.71e-09	7.07e-08
1729	ENSMUSG00000040829.14	chr11	protein_coding	Zmynd15	MGI:3603821	OTTMUSG00000006043.7	0	0	3.7991	0.355644	8.01885	9.15467	4.32251	1.54e-05	7.28e-05
1730	ENSMUSG00000028713.17	chr4	protein_coding	Cyp4b1	MGI:103225	OTTMUSG00000008682.6	0	0	6.90674	4.06338	11.3089	9.15423	5.52288	3.33e-08	3.18e-07
1731	ENSMUSG00000034617.7	chr13	protein_coding	Mtrr	MGI:1891037	OTTMUSG00000067117.2	0	0	3.90523	2.39009	3.15225	9.15406	5.83776	5.29e-09	6.61e-08
1732	ENSMUSG00000042292.18	chr15	protein_coding	Mrtfa	MGI:2384495	OTTMUSG00000034068.4	0	0	3.41081	1.60924	2.78306	9.15371	5.77218	7.83e-09	9.24e-08
1733	ENSMUSG00000058420.8	chr7	protein_coding	Syt17	MGI:104966	OTTMUSG00000057261.3	0	0	3.60893	2.76537	2.86279	9.15188	5.76947	7.95e-09	9.34e-08
1734	ENSMUSG00000022098.10	chr14	protein_coding	Bmp1	MGI:88176	OTTMUSG00000069182.1	0	0	2.39589	1.28732	1.89688	9.15114	5.81658	6.01e-09	7.36e-08
1735	ENSMUSG00000022193.7	chr14	protein_coding	Psmb5	MGI:1194513	OTTMUSG00000069490.1	0	0	12.951	26.8786	8.37919	9.15108	4.8539	1.21e-06	7.52e-06
1736	ENSMUSG00000023764.18	chr11	protein_coding	Sfi1	MGI:1926137	OTTMUSG00000005013.13	0	0	2.39916	1.64356	2.42226	9.15096	5.8512	4.88e-09	6.19e-08
1737	ENSMUSG00000004393.10	chr11	protein_coding	Ddx56	MGI:1277172	OTTMUSG00000000779.2	0	0	7.21086	5.92059	5.70902	9.1502	5.72948	1.01e-08	1.14e-07
1738	ENSMUSG00000078485.3	chr4	protein_coding	Plekhn1	MGI:2387630	OTTMUSG00000065637.2	0	0	2.71813	1.09591	2.25141	9.1493	5.67761	1.37e-08	1.47e-07
1739	ENSMUSG00000026171.12	chr1	protein_coding	Rnf25	MGI:1890215	OTTMUSG00000021746.19	0	0	8.3548	6.8577	6.63043	9.14753	5.72913	1.01e-08	1.14e-07
1740	ENSMUSG00000070462.4	chr7	protein_coding	Tlnrd1	MGI:1891420	OTTMUSG00000030367.1	0	0	4.07144	2.24929	4.89938	9.14562	5.71679	1.09e-08	1.21e-07
1741	ENSMUSG00000032300.7	chr9	protein_coding	1700017B05Rik	MGI:1921461	OTTMUSG00000063140.1	0	0	3.39809	1.4746	4.8105	9.14516	5.45578	4.88e-08	4.44e-07
1742	ENSMUSG00000046679.16	chr6	protein_coding	C87436	MGI:2141787	OTTMUSG00000024070.5	0	0	4.8867	2.83958	4.273	9.1448	5.83948	5.24e-09	6.56e-08
1743	ENSMUSG00000032553.14	chr9	protein_coding	Srprb	MGI:102964	OTTMUSG00000035366.6	0	0	5.2399	2.78544	3.42452	9.14426	5.74577	9.15e-09	1.06e-07
1744	ENSMUSG00000045215.17	chr18	protein_coding	Asxl3	MGI:2685175	OTTMUSG00000026799.4	0	0	0.857866	0.538096	1.79416	9.14353	5.33181	9.72e-08	8.04e-07
1745	ENSMUSG00000039163.10	chr9	protein_coding	Cmc1	MGI:1915149	OTTMUSG00000062899.1	0	0	17.9941	8.70156	15.851	9.14323	5.77133	7.86e-09	9.27e-08
1746	ENSMUSG00000038990.14	chr2	protein_coding	Cables2	MGI:2182335	OTTMUSG00000016283.1	0	0	4.80181	1.74048	4.46145	9.13868	5.56834	2.57e-08	2.54e-07
1747	ENSMUSG00000060376.7	chr7	protein_coding	Bckdha	MGI:107701	OTTMUSG00000058394.1	0	0	5.94874	12.661	3.96677	9.13749	4.84054	1.29e-06	7.98e-06
1748	ENSMUSG00000019718.8	chr12	protein_coding	L3hypdh	MGI:1914467	OTTMUSG00000027641.1	0	0	7.41565	5.88308	4.24853	9.1373	5.53893	3.04e-08	2.94e-07
1749	ENSMUSG00000000159.16	chr16	protein_coding	Igsf5	MGI:1919308	OTTMUSG00000020392.2	0	0	7.68547	2.86844	9.5237	9.13582	5.44026	5.32e-08	4.79e-07
1750	ENSMUSG00000005107.13	chr5	protein_coding	Slc2a9	MGI:2152844	OTTMUSG00000026252.5	0	0	4.60667	2.36506	2.6178	9.13431	5.66158	1.5e-08	1.59e-07
1751	ENSMUSG00000035585.16	chr7	protein_coding	Tsen34	MGI:1913328	OTTMUSG00000023033.10	0	0	8.46567	5.20574	5.25827	9.13422	5.69988	1.2e-08	1.32e-07
1752	ENSMUSG00000019857.7	chr10	protein_coding	Asf1a	MGI:1913653	OTTMUSG00000064655.2	0	0	4.39009	4.46488	3.91452	9.1342	5.62702	1.83e-08	1.89e-07
1753	ENSMUSG00000056698.11	chr6	protein_coding	Elmod3	MGI:2445168	OTTMUSG00000023557.3	0	0	6.29781	2.87993	4.69532	9.13242	5.73845	9.55e-09	1.09e-07
1754	ENSMUSG00000039357.2	chr14	protein_coding	Fut11	MGI:1920318	OTTMUSG00000068775.1	0	0	4.26511	2.63817	4.55188	9.13218	5.81309	6.13e-09	7.48e-08
1755	ENSMUSG00000039065.11	chr15	protein_coding	Atpsckmt	MGI:1915323	OTTMUSG00000030807.2	0	0	4.18967	1.09555	4.49474	9.13203	5.25932	1.45e-07	1.14e-06
1756	ENSMUSG00000059839.9	chr13	protein_coding	Zfp874b	MGI:3040702	OTTMUSG00000042795.2	0	0	4.96906	2.89687	5.02103	9.13152	5.81287	6.14e-09	7.49e-08
1757	ENSMUSG00000047205.12	chr11	protein_coding	Dusp18	MGI:1922469	OTTMUSG00000005037.1	0	0	4.04603	1.83149	4.89069	9.13053	5.58658	2.32e-08	2.32e-07
1758	ENSMUSG00000028937.14	chr4	protein_coding	Acot7	MGI:1917275	OTTMUSG00000010306.5	0	0	6.43935	9.99472	4.27141	9.13002	5.10404	3.32e-07	2.38e-06
1759	ENSMUSG00000079018.10	chr15	protein_coding	Ly6c1	MGI:96882	OTTMUSG00000045162.5	0	0	13.5499	9.03856	5.54109	9.12988	5.37006	7.87e-08	6.71e-07
1760	ENSMUSG00000070709.12	chr7	protein_coding	Zfp974	MGI:1920680	OTTMUSG00000027201.2	0	0	2.37194	1.27282	2.91087	9.12875	5.67834	1.36e-08	1.46e-07
1761	ENSMUSG00000040521.11	chr10	protein_coding	Tsfm	MGI:1913649	OTTMUSG00000030579.2	0	0	6.08097	5.57956	4.29804	9.12793	5.57742	2.44e-08	2.43e-07
1762	ENSMUSG00000028990.13	chr4	protein_coding	Lzic	MGI:1916401	OTTMUSG00000010270.2	0	0	10.1131	6.63636	8.98731	9.12625	5.83591	5.35e-09	6.68e-08
1763	ENSMUSG00000027963.14	chr3	protein_coding	Extl2	MGI:1889574	OTTMUSG00000022635.2	0	0	5.58764	3.26594	5.21612	9.12512	5.82537	5.7e-09	7.06e-08
1764	ENSMUSG00000041577.5	chr1	protein_coding	Prelp	MGI:2151110	OTTMUSG00000026872.2	0	0	6.93234	1.22342	6.17531	9.12416	5.04571	4.52e-07	3.12e-06
1765	ENSMUSG00000020737.12	chr11	protein_coding	Jpt1	MGI:1096361	OTTMUSG00000003443.2	0	0	9.72793	4.80826	8.23874	9.1236	5.77314	7.78e-09	9.21e-08
1766	ENSMUSG00000032578.7	chr9	protein_coding	Cish	MGI:103159	OTTMUSG00000036835.3	0	0	3.64787	1.30283	2.82675	9.12271	5.58855	2.29e-08	2.3e-07
1767	ENSMUSG00000020319.9	chr11	protein_coding	Wdpcp	MGI:2144467	OTTMUSG00000005251.1	0	0	2.06418	3.25903	2.15899	9.12111	5.30861	1.1e-07	8.96e-07
1768	ENSMUSG00000078866.10	chr2	protein_coding	Zfp970	MGI:3652255	OTTMUSG00000016588.3	0	0	7.89123	5.71992	8.35402	9.12076	5.82124	5.84e-09	7.21e-08
1769	ENSMUSG00000033458.17	chr7	protein_coding	Fan1	MGI:3045266	OTTMUSG00000026085.5	0	0	2.68107	2.05336	3.10704	9.11958	5.79496	6.83e-09	8.21e-08
1770	ENSMUSG00000050954.15	chr13	protein_coding	Zfp169	MGI:1915161	OTTMUSG00000038565.2	0	0	2.21891	1.0632	2.88057	9.11953	5.56797	2.58e-08	2.54e-07
1771	ENSMUSG00000045930.3	chr12	protein_coding	Clec14a	MGI:1914114	OTTMUSG00000065654.1	0	0	4.26099	2.79709	3.34407	9.11696	5.79672	6.76e-09	8.14e-08
1772	ENSMUSG00000078862.10	chr2	protein_coding	Gm14326	MGI:3709298	OTTMUSG00000016327.4	0	0	5.39705	3.39848	8.18144	9.11577	5.59406	2.22e-08	2.23e-07
1773	ENSMUSG00000057137.9	chr6	protein_coding	Tmem140	MGI:1915737	OTTMUSG00000022811.5	0	0	3.10585	0.755623	4.86623	9.11559	4.97776	6.43e-07	4.31e-06
1774	ENSMUSG00000029859.6	chr6	protein_coding	Epha1	MGI:107381	OTTMUSG00000057494.1	0	0	5.65269	2.43611	4.39541	9.11484	5.70016	1.2e-08	1.32e-07
1775	ENSMUSG00000052031.8	chr17	protein_coding	Tagap1	MGI:1919786	OTTMUSG00000071989.1	0	0	10.6895	2.76503	8.41893	9.11451	5.34871	8.86e-08	7.43e-07
1776	ENSMUSG00000023806.10	chr17	protein_coding	Rsph3b	MGI:3630308	OTTMUSG00000071987.1	0	0	6.51874	3.07291	6.1094	9.11392	5.72488	1.04e-08	1.17e-07
1777	ENSMUSG00000023206.16	chr2	protein_coding	Il15ra	MGI:104644	OTTMUSG00000011178.9	0	0	5.25695	1.54639	4.4893	9.11251	5.42406	5.83e-08	5.18e-07
1778	ENSMUSG00000023892.8	chr17	protein_coding	Zfp51	MGI:99198	OTTMUSG00000072065.1	0	0	6.1039	4.4361	8.01058	9.11203	5.73509	9.75e-09	1.11e-07
1779	ENSMUSG00000045854.4	chr4	protein_coding	Lyrm2	MGI:1917573	OTTMUSG00000004974.2	0	0	16.022	11.7444	13.4568	9.11085	5.78606	7.21e-09	8.6e-08
1780	ENSMUSG00000024427.7	chr18	protein_coding	Spry4	MGI:1345144	OTTMUSG00000073472.1	0	0	4.0597	2.15616	3.96629	9.11059	5.7727	7.8e-09	9.22e-08
1781	ENSMUSG00000032014.6	chr9	protein_coding	Oaf	MGI:94852	OTTMUSG00000063150.1	0	0	9.64754	3.24217	5.91885	9.10821	5.52767	3.25e-08	3.1e-07
1782	ENSMUSG00000067629.13	chr17	protein_coding	Syngap1	MGI:3039785	OTTMUSG00000049838.10	0	0	3.16608	0.928144	3.14153	9.1079	5.36583	8.06e-08	6.86e-07
1783	ENSMUSG00000042632.17	chr15	protein_coding	Pla2g6	MGI:1859152	OTTMUSG00000037241.7	0	0	3.18603	1.69437	4.05757	9.10533	5.6339	1.76e-08	1.83e-07
1784	ENSMUSG00000029500.16	chr5	protein_coding	Pgam5	MGI:1919792	OTTMUSG00000026211.3	0	0	7.27754	6.11647	6.07079	9.10375	5.71089	1.12e-08	1.25e-07
1785	ENSMUSG00000027999.15	chr3	protein_coding	Pla2g12a	MGI:1913600	OTTMUSG00000054638.5	0	0	6.64162	1.98737	4.88321	9.10343	5.45806	4.81e-08	4.39e-07
1786	ENSMUSG00000029338.13	chr5	protein_coding	Antxr2	MGI:1919164	OTTMUSG00000053314.2	0	0	2.56246	1.57683	3.04873	9.10098	5.74186	9.36e-09	1.08e-07
1787	ENSMUSG00000020577.17	chr12	protein_coding	Tspan13	MGI:1913359	OTTMUSG00000027581.3	0	0	7.99514	6.46807	3.95605	9.10046	5.39921	6.69e-08	5.84e-07
1788	ENSMUSG00000033849.3	chr1	protein_coding	B3galt2	MGI:1349461	OTTMUSG00000030947.2	0	0	1.99915	1.00861	2.20223	9.10024	5.68931	1.28e-08	1.39e-07
1789	ENSMUSG00000040813.16	chr9	protein_coding	Tex264	MGI:1096570	OTTMUSG00000049427.7	0	0	8.29802	3.79117	4.61075	9.09918	5.61315	1.99e-08	2.03e-07
1790	ENSMUSG00000079042.10	chr8	protein_coding	Apela	MGI:3642370	OTTMUSG00000032906.3	0	0	21.8998	14.4966	9.69351	9.09878	5.41376	6.17e-08	5.44e-07
1791	ENSMUSG00000025466.19	chr7	protein_coding	Fuom	MGI:1916314	OTTMUSG00000027343.3	0	0	6.6934	2.65419	5.54552	9.09588	5.63284	1.77e-08	1.84e-07
1792	ENSMUSG00000051355.18	chr11	protein_coding	Commd1	MGI:109474	OTTMUSG00000005270.2	0	0	3.51449	1.96424	2.49172	9.09437	5.75313	8.76e-09	1.02e-07
1793	ENSMUSG00000060981.7	chr13	protein_coding	H4c8	MGI:2448427	OTTMUSG00000000568.2	0	0	32.784	46.1942	11.5819	9.09362	4.79626	1.62e-06	9.71e-06
1794	ENSMUSG00000105987.4	chr5	processed_transcript	AI506816	MGI:2140929	OTTMUSG00000053504.2	0	0	3.09228	2.34288	5.14368	9.09356	5.57031	2.54e-08	2.52e-07
1795	ENSMUSG00000023452.19	chr5	protein_coding	Pisd	MGI:2445114	OTTMUSG00000021306.8	0	0	3.03352	2.50326	2.43845	9.09264	5.69747	1.22e-08	1.33e-07
1796	ENSMUSG00000020941.7	chr11	protein_coding	Map3k14	MGI:1858204	OTTMUSG00000003049.1	0	0	2.14759	1.07421	4.23927	9.09256	5.23535	1.65e-07	1.27e-06
1797	ENSMUSG00000019945.10	chr10	protein_coding	Cabcoco1	MGI:1920537	OTTMUSG00000022968.4	0	0	13.1356	14.1772	7.75536	9.09215	5.31639	1.06e-07	8.65e-07
1798	ENSMUSG00000022346.16	chr15	protein_coding	Myc	MGI:97250	OTTMUSG00000034892.5	0	0	5.68706	3.01878	9.10677	9.09124	5.44824	5.09e-08	4.61e-07
1799	ENSMUSG00000021125.6	chr12	protein_coding	Arg2	MGI:1330806	OTTMUSG00000033846.1	0	0	6.75906	16.471	5.69869	9.09042	4.81142	1.5e-06	9.06e-06
1800	ENSMUSG00000036632.9	chr3	protein_coding	Alg5	MGI:1913498	OTTMUSG00000028217.2	0	0	5.23613	3.04134	4.38048	9.08912	5.79927	6.66e-09	8.05e-08
1801	ENSMUSG00000015224.10	chr4	protein_coding	Cyp2j9	MGI:1921769	OTTMUSG00000007935.2	0	0	7.62659	1.57836	5.8	9.08533	5.17583	2.27e-07	1.7e-06
1802	ENSMUSG00000028048.11	chr3	protein_coding	Gba	MGI:95665	OTTMUSG00000052631.1	0	0	7.10376	4.14787	7.21955	9.08459	5.78109	7.42e-09	8.82e-08
1803	ENSMUSG00000026958.13	chr2	protein_coding	Dpp7	MGI:1933213	OTTMUSG00000011997.1	0	0	5.26598	3.43384	5.33863	9.08409	5.80507	6.43e-09	7.8e-08
1804	ENSMUSG00000028843.8	chr4	protein_coding	Sh3bgrl3	MGI:1920973	OTTMUSG00000010335.2	0	0	31.5259	9.89235	18.0157	9.08399	5.45745	4.83e-08	4.4e-07
1805	ENSMUSG00000022706.16	chr16	protein_coding	Mrpl40	MGI:1332635	OTTMUSG00000026128.3	0	0	8.4549	10.3654	5.99492	9.08373	5.31998	1.04e-07	8.5e-07
1806	ENSMUSG00000039646.5	chr16	protein_coding	Vasn	MGI:2177651	OTTMUSG00000024383.3	0	0	6.11737	3.48978	6.10737	9.08234	5.77693	7.61e-09	9.03e-08
1807	ENSMUSG00000035171.9	chr19	protein_coding	1110059E24Rik	MGI:1913456	OTTMUSG00000042308.1	0	0	5.75779	4.16874	5.12736	9.08122	5.78814	7.12e-09	8.51e-08
1808	ENSMUSG00000032135.15	chr9	protein_coding	Mcam	MGI:1933966	OTTMUSG00000016731.3	0	0	6.40835	3.40851	4.20181	9.08045	5.70637	1.15e-08	1.28e-07
1809	ENSMUSG00000060678.5	chr13	protein_coding	H4c3	MGI:2448421	OTTMUSG00000000559.2	0	0	23.9636	21.2798	8.65002	9.07965	5.10597	3.29e-07	2.36e-06
1810	ENSMUSG00000020495.13	chr11	protein_coding	Smg8	MGI:1921383	OTTMUSG00000001221.2	0	0	4.38471	5.58486	3.58818	9.07952	5.36372	8.15e-08	6.93e-07
1811	ENSMUSG00000074247.10	chr8	protein_coding	Dda1	MGI:1913748	OTTMUSG00000032855.1	0	0	7.57363	3.56006	5.54483	9.07866	5.71254	1.11e-08	1.24e-07
1812	ENSMUSG00000031706.7	chr8	protein_coding	Rfx1	MGI:105982	OTTMUSG00000061193.1	0	0	3.15649	1.31915	3.00103	9.0777	5.62145	1.89e-08	1.94e-07
1813	ENSMUSG00000025236.11	chr9	protein_coding	Adpgk	MGI:1919391	OTTMUSG00000063291.2	0	0	2.11704	1.24271	1.48205	9.07637	5.73582	9.7e-09	1.11e-07
1814	ENSMUSG00000022771.17	chr16	protein_coding	Ppil2	MGI:2447857	OTTMUSG00000024117.2	0.00683622	0	6.05993	7.19943	5.98763	9.07514	5.72753	1.02e-08	1.15e-07
1815	ENSMUSG00000035890.9	chr10	protein_coding	Rnf126	MGI:1917544	OTTMUSG00000064914.1	0	0	13.2082	6.15832	8.35741	9.07512	5.66375	1.48e-08	1.58e-07
1816	ENSMUSG00000026648.18	chr2	protein_coding	Dclre1c	MGI:2441769	OTTMUSG00000010775.6	0	0	1.88628	1.04874	2.13659	9.07449	5.70906	1.14e-08	1.26e-07
1817	ENSMUSG00000103320.1	chr1	TEC	Gm37403	MGI:5610631	OTTMUSG00000049872.1	0	0	6.4659	0.63946	7.29276	9.06995	4.579	4.67e-06	2.51e-05
1818	ENSMUSG00000037553.14	chr4	protein_coding	Zdhhc18	MGI:3527792	OTTMUSG00000011205.2	0	0	3.94864	1.37457	3.64725	9.06809	5.49734	3.86e-08	3.61e-07
1819	ENSMUSG00000028467.15	chr4	protein_coding	Gba2	MGI:2654325	OTTMUSG00000006971.4	0	0	4.00851	2.6469	3.6321	9.06712	5.7989	6.68e-09	8.06e-08
1820	ENSMUSG00000035757.16	chr15	protein_coding	Selenoo	MGI:1919007	OTTMUSG00000021007.2	0	0	3.3872	4.90763	3.17219	9.06708	5.30724	1.11e-07	9.02e-07
1821	ENSMUSG00000010045.2	chr9	protein_coding	Tmem115	MGI:1930765	OTTMUSG00000050747.1	0	0	9.01549	4.78294	7.51841	9.06621	5.76326	8.25e-09	9.66e-08
1822	ENSMUSG00000042104.18	chr14	protein_coding	Uggt2	MGI:1913685	OTTMUSG00000033561.3	0	0	1.44432	0.766667	1.46099	9.06602	5.73216	9.92e-09	1.13e-07
1823	ENSMUSG00000032456.13	chr9	protein_coding	Nmnat3	MGI:1921330	OTTMUSG00000022653.5	0	0	3.41656	2.50685	3.20854	9.06558	5.7839	7.3e-09	8.7e-08
1824	ENSMUSG00000032062.3	chr9	protein_coding	2310030G06Rik	MGI:1914202	OTTMUSG00000063074.2	0	0	10.9791	4.40864	8.66862	9.06473	5.62651	1.84e-08	1.89e-07
1825	ENSMUSG00000078784.8	chr3	protein_coding	Rbis	MGI:1916376	OTTMUSG00000045900.2	0	0	8.51818	7.66048	9.56664	9.06409	5.71674	1.09e-08	1.21e-07
1826	ENSMUSG00000042831.13	chr7	protein_coding	Alkbh6	MGI:2142037	OTTMUSG00000026579.2	0	0	7.42852	2.13711	5.98616	9.06393	5.39204	6.97e-08	6.03e-07
1827	ENSMUSG00000050002.14	chr13	protein_coding	Idnk	MGI:1922981	OTTMUSG00000068413.1	0	0	5.9598	2.75025	5.2754	9.06365	5.69398	1.24e-08	1.36e-07
1828	ENSMUSG00000028621.17	chr4	protein_coding	Cyb5rl	MGI:1919657	OTTMUSG00000008414.6	0	0	2.87771	1.23919	2.24971	9.06268	5.66641	1.46e-08	1.55e-07
1829	ENSMUSG00000028271.9	chr3	protein_coding	Gtf2b	MGI:2385191	OTTMUSG00000054080.1	0	0	3.3577	3.41694	2.83969	9.06259	5.55749	2.74e-08	2.67e-07
1830	ENSMUSG00000020334.6	chr11	protein_coding	Slc22a4	MGI:1353479	OTTMUSG00000005654.1	0	0	7.5443	3.65366	7.25806	9.06243	5.69919	1.2e-08	1.32e-07
1831	ENSMUSG00000003134.10	chr1	protein_coding	Tbc1d8	MGI:1927225	OTTMUSG00000050277.3	0	0	2.67674	2.4865	3.46343	9.0624	5.68405	1.32e-08	1.42e-07
1832	ENSMUSG00000035376.10	chr16	protein_coding	Hacd2	MGI:1918007	OTTMUSG00000071862.1	0	0	5.16062	3.12082	4.00395	9.06163	5.76599	8.12e-09	9.52e-08
1833	ENSMUSG00000030243.16	chr6	protein_coding	Recql	MGI:103021	OTTMUSG00000022473.4	0	0	1.85785	1.99252	1.89528	9.06143	5.58991	2.27e-08	2.28e-07
1834	ENSMUSG00000032125.21	chr9	protein_coding	Robo4	MGI:1921394	OTTMUSG00000016772.3	0	0	4.2123	2.05504	2.50967	9.06019	5.6361	1.74e-08	1.81e-07
1835	ENSMUSG00000018378.13	chr11	protein_coding	Cuedc1	MGI:2144281	OTTMUSG00000001478.3	0	0	2.57641	2.97075	1.95048	9.05948	5.39513	6.85e-08	5.94e-07
1836	ENSMUSG00000026698.8	chr1	protein_coding	Pigc	MGI:1914542	OTTMUSG00000029439.5	0	0	5.00037	2.27046	3.77777	9.05847	5.68924	1.28e-08	1.39e-07
1837	ENSMUSG00000067722.4	chr17	protein_coding	BC003965	MGI:2670966	OTTMUSG00000072522.2	0	0	7.79609	3.02612	4.36835	9.05807	5.54153	3e-08	2.9e-07
1838	ENSMUSG00000023021.15	chr15	protein_coding	Cers5	MGI:1919199	OTTMUSG00000042003.5	0	0	4.9612	3.01942	5.0607	9.05579	5.77309	7.78e-09	9.21e-08
1839	ENSMUSG00000039438.7	chr9	protein_coding	Ttc36	MGI:2384760	OTTMUSG00000063364.1	0	0	28.3833	10.5114	12.3386	9.05225	5.39836	6.73e-08	5.86e-07
1840	ENSMUSG00000086010.8	chr17	antisense	Gm15318	MGI:3705106	OTTMUSG00000020100.2	0	0	9.17612	2.88633	8.0561	9.05012	5.42806	5.7e-08	5.08e-07
1841	ENSMUSG00000070002.7	chr8	protein_coding	Ell	MGI:109377	OTTMUSG00000061444.1	0	0	5.29191	3.72566	5.62584	9.04913	5.77543	7.68e-09	9.1e-08
1842	ENSMUSG00000031842.15	chr8	protein_coding	Pde4c	MGI:99556	OTTMUSG00000027334.5	0	0	2.53691	3.09664	2.02409	9.0489	5.36892	7.92e-08	6.75e-07
1843	ENSMUSG00000031585.13	chr8	protein_coding	Gtf2e2	MGI:1915403	OTTMUSG00000049715.5	0	0	7.41033	5.39391	6.39302	9.04864	5.75679	8.57e-09	9.98e-08
1844	ENSMUSG00000031561.16	chr8	protein_coding	Tenm3	MGI:1345183	OTTMUSG00000021119.7	0	0	1.33605	1.38641	1.58987	9.04737	5.62972	1.81e-08	1.86e-07
1845	ENSMUSG00000028970.9	chr5	protein_coding	Abcb1b	MGI:97568	OTTMUSG00000054347.3	0	0	1.9393	0.654166	3.43396	9.04701	5.06066	4.18e-07	2.91e-06
1846	ENSMUSG00000050471.17	chr9	protein_coding	Fam118b	MGI:1924483	OTTMUSG00000031571.3	0	0	2.96938	1.62216	2.96389	9.04688	5.73718	9.63e-09	1.1e-07
1847	ENSMUSG00000025235.8	chr9	protein_coding	Bbs4	MGI:2143311	OTTMUSG00000063292.1	0	0	2.10713	3.02927	1.8574	9.04582	5.2735	1.34e-07	1.06e-06
1848	ENSMUSG00000023963.10	chr17	protein_coding	Cyp39a1	MGI:1927096	OTTMUSG00000072116.1	0	0	5.21712	4.13518	5.34898	9.04501	5.75428	8.7e-09	1.01e-07
1849	ENSMUSG00000057425.3	chr5	protein_coding	Ugt2b37	MGI:2148239	OTTMUSG00000026788.1	0	0	5.94159	0.488246	19.7991	9.04387	4.0045	6.21e-05	0.000255395
1850	ENSMUSG00000018566.14	chr11	protein_coding	Slc2a4	MGI:95758	OTTMUSG00000006028.4	0	0	7.3423	2.4623	3.7468	9.04225	5.43127	5.6e-08	5e-07
1851	ENSMUSG00000026942.13	chr2	protein_coding	Traf2	MGI:101835	OTTMUSG00000012123.2	0	0	3.19038	2.03355	3.75116	9.04195	5.72106	1.06e-08	1.19e-07
1852	ENSMUSG00000024312.10	chr17	protein_coding	Wdr46	MGI:1931871	OTTMUSG00000037083.2	0	0	5.28855	5.20493	4.62488	9.04176	5.58515	2.33e-08	2.34e-07
1853	ENSMUSG00000022999.15	chr15	protein_coding	Lmbr1l	MGI:1289247	OTTMUSG00000024113.3	0	0	4.97875	1.17708	4.99399	9.04089	5.16306	2.43e-07	1.8e-06
1854	ENSMUSG00000033124.16	chr1	protein_coding	Atg9a	MGI:2138446	OTTMUSG00000048480.4	0	0	3.83095	1.51418	2.77691	9.04069	5.60163	2.12e-08	2.15e-07
1855	ENSMUSG00000090817.7	chr3	protein_coding	Gm4450	MGI:3782634	OTTMUSG00000046371.5	0	0	8.10637	8.2698	7.96879	9.04038	5.60213	2.12e-08	2.15e-07
1856	ENSMUSG00000020444.19	chr11	protein_coding	Guk1	MGI:95871	OTTMUSG00000005783.5	0	0	10.968	5.87205	8.09038	9.03955	5.72677	1.02e-08	1.15e-07
1857	ENSMUSG00000032058.14	chr9	protein_coding	Ppp2r1b	MGI:1920949	OTTMUSG00000037681.4	0	0.00679425	6.00676	5.79181	6.78675	9.0341	5.87848	4.14e-09	5.39e-08
1858	ENSMUSG00000001844.10	chr5	protein_coding	Zdhhc4	MGI:1920131	OTTMUSG00000022896.4	0	0	9.03728	2.04961	5.66357	9.03163	5.22607	1.73e-07	1.33e-06
1859	ENSMUSG00000075229.11	chr16	protein_coding	Ccdc58	MGI:2146423	OTTMUSG00000071901.1	0	0	13.1603	6.50038	10.8652	9.03115	5.71364	1.11e-08	1.23e-07
1860	ENSMUSG00000021760.5	chr13	protein_coding	Gpx8	MGI:1916840	OTTMUSG00000068040.2	0	0	14.4962	17.7244	7.60761	9.03062	5.10641	3.28e-07	2.36e-06
1861	ENSMUSG00000023885.9	chr17	protein_coding	Thbs2	MGI:98738	OTTMUSG00000071942.1	0	0	1.85416	2.15297	2.15133	9.03013	5.54117	3e-08	2.91e-07
1862	ENSMUSG00000027330.16	chr2	protein_coding	Cdc25b	MGI:99701	OTTMUSG00000016040.2	0	0	4.50469	2.37267	5.47191	9.02899	5.61148	2.01e-08	2.05e-07
1863	ENSMUSG00000036040.14	chr2	protein_coding	Adamtsl2	MGI:1925044	OTTMUSG00000011845.2	0	0	2.81039	1.25754	1.66474	9.02834	5.5945	2.21e-08	2.23e-07
1864	ENSMUSG00000059049.14	chr4	protein_coding	Frem1	MGI:2670972	OTTMUSG00000000404.4	0.00301805	0	3.17696	2.5456	2.78503	9.02778	5.92082	3.2e-09	4.35e-08
1865	ENSMUSG00000017309.11	chr11	protein_coding	Cd300lg	MGI:1289168	OTTMUSG00000002316.2	0	0	8.20733	4.28943	3.95761	9.02688	5.48865	4.05e-08	3.76e-07
1866	ENSMUSG00000053581.13	chr5	protein_coding	Zfand2a	MGI:2140729	OTTMUSG00000023062.2	0	0	5.60242	3.05646	4.66409	9.02622	5.74511	9.19e-09	1.06e-07
1867	ENSMUSG00000006763.14	chr7	protein_coding	Saal1	MGI:1926185	OTTMUSG00000023947.1	0	0	1.40346	2.14465	1.6264	9.02331	5.31516	1.07e-07	8.69e-07
1868	ENSMUSG00000017692.8	chr11	protein_coding	Rhbdl3	MGI:2179276	OTTMUSG00000000214.1	0	0	2.92571	3.83036	2.0326	9.02328	5.21611	1.83e-07	1.4e-06
1869	ENSMUSG00000047022.18	chr12	protein_coding	Mipol1	MGI:1920740	OTTMUSG00000032624.2	0	0	1.70034	0.959746	2.2307	9.02182	5.59188	2.25e-08	2.26e-07
1870	ENSMUSG00000070407.5	chr11	protein_coding	Hs3st3b1	MGI:1333853	OTTMUSG00000007900.1	0	0	3.93955	2.45608	2.6647	9.02055	5.67431	1.39e-08	1.49e-07
1871	ENSMUSG00000086245.1	chr11	antisense	Gm16170	MGI:3805548	OTTMUSG00000031272.2	0	0	5.66105	0.481958	6.92801	9.01947	4.44747	8.69e-06	4.34e-05
1872	ENSMUSG00000042514.11	chr18	protein_coding	Klhl14	MGI:1921249	OTTMUSG00000029781.1	0	0	4.12771	2.2897	3.80233	9.01898	5.74261	9.32e-09	1.07e-07
1873	ENSMUSG00000051236.13	chr10	protein_coding	Msrb3	MGI:2443538	OTTMUSG00000027726.3	0	0.0108241	11.7722	9.098	8.58456	9.01876	5.85256	4.84e-09	6.15e-08
1874	ENSMUSG00000021252.11	chr12	protein_coding	Erg28	MGI:1915571	OTTMUSG00000032571.2	0	0	5.66195	1.86077	3.46656	9.01876	5.45895	4.79e-08	4.38e-07
1875	ENSMUSG00000022415.12	chr15	protein_coding	Syngr1	MGI:1328323	OTTMUSG00000016389.5	0	0	4.6451	1.48849	3.57949	9.01702	5.44865	5.08e-08	4.6e-07
1876	ENSMUSG00000092558.3	chr17	protein_coding	Med20	MGI:1929648	OTTMUSG00000037165.1	0	0	3.0021	1.28457	1.95194	9.01701	5.60666	2.06e-08	2.1e-07
1877	ENSMUSG00000032288.9	chr9	protein_coding	Imp3	MGI:1916119	OTTMUSG00000033769.1	0	0	25.3885	11.4439	12.08	9.01473	5.46908	4.52e-08	4.15e-07
1878	ENSMUSG00000071528.4	chr19	protein_coding	Atp5md	MGI:1891435	OTTMUSG00000074283.1	0	0.0159042	13.3067	18.7239	8.82149	9.01371	5.36291	8.19e-08	6.95e-07
1879	ENSMUSG00000037455.16	chr10	protein_coding	Slc18b1	MGI:1923556	OTTMUSG00000030782.2	0	0	6.6026	2.86304	4.52298	9.01334	5.62355	1.87e-08	1.92e-07
1880	ENSMUSG00000019863.7	chr10	protein_coding	Qrsl1	MGI:1923813	OTTMUSG00000023049.3	0	0	4.56719	3.11192	3.68834	9.01045	5.72951	1.01e-08	1.14e-07
1881	ENSMUSG00000038205.12	chr3	protein_coding	Prkab2	MGI:1336185	OTTMUSG00000029934.2	0	0	3.77955	1.42804	3.85195	9.00813	5.48009	4.25e-08	3.93e-07
1882	ENSMUSG00000027424.11	chr2	protein_coding	Mgme1	MGI:1921778	OTTMUSG00000003459.2	0	0	5.2099	3.3505	4.68059	9.00796	5.76036	8.39e-09	9.8e-08
1883	ENSMUSG00000030029.14	chr6	protein_coding	Lrig1	MGI:107935	OTTMUSG00000024528.3	0	0	2.99139	1.64136	3.45561	9.00763	5.64924	1.61e-08	1.69e-07
1884	ENSMUSG00000056870.9	chr1	protein_coding	Gulp1	MGI:1920407	OTTMUSG00000030324.4	0	0	3.09817	4.82515	2.9409	9.00401	5.21129	1.88e-07	1.43e-06
1885	ENSMUSG00000062713.8	chr16	protein_coding	Sim2	MGI:98307	OTTMUSG00000072017.1	0	0	4.65533	2.40036	3.55622	9.00376	5.70359	1.17e-08	1.3e-07
1886	ENSMUSG00000098923.1	chr1	protein_coding	Tmem185b	MGI:1917634	OTTMUSG00000044568.1	0	0	6.65173	3.16067	6.21108	9.00315	5.65922	1.52e-08	1.6e-07
1887	ENSMUSG00000063889.16	chr18	protein_coding	Crem	MGI:88495	OTTMUSG00000033204.5	0	0	2.79738	1.50048	3.35784	9.0025	5.61196	2e-08	2.04e-07
1888	ENSMUSG00000030780.15	chr7	protein_coding	BC017158	MGI:2384572	OTTMUSG00000027374.1	0	0	3.83008	1.28782	3.2338	9.00216	5.45742	4.83e-08	4.4e-07
1889	ENSMUSG00000068523.12	chr3	protein_coding	Gng5	MGI:109164	OTTMUSG00000029572.2	0	0	5.15004	5.22024	4.97149	8.99843	5.57439	2.48e-08	2.47e-07
1890	ENSMUSG00000095325.3	chr17	protein_coding	Zfp870	MGI:3029586	OTTMUSG00000069215.3	0	0	2.84052	1.81314	3.49765	8.99798	5.66848	1.44e-08	1.54e-07
1891	ENSMUSG00000089917.7	chr2	protein_coding	Uckl1	MGI:1915806	OTTMUSG00000016737.6	0	0	3.93645	2.20616	3.45658	8.99654	5.7344	9.79e-09	1.12e-07
1892	ENSMUSG00000038658.15	chr19	protein_coding	Ric1	MGI:1924893	OTTMUSG00000034266.2	0.0117982	0	9.93792	10.7009	10.2158	8.99613	7.96025	1.72e-15	2.99e-13
1893	ENSMUSG00000055480.7	chr13	protein_coding	Zfp458	MGI:3040691	OTTMUSG00000068058.1	0	0	2.16865	0.957641	2.48357	8.99611	5.51941	3.4e-08	3.23e-07
1894	ENSMUSG00000040254.11	chr5	protein_coding	Sema3d	MGI:1860118	OTTMUSG00000054617.3	0	0	1.89848	1.30979	1.8936	8.996	5.7504	8.9e-09	1.03e-07
1895	ENSMUSG00000017765.17	chr8	protein_coding	Slc12a4	MGI:1309465	OTTMUSG00000031019.4	0	0	4.68326	2.05775	3.80356	8.99544	5.63353	1.77e-08	1.83e-07
1896	ENSMUSG00000046688.14	chr3	protein_coding	Tifa	MGI:2182965	OTTMUSG00000036830.5	0	0	4.16722	2.80273	6.97836	8.99435	5.46512	4.63e-08	4.24e-07
1897	ENSMUSG00000049299.14	chr11	protein_coding	Trappc1	MGI:1098727	OTTMUSG00000005974.1	0	0	14.4404	13.9203	9.34541	8.99424	5.40343	6.54e-08	5.72e-07
1898	ENSMUSG00000001123.15	chr11	protein_coding	Lgals9	MGI:109496	OTTMUSG00000000163.2	0	0	6.64322	7.05534	5.91786	8.99195	5.50392	3.71e-08	3.49e-07
1899	ENSMUSG00000005320.9	chr13	protein_coding	Fgfr4	MGI:95525	OTTMUSG00000035043.1	0	0	5.35223	2.37241	4.9986	8.99038	5.61002	2.02e-08	2.06e-07
1900	ENSMUSG00000054752.16	chr4	protein_coding	Fsd1l	MGI:2442443	OTTMUSG00000007006.6	0	0	1.60881	0.615125	2.48981	8.98972	5.21138	1.87e-07	1.43e-06
1901	ENSMUSG00000057375.13	chr4	protein_coding	Yipf1	MGI:1915532	OTTMUSG00000008802.3	0	0	2.81401	1.67155	1.96171	8.98863	5.67626	1.38e-08	1.48e-07
1902	ENSMUSG00000024055.15	chr17	protein_coding	Cyp4f13	MGI:2158641	OTTMUSG00000032948.2	0	0	4.87303	1.14072	4.46959	8.9863	5.15806	2.5e-07	1.84e-06
1903	ENSMUSG00000066647.8	chr7	transcribed_unprocessed_pseudogene	Gm5113	MGI:3644651	OTTMUSG00000022419.3	0	0	3.12707	1.64909	3.61047	8.98442	5.61422	1.97e-08	2.02e-07
1904	ENSMUSG00000030763.7	chr7	protein_coding	Lcmt1	MGI:1353593	OTTMUSG00000058145.1	0	0	4.34957	4.99477	3.33908	8.98357	5.36028	8.31e-08	7.04e-07
1905	ENSMUSG00000075040.9	chr2	protein_coding	Zfp408	MGI:2685857	OTTMUSG00000014301.3	0	0	5.1727	1.20377	5.22683	8.9832	5.11524	3.13e-07	2.26e-06
1906	ENSMUSG00000056025.12	chr3	protein_coding	Clca3a1	MGI:1316732	OTTMUSG00000026564.1	0	0	4.87327	2.79452	3.53966	8.98189	5.69079	1.26e-08	1.38e-07
1907	ENSMUSG00000004151.17	chr12	protein_coding	Etv1	MGI:99254	OTTMUSG00000035098.13	0	0	1.01565	0.867865	1.35642	8.98128	5.64203	1.68e-08	1.76e-07
1908	ENSMUSG00000015461.15	chr17	protein_coding	Atf6b	MGI:105121	OTTMUSG00000037081.2	0	0	6.4837	3.55831	5.94321	8.9808	5.71474	1.1e-08	1.23e-07
1909	ENSMUSG00000040978.4	chr11	protein_coding	Gm11992	MGI:3651127	OTTMUSG00000005148.1	0	0	6.83498	5.3273	5.5901	8.97834	5.66297	1.49e-08	1.58e-07
1910	ENSMUSG00000105176.1	chr3	TEC	Gm43668	MGI:5663805	OTTMUSG00000052176.1	0	0	3.6055	0.737587	4.38477	8.97764	4.93585	7.98e-07	5.21e-06
1911	ENSMUSG00000047434.14	chr16	protein_coding	Xxylt1	MGI:2146443	OTTMUSG00000026183.3	0	0	4.20043	1.90966	5.42082	8.97749	5.45073	5.02e-08	4.55e-07
1912	ENSMUSG00000020211.15	chr10	protein_coding	Sf3a2	MGI:104912	OTTMUSG00000032875.2	0	0	6.88803	4.15977	5.29574	8.97743	5.70808	1.14e-08	1.26e-07
1913	ENSMUSG00000021180.9	chr12	protein_coding	Rps6ka5	MGI:1920336	OTTMUSG00000066068.1	0	0	1.07009	1.3074	1.06909	8.97729	5.42738	5.72e-08	5.1e-07
1914	ENSMUSG00000025574.13	chr11	protein_coding	Tk1	MGI:98763	OTTMUSG00000003734.3	0	0	3.03092	1.41549	4.1889	8.9767	5.41827	6.02e-08	5.33e-07
1915	ENSMUSG00000020235.16	chr10	protein_coding	Fzr1	MGI:1926790	OTTMUSG00000030386.2	0	0	3.26931	3.14446	2.9036	8.97505	5.56647	2.6e-08	2.56e-07
1916	ENSMUSG00000059834.12	chr3	protein_coding	Sclt1	MGI:1914411	OTTMUSG00000033588.8	0.00557357	0	6.00999	1.9601	8.25968	8.97499	5.41381	6.17e-08	5.44e-07
1917	ENSMUSG00000059183.12	chr9	protein_coding	Mtfmt	MGI:1916856	OTTMUSG00000022955.1	0	0	4.31046	3.7511	3.42996	8.9734	5.58315	2.36e-08	2.36e-07
1918	ENSMUSG00000060152.14	chr5	protein_coding	Pop5	MGI:2151221	OTTMUSG00000014635.3	0	0	9.40672	4.55295	5.10093	8.97326	5.52892	3.22e-08	3.09e-07
1919	ENSMUSG00000035305.5	chr4	protein_coding	Ror1	MGI:1347520	OTTMUSG00000008027.1	0	0	2.74927	1.41649	3.54032	8.97249	5.52506	3.29e-08	3.14e-07
1920	ENSMUSG00000023947.8	chr17	protein_coding	Nfkbie	MGI:1194908	OTTMUSG00000072141.1	0	0	4.07947	4.23847	5.50749	8.97157	5.57213	2.52e-08	2.49e-07
1921	ENSMUSG00000060429.12	chr15	protein_coding	Sntb1	MGI:101781	OTTMUSG00000023696.2	0	0	2.82099	2.62049	2.40635	8.97122	5.5711	2.53e-08	2.5e-07
1922	ENSMUSG00000062352.15	chr12	protein_coding	Itgb1bp1	MGI:1306802	OTTMUSG00000037686.4	0	0	5.87091	3.38413	4.80604	8.96947	5.71668	1.09e-08	1.21e-07
1923	ENSMUSG00000074179.11	chr9	protein_coding	Gm10639	MGI:3704339	OTTMUSG00000019693.10	0	0	19.5455	13.5518	5.83636	8.96944	5.03188	4.86e-07	3.33e-06
1924	ENSMUSG00000055835.10	chr8	protein_coding	Zfp1	MGI:99154	OTTMUSG00000061793.2	0	0	7.72291	5.00604	8.54418	8.96929	5.70451	1.17e-08	1.29e-07
1925	ENSMUSG00000040158.12	chr11	protein_coding	Tax1bp3	MGI:1923531	OTTMUSG00000006115.2	0	0	5.0537	4.86938	3.93667	8.96828	5.49804	3.84e-08	3.59e-07
1926	ENSMUSG00000078853.8	chr11	protein_coding	Igtp	MGI:107729	OTTMUSG00000005727.2	0	0	5.35141	6.14424	9.32726	8.96823	5.45448	4.91e-08	4.46e-07
1927	ENSMUSG00000027203.15	chr2	protein_coding	Dut	MGI:1346051	OTTMUSG00000015344.1	0	0	7.38132	3.62021	7.27805	8.96586	5.63591	1.74e-08	1.81e-07
1928	ENSMUSG00000069631.14	chr11	protein_coding	Strada	MGI:1919399	OTTMUSG00000003220.2	0	0	2.93004	2.15144	2.5572	8.96569	5.70308	1.18e-08	1.3e-07
1929	ENSMUSG00000031907.9	chr8	protein_coding	Zfp90	MGI:104786	OTTMUSG00000061947.1	0	0	2.08029	0.842872	2.81143	8.96473	5.33472	9.57e-08	7.93e-07
1930	ENSMUSG00000022828.10	chr16	protein_coding	Gtf2e1	MGI:1921447	OTTMUSG00000025449.1	0	0	2.28635	2.239	2.06466	8.96282	5.55234	2.82e-08	2.74e-07
1931	ENSMUSG00000054702.14	chr1	protein_coding	Ap1s3	MGI:1891304	OTTMUSG00000034766.1	0	0	5.15837	3.91164	5.75065	8.96207	5.70293	1.18e-08	1.3e-07
1932	ENSMUSG00000039461.12	chr9	protein_coding	Tcta	MGI:1918829	OTTMUSG00000050751.2	0	0	11.2091	5.90622	6.34208	8.96052	5.54943	2.87e-08	2.78e-07
1933	ENSMUSG00000020844.6	chr11	protein_coding	Nxn	MGI:109331	OTTMUSG00000006232.1	0	0	4.93089	4.63009	3.10657	8.96046	5.38454	7.26e-08	6.25e-07
1934	ENSMUSG00000020357.3	chr11	protein_coding	Flt4	MGI:95561	OTTMUSG00000005554.1	0	0	2.07683	1.34313	1.77671	8.95922	5.7209	1.06e-08	1.19e-07
1935	ENSMUSG00000024247.14	chr17	protein_coding	Pkdcc	MGI:2147077	OTTMUSG00000035220.2	0	0	5.69755	4.19554	5.75798	8.95617	5.71534	1.09e-08	1.22e-07
1936	ENSMUSG00000021902.7	chr14	protein_coding	Phf7	MGI:1919088	OTTMUSG00000069158.3	0	0	3.68603	1.41528	3.29866	8.95617	5.50683	3.65e-08	3.44e-07
1937	ENSMUSG00000008136.14	chr1	protein_coding	Fhl2	MGI:1338762	OTTMUSG00000046311.2	0	0	9.71968	5.48938	7.47814	8.95613	5.69193	1.26e-08	1.37e-07
1938	ENSMUSG00000022519.14	chr16	protein_coding	Srl	MGI:2146620	OTTMUSG00000026711.3	0	0	3.18622	1.48743	3.59336	8.95546	5.53804	3.06e-08	2.95e-07
1939	ENSMUSG00000031740.8	chr8	protein_coding	Mmp2	MGI:97009	OTTMUSG00000061536.1	0	0	2.73483	5.89195	2.72395	8.95333	4.91474	8.89e-07	5.73e-06
1940	ENSMUSG00000031725.8	chr8	protein_coding	Ces1f	MGI:2142687	OTTMUSG00000024519.2	0	0	3.55744	0.746596	9.70809	8.95331	4.44173	8.92e-06	4.45e-05
1941	ENSMUSG00000086503.4	chrX	lincRNA	Xist	MGI:98974	OTTMUSG00000018295.5	0	0.00244156	1.99456	3.34938	0.484095	8.9525	4.69069	2.72e-06	1.55e-05
1942	ENSMUSG00000042138.9	chr9	protein_coding	Msantd2	MGI:2384579	OTTMUSG00000060858.5	0	0	6.01176	1.95907	4.51148	8.95179	5.42285	5.87e-08	5.21e-07
1943	ENSMUSG00000074797.11	chr2	protein_coding	Itpa	MGI:96622	OTTMUSG00000015497.1	0	0	6.96749	8.43855	4.92985	8.95154	5.25029	1.52e-07	1.19e-06
1944	ENSMUSG00000020528.14	chr11	protein_coding	Prpsap2	MGI:2384838	OTTMUSG00000005840.1	0	0	5.44888	8.75024	5.91323	8.95102	5.20686	1.92e-07	1.46e-06
1945	ENSMUSG00000051397.5	chr6	protein_coding	Tacstd2	MGI:1861606	OTTMUSG00000052511.1	0	0	9.18032	5.72386	9.82434	8.94992	5.69519	1.23e-08	1.35e-07
1946	ENSMUSG00000030917.13	chr7	protein_coding	Tmem159	MGI:1925752	OTTMUSG00000027377.2	0	0	8.64762	6.7215	5.80113	8.94977	5.53892	3.04e-08	2.94e-07
1947	ENSMUSG00000029188.14	chr5	protein_coding	Slc34a2	MGI:1342284	OTTMUSG00000026277.5	0	0	3.16868	0.45716	5.59389	8.94908	4.51483	6.34e-06	3.27e-05
1948	ENSMUSG00000051185.9	chr1	protein_coding	Fam174a	MGI:1914948	OTTMUSG00000048750.1	0	0	3.76719	1.92929	3.28948	8.94824	5.67263	1.41e-08	1.5e-07
1949	ENSMUSG00000044734.16	chr13	protein_coding	Serpinb1a	MGI:1913472	OTTMUSG00000000694.4	0	0	4.47293	7.68157	4.82279	8.94763	5.14346	2.7e-07	1.97e-06
1950	ENSMUSG00000026121.13	chr1	protein_coding	Sema4c	MGI:109252	OTTMUSG00000020876.17	0	0	3.93903	2.59111	2.63371	8.94745	5.60749	2.05e-08	2.09e-07
1951	ENSMUSG00000069727.5	chr7	protein_coding	Zfp975	MGI:3648690	OTTMUSG00000022456.2	0	0	3.06663	1.84803	4.8204	8.94708	5.44049	5.31e-08	4.79e-07
1952	ENSMUSG00000010064.15	chr9	protein_coding	Slc38a3	MGI:1923507	OTTMUSG00000050784.4	0	0	4.60955	1.14287	2.77163	8.94591	5.23369	1.66e-07	1.28e-06
1953	ENSMUSG00000024357.10	chr18	protein_coding	Sil1	MGI:1932040	OTTMUSG00000073121.2	0	0	5.13945	2.78493	4.59272	8.94515	5.68983	1.27e-08	1.38e-07
1954	ENSMUSG00000078922.9	chr11	protein_coding	Tgtp1	MGI:98734	OTTMUSG00000005527.7	0	0	2.84947	3.27419	6.9996	8.9439	5.23917	1.61e-07	1.25e-06
1955	ENSMUSG00000027983.13	chr3	protein_coding	Cyp2u1	MGI:1918769	OTTMUSG00000054796.3	0	0	3.70731	1.7641	2.76916	8.94341	5.63378	1.76e-08	1.83e-07
1956	ENSMUSG00000031639.12	chr8	protein_coding	Tlr3	MGI:2156367	OTTMUSG00000061136.1	0	0	3.27505	1.43621	3.70647	8.94333	5.48858	4.05e-08	3.76e-07
1957	ENSMUSG00000032649.14	chr1	protein_coding	Colgalt2	MGI:2138232	OTTMUSG00000024393.1	0	0	3.83371	3.73173	1.8652	8.94037	5.17327	2.3e-07	1.71e-06
1958	ENSMUSG00000025572.17	chr11	protein_coding	Tmc6	MGI:1098686	OTTMUSG00000003673.6	0	0	4.07325	2.1818	4.2606	8.93847	5.64114	1.69e-08	1.76e-07
1959	ENSMUSG00000019774.8	chr10	protein_coding	Mtrf1l	MGI:1918830	OTTMUSG00000022750.2	0	0	4.47289	4.06869	4.01298	8.93656	5.58406	2.35e-08	2.35e-07
1960	ENSMUSG00000039914.6	chr10	protein_coding	Coq10a	MGI:2684847	OTTMUSG00000064938.1	0	0	7.31744	4.50032	4.4663	8.93572	5.56236	2.66e-08	2.61e-07
1961	ENSMUSG00000090877.3	chr17	protein_coding	Hspa1b	MGI:99517	OTTMUSG00000037920.1	0	0	5.58978	5.10644	3.74672	8.93462	5.42772	5.71e-08	5.09e-07
1962	ENSMUSG00000026519.16	chr1	protein_coding	Tmem63a	MGI:2384789	OTTMUSG00000034843.4	0	0	4.45156	1.98703	3.14583	8.93343	5.5913	2.25e-08	2.27e-07
1963	ENSMUSG00000028327.14	chr4	protein_coding	Stra6l	MGI:1921402	OTTMUSG00000006732.2	0	0	0.959113	0.100862	3.73576	8.93304	3.96198	7.43e-05	0.000299314
1964	ENSMUSG00000026411.17	chr1	protein_coding	Tmem9	MGI:1913491	OTTMUSG00000029663.2	0	0	6.44629	5.44242	2.88437	8.9316	5.20078	1.98e-07	1.5e-06
1965	ENSMUSG00000022829.14	chr16	protein_coding	Stxbp5l	MGI:2443815	OTTMUSG00000024758.8	0	0	1.66607	1.49103	1.65193	8.93068	5.62013	1.91e-08	1.96e-07
1966	ENSMUSG00000002885.14	chr8	protein_coding	Adgre5	MGI:1347095	OTTMUSG00000022225.3	0	0	4.55057	2.58979	4.15641	8.93058	5.69331	1.25e-08	1.36e-07
1967	ENSMUSG00000020828.13	chr11	protein_coding	Pld2	MGI:892877	OTTMUSG00000006051.4	0	0	2.29842	2.00644	2.26024	8.93026	5.63209	1.78e-08	1.84e-07
1968	ENSMUSG00000058952.12	chr3	protein_coding	Cfi	MGI:105937	OTTMUSG00000054726.3	0	0	6.00492	1.39453	12.9041	8.92904	4.63735	3.53e-06	1.95e-05
1969	ENSMUSG00000041718.16	chrX	protein_coding	Alg13	MGI:1914824	OTTMUSG00000018919.12	0	0	2.02826	1.64933	2.38401	8.92898	5.65788	1.53e-08	1.62e-07
1970	ENSMUSG00000063268.12	chr15	protein_coding	Parp10	MGI:3712326	OTTMUSG00000035244.1	0	0	3.56382	2.38885	3.88429	8.92832	5.68791	1.29e-08	1.39e-07
1971	ENSMUSG00000028653.16	chr4	protein_coding	Trit1	MGI:1914216	OTTMUSG00000008938.1	0	0	7.73563	5.35567	6.87637	8.92797	5.69836	1.21e-08	1.33e-07
1972	ENSMUSG00000022802.2	chr16	protein_coding	Lmln	MGI:2444736	OTTMUSG00000026934.1	0	0	2.35988	1.14239	3.1415	8.92785	5.43738	5.41e-08	4.86e-07
1973	ENSMUSG00000024757.7	chr19	protein_coding	Slc22a19	MGI:2442751	OTTMUSG00000028385.1	0	0	2.40678	2.54665	2.47031	8.92752	5.51713	3.45e-08	3.27e-07
1974	ENSMUSG00000021916.16	chr14	protein_coding	Glt8d1	MGI:1923735	OTTMUSG00000069011.7	0	0	5.80821	2.77616	4.22578	8.927	5.61975	1.91e-08	1.96e-07
1975	ENSMUSG00000019461.12	chr11	protein_coding	Plscr3	MGI:1917560	OTTMUSG00000006010.15	0	0	5.91212	3.57614	3.77277	8.92687	5.58689	2.31e-08	2.32e-07
1976	ENSMUSG00000089712.2	chr8	lincRNA	Gm15889	MGI:3802159	OTTMUSG00000027365.2	0	0	12.1388	2.81081	3.1696	8.92639	4.89655	9.75e-07	6.22e-06
1977	ENSMUSG00000038387.9	chr7	protein_coding	Rras	MGI:98179	OTTMUSG00000022547.3	0	0	12.8573	13.2705	9.46658	8.92635	5.38825	7.11e-08	6.14e-07
1978	ENSMUSG00000078861.8	chr2	protein_coding	Zfp931	MGI:2441662	OTTMUSG00000016320.4	0	0	6.28807	3.65509	8.63395	8.92551	5.51322	3.52e-08	3.34e-07
1979	ENSMUSG00000028101.18	chr3	protein_coding	Pias3	MGI:1913126	OTTMUSG00000034169.3	0	0	3.93274	3.25301	3.22779	8.9234	5.5973	2.18e-08	2.2e-07
1980	ENSMUSG00000068922.14	chr3	protein_coding	Msto1	MGI:2385175	OTTMUSG00000023693.3	0	0	2.66819	2.46371	2.33416	8.92246	5.55499	2.78e-08	2.71e-07
1981	ENSMUSG00000017837.12	chr11	protein_coding	Nkiras2	MGI:1919216	OTTMUSG00000002025.2	0	0	5.18951	3.28121	3.08885	8.92139	5.53017	3.2e-08	3.07e-07
1982	ENSMUSG00000034612.7	chr10	protein_coding	Chst11	MGI:1927166	OTTMUSG00000027827.1	0	0	3.06194	0.967505	3.93955	8.92084	5.17	2.34e-07	1.74e-06
1983	ENSMUSG00000022438.6	chr15	protein_coding	Parvb	MGI:2153063	OTTMUSG00000026115.1	0	0	4.0087	2.23063	3.28712	8.91932	5.67827	1.36e-08	1.46e-07
1984	ENSMUSG00000026249.10	chr1	protein_coding	Serpine2	MGI:101780	OTTMUSG00000021751.3	0	0	1.73923	1.60106	1.5327	8.91924	5.55823	2.73e-08	2.66e-07
1985	ENSMUSG00000024875.5	chr19	protein_coding	Yif1a	MGI:1915340	OTTMUSG00000074153.1	0	0	10.6544	5.40621	6.19996	8.91921	5.53842	3.05e-08	2.94e-07
1986	ENSMUSG00000065176.1	chr15	snRNA	Rnu12	MGI:1336893	MGI:1336893	0	0	172.842	25.0289	101.23	8.91703	4.86317	1.16e-06	7.22e-06
1987	ENSMUSG00000042705.9	chr18	protein_coding	Commd10	MGI:1916706	OTTMUSG00000073030.2	0	0	2.37356	1.76826	1.36585	8.9163	5.43935	5.35e-08	4.81e-07
1988	ENSMUSG00000020309.6	chr11	protein_coding	Chac2	MGI:1915294	OTTMUSG00000005351.1	0	0	12.2441	10.1815	8.23724	8.91586	5.48029	4.25e-08	3.93e-07
1989	ENSMUSG00000009545.14	chr7	protein_coding	Kcnq1	MGI:108083	OTTMUSG00000046376.2	0	0	4.15585	2.94694	2.90171	8.91566	5.58546	2.33e-08	2.33e-07
1990	ENSMUSG00000050666.14	chr14	protein_coding	Vstm4	MGI:2444633	OTTMUSG00000015245.2	0	0	5.28217	3.23699	6.85054	8.91563	5.56921	2.56e-08	2.53e-07
1991	ENSMUSG00000007589.9	chr14	protein_coding	Tinf2	MGI:107246	OTTMUSG00000069725.1	0	0	3.47976	1.8727	3.17348	8.9129	5.66415	1.48e-08	1.57e-07
1992	ENSMUSG00000032519.11	chr9	protein_coding	Slc25a38	MGI:2384782	OTTMUSG00000033822.3	0	0	7.6575	2.737	5.28429	8.9124	5.45857	4.8e-08	4.38e-07
1993	ENSMUSG00000050931.7	chr3	protein_coding	Sgms2	MGI:1921692	OTTMUSG00000022630.6	0	0	2.68298	1.84662	2.06623	8.91233	5.64388	1.66e-08	1.74e-07
1994	ENSMUSG00000027243.8	chr2	protein_coding	Harbi1	MGI:2443194	OTTMUSG00000014309.5	0	0	2.18425	2.1873	2.86337	8.91023	5.55473	2.78e-08	2.71e-07
1995	ENSMUSG00000055067.15	chr1	protein_coding	Smyd3	MGI:1916976	OTTMUSG00000017093.2	0	0	1.4751	1.41842	1.47879	8.91022	5.56586	2.61e-08	2.56e-07
1996	ENSMUSG00000117975.1	chr19	protein_coding	Itprip	MGI:3042776	OTTMUSG00000074481.1	0	0	4.30631	2.7788	3.35476	8.90975	5.66197	1.5e-08	1.59e-07
[truncated: 9,384 more rows]
