# Supplementary material for: Profilin1 is required for prevention of mitotic catastrophe in murine and human glomerular diseases
Source: J Clin Invest. 2023 Dec 15;133(24):e171237. doi: 10.1172/JCI171237 (PMC10721156; doi:10.1172/JCI171237)
Supplement: Supplemental table 3 [file jci-133-171237-s215.xlsx]

## Sheet: DEGs top 4 signaling pathways
The shared DEGs in the top 4 signaling pathways (RNA processing/Ribonucleoprotein Complex biogenesis/Chromatin Organization/Mitotic Cell Cycle)
Gene Annotation						FPKM/ Samples					Differential Analysis
GeneID	Chromosome	GeneType	GeneName	MGI	ID	Ctrl1	Ctrl2	Pfn1 KO1	Pfn1 KO2	Pfn1 KO3	log2FoldChange	stat	P value	padj (FDR)
ENSMUSG00000000708.14	chr17	protein_coding	Kat2b	MGI:1343094	OTTMUSG00000035538.2	0	0	31.997	19.0002	43.3031	12.3541	7.68323	1.55e-14	1.97e-12
ENSMUSG00000041415.10	chr12	protein_coding	Dicer1	MGI:2177178	OTTMUSG00000066212.1	0.51631	0.551953	11.6306	11.9058	13.7084	2.71319	5.24779	1.54e-07	1.2e-06
ENSMUSG00000030888.14	chr7	protein_coding	Rrp8	MGI:1914251	OTTMUSG00000025597.2	15.2241	26.0459	5.57146	3.85336	4.11071	-4.0779	-6.55242	5.66e-11	1.65e-09

## Sheet: DEGs in RNA processing
The DEGs in the RNA processing signaling pathways
	Gene Annotation				FPKM/ Samples					Differential Analysis
Number	GeneID	GeneType	GeneName	MGI	Ctrl1	Ctrl2	Pfn1 KO1	Pfn1 KO2	Pfn1 KO3	log2FoldChange	P value	padj (FDR)
1	ENSMUSG00000000708.14	protein_coding	Kat2b	MGI:1343094	0	0	31.997	19.0002	43.3031	12.3541	1.55e-14	1.97e-12
2	ENSMUSG00000052595.8	protein_coding	A1cf	MGI:1917115	0	0	46.496	14.7987	47.1109	12.1405	4.54e-13	3.29e-11
3	ENSMUSG00000020122.16	protein_coding	Egfr	MGI:95294	0	0	11.6976	3.99717	14.6953	11.8931	2.51e-12	1.33e-10
4	ENSMUSG00000028842.15	protein_coding	Ago3	MGI:2446634	0	0	7.71824	3.21968	9.48983	11.8855	5.91e-13	4.09e-11
5	ENSMUSG00000048109.10	protein_coding	Rbm15	MGI:2443205	0	0	15.9182	5.62765	16.7702	11.6246	2.45e-12	1.3e-10
6	ENSMUSG00000021476.9	protein_coding	Habp4	MGI:1891713	0	0	20.1236	6.02865	25.1235	11.5597	2.23e-11	7.9e-10
7	ENSMUSG00000022672.8	protein_coding	Prkdc	MGI:104779	0	0	5.39592	6.93323	6.33364	11.5561	2.34e-12	1.26e-10
8	ENSMUSG00000021963.17	protein_coding	Sap18	MGI:1277978	0	0	12.7324	11.4579	8.81533	11.0799	1.16e-11	4.56e-10
9	ENSMUSG00000027829.15	protein_coding	Ccnl1	MGI:1922664	0	0	13.0345	4.52544	14.6057	11.0615	3.86e-11	1.22e-09
10	ENSMUSG00000039652.16	protein_coding	Cpeb3	MGI:2443075	0	0	13.217	3.50325	9.41132	11.0552	6.2e-11	1.77e-09
11	ENSMUSG00000034575.13	protein_coding	Tent4a	MGI:2682295	0	0	6.94515	4.2334	7.25689	10.8865	3.59e-12	1.79e-10
12	ENSMUSG00000027751.13	protein_coding	Supt20	MGI:1929651	0	0	10.375	5.48614	9.89829	10.848	5.32e-12	2.47e-10
13	ENSMUSG00000034022.8	protein_coding	Cpsf1	MGI:2679722	0	0	7.72431	11.141	7.14986	10.8396	2.08e-10	4.69e-09
14	ENSMUSG00000067369.12	protein_coding	Trmt2b	MGI:2442530	0	0	13.0834	8.85778	11.7824	10.836	3.73e-12	1.84e-10
15	ENSMUSG00000022974.12	protein_coding	Paxbp1	MGI:1914617	0	0	12.7065	3.64249	13.836	10.8335	2.59e-10	5.59e-09
16	ENSMUSG00000028330.8	protein_coding	Ncbp1	MGI:1891840	0	0	12.4503	18.4525	11.5458	10.8143	2.75e-10	5.87e-09
17	ENSMUSG00000028431.11	protein_coding	Elp1	MGI:1914544	0	0	5.07172	8.90086	5.19452	10.813	6.38e-10	1.14e-08
18	ENSMUSG00000031148.14	protein_coding	Gpkow	MGI:1859610	0	0	14.4081	9.03748	13.4776	10.6415	8.74e-12	3.67e-10
19	ENSMUSG00000029547.10	protein_coding	Ints1	MGI:1915760	0	0	3.79595	5.82489	4.02746	10.6272	4.62e-10	8.95e-09
20	ENSMUSG00000006191.17	protein_coding	Cdkal1	MGI:1921765	0	0	3.40198	2.99684	3.23919	10.5208	3.2e-11	1.05e-09
21	ENSMUSG00000030306.14	protein_coding	Tmtc1	MGI:3039590	0	0	4.68748	4.76679	3.19857	10.3716	4.56e-10	8.88e-09
22	ENSMUSG00000028134.11	protein_coding	Ptbp2	MGI:1860489	0	0	6.10904	1.78353	4.78831	10.3257	6.8e-10	1.2e-08
23	ENSMUSG00000028959.14	protein_coding	Fastk	MGI:1913837	0	0	12.3946	4.04635	8.56462	10.2476	4.86e-10	9.29e-09
24	ENSMUSG00000031527.7	protein_coding	Eri1	MGI:1914526	0	0	3.59709	2.81551	5.02228	10.204	1.53e-10	3.69e-09
25	ENSMUSG00000028274.17	protein_coding	Rngtt	MGI:1329041	0	0	3.29467	5.69028	4.19322	10.1954	3.1e-09	4.23e-08
26	ENSMUSG00000053453.9	protein_coding	Thoc7	MGI:1913481	0	0	5.98338	2.88018	6.52005	10.1566	2.37e-10	5.2e-09
27	ENSMUSG00000028948.16	protein_coding	Nol9	MGI:1921285	0	0	6.30544	6.87948	5.56947	10.145	5.95e-10	1.08e-08
28	ENSMUSG00000005506.16	protein_coding	Celf1	MGI:1342295	0	0	4.35589	2.67056	3.69125	10.0346	1.34e-10	3.31e-09
29	ENSMUSG00000066357.6	protein_coding	Wdr6	MGI:1930140	0	0	4.17955	10.0249	5.07185	10.0243	3.97e-08	3.7e-07
30	ENSMUSG00000000384.15	protein_coding	Tbrg4	MGI:1100868	0	0	9.47384	6.17885	7.72106	9.9761	1.89e-10	4.37e-09
31	ENSMUSG00000025995.16	protein_coding	Wdr75	MGI:1920924	0	0	5.14087	7.15503	4.03969	9.96995	7.16e-09	8.55e-08
32	ENSMUSG00000054079.12	protein_coding	Utp18	MGI:1923402	0	0	7.14752	7.22077	7.75013	9.89908	6.53e-10	1.16e-08
33	ENSMUSG00000029038.9	protein_coding	Ssu72	MGI:1916241	0	0	12.2169	8.29838	9.44697	9.88255	3.44e-10	7.06e-09
34	ENSMUSG00000024234.7	protein_coding	Mtpap	MGI:1914690	0	0	4.14107	4.72249	3.50418	9.87538	2.48e-09	3.53e-08
35	ENSMUSG00000021650.7	protein_coding	Ptcd2	MGI:1916177	0	0	14.0464	19.4659	10.1644	9.86855	1.32e-08	1.43e-07
36	ENSMUSG00000031864.16	protein_coding	Ints10	MGI:1918135	0	0	3.05522	4.84691	2.7073	9.85004	1.56e-08	1.64e-07
37	ENSMUSG00000038279.10	protein_coding	Nop2	MGI:107891	0	0	11.3827	6.3384	10.9096	9.82931	3.76e-10	7.63e-09
38	ENSMUSG00000021891.8	protein_coding	Mettl6	MGI:1914261	0	0	3.9586	2.25096	3.86566	9.80776	4.02e-10	8.06e-09
39	ENSMUSG00000025962.15	protein_coding	Fastkd2	MGI:1922869	0	0	4.28179	4.07332	4.21302	9.78822	8.95e-10	1.52e-08
40	ENSMUSG00000031433.15	protein_coding	Rbm41	MGI:2444923	0	0	3.96439	1.99879	5.8563	9.78673	3.42e-09	4.59e-08
41	ENSMUSG00000022300.10	protein_coding	Dcaf13	MGI:2684929	0	0	1.75128	2.81906	1.83875	9.76768	1.4e-08	1.5e-07
42	ENSMUSG00000041747.3	protein_coding	Utp15	MGI:2145443	0	0	4.30083	4.54527	3.22554	9.75175	3.97e-09	5.18e-08
43	ENSMUSG00000020549.14	protein_coding	Elac2	MGI:1890496	0	0	6.94208	7.53502	5.45263	9.72748	4.23e-09	5.47e-08
44	ENSMUSG00000000561.14	protein_coding	Wdr77	MGI:1917715	0	0	5.12306	5.03302	4.32744	9.7262	1.98e-09	2.93e-08
45	ENSMUSG00000020079.15	protein_coding	Supv3l1	MGI:2441711	0	0	6.47265	10.2242	5.61143	9.70939	2.6e-08	2.56e-07
46	ENSMUSG00000026492.11	protein_coding	Tfb2m	MGI:107937	0	0	7.98035	8.76101	7.03976	9.66679	3.85e-09	5.06e-08
47	ENSMUSG00000023156.4	protein_coding	Rpp14	MGI:1914303	0	0	10.7079	8.87513	8.08395	9.63072	1.94e-09	2.88e-08
48	ENSMUSG00000039929.14	protein_coding	Urb1	MGI:2146468	0	0	2.38871	2.71477	2.64517	9.5874	3.72e-09	4.91e-08
49	ENSMUSG00000024251.10	protein_coding	Thada	MGI:3039623	0.00367285	0	4.81207	4.7676	5.50995	9.58575	4.93e-10	9.37e-09
50	ENSMUSG00000021713.9	protein_coding	Ppwd1	MGI:2443069	0	0	3.01798	4.0753	3.24484	9.55077	1.08e-08	1.21e-07
51	ENSMUSG00000024369.16	protein_coding	Nelfe	MGI:102744	0	0	12.697	6.42987	11.8127	9.51507	1.7e-09	2.6e-08
52	ENSMUSG00000089824.10	protein_coding	Rbm12	MGI:1922960	0	0	3.95357	1.59285	4.04432	9.48821	5.78e-09	7.15e-08
53	ENSMUSG00000052137.11	protein_coding	Rbm12b2	MGI:1924854	0	0	7.93757	2.6549	8.0067	9.48068	1.32e-08	1.42e-07
54	ENSMUSG00000019039.14	protein_coding	Dalrd3	MGI:1915039	0	0	10.6357	6.51017	7.33725	9.45316	2.42e-09	3.46e-08
55	ENSMUSG00000039878.13	protein_coding	Slc39a5	MGI:1919336	0	0	10.4655	8.54717	7.04298	9.43729	5.94e-09	7.3e-08
56	ENSMUSG00000029480.13	protein_coding	Dhx37	MGI:3028576	0	0	3.12728	3.86535	3.95093	9.3837	1.02e-08	1.15e-07
57	ENSMUSG00000035275.14	protein_coding	Raver2	MGI:2443623	0	0	2.36134	4.18417	1.43921	9.35636	4.01e-07	2.81e-06
58	ENSMUSG00000040728.15	protein_coding	Esrp1	MGI:1917326	0	0	3.26075	2.22552	3.44472	9.35299	2.3e-09	3.32e-08
59	ENSMUSG00000022556.11	protein_coding	Hsf1	MGI:96238	0	0	3.6033	1.33095	3.26856	9.344	1.08e-08	1.21e-07
60	ENSMUSG00000021905.14	protein_coding	Dph3	MGI:1922658	0	0	6.1453	3.59302	5.51071	9.30227	2.78e-09	3.89e-08
61	ENSMUSG00000020262.15	protein_coding	Adarb1	MGI:891999	0	0	1.89686	1.32688	1.53169	9.29653	3.46e-09	4.63e-08
62	ENSMUSG00000034889.8	protein_coding	Cactin	MGI:1917562	0	0	6.99526	4.17633	7.41518	9.24462	4.14e-09	5.39e-08
63	ENSMUSG00000025264.12	protein_coding	Tsr2	MGI:1916749	0	0	5.55104	3.89909	4.00282	9.23517	6.16e-09	7.51e-08
64	ENSMUSG00000037361.8	protein_coding	Sf3b6	MGI:1913305	0	0	5.09559	7.33964	4.33481	9.22853	8.22e-08	6.97e-07
65	ENSMUSG00000035266.16	protein_coding	Helq	MGI:2176740	0	0	3.95338	2.29227	4.02432	9.22304	4.4e-09	5.67e-08
66	ENSMUSG00000048930.12	protein_coding	Tada3	MGI:1915724	0	0	4.92679	3.20986	5.05524	9.21237	3.94e-09	5.16e-08
67	ENSMUSG00000022900.14	protein_coding	Ildr1	MGI:2146574	0	0	5.59163	2.38653	4.13409	9.2008	9.06e-09	1.05e-07
68	ENSMUSG00000029624.10	protein_coding	Ptcd1	MGI:1919049	0	0	4.53861	5.87541	3.78219	9.17082	6.18e-08	5.44e-07
69	ENSMUSG00000026248.9	protein_coding	Mrpl44	MGI:1916413	0	0	8.02985	12.3504	7.42493	9.16682	1.12e-07	9.05e-07
70	ENSMUSG00000004393.10	protein_coding	Ddx56	MGI:1277172	0	0	7.21086	5.92059	5.70902	9.1502	1.01e-08	1.14e-07
71	ENSMUSG00000035585.16	protein_coding	Tsen34	MGI:1913328	0	0	8.46567	5.20574	5.25827	9.13422	1.2e-08	1.32e-07
72	ENSMUSG00000024312.10	protein_coding	Wdr46	MGI:1931871	0	0	5.28855	5.20493	4.62488	9.04176	2.33e-08	2.34e-07
73	ENSMUSG00000032288.9	protein_coding	Imp3	MGI:1916119	0	0	25.3885	11.4439	12.08	9.01473	4.52e-08	4.15e-07
74	ENSMUSG00000020211.15	protein_coding	Sf3a2	MGI:104912	0	0	6.88803	4.15977	5.29574	8.97743	1.14e-08	1.26e-07
75	ENSMUSG00000059183.12	protein_coding	Mtfmt	MGI:1916856	0	0	4.31046	3.7511	3.42996	8.9734	2.36e-08	2.36e-07
76	ENSMUSG00000060152.14	protein_coding	Pop5	MGI:2151221	0	0	9.40672	4.55295	5.10093	8.97326	3.22e-08	3.09e-07
77	ENSMUSG00000028653.16	protein_coding	Trit1	MGI:1914216	0	0	7.73563	5.35567	6.87637	8.92797	1.21e-08	1.33e-07
78	ENSMUSG00000050213.6	protein_coding	Snip1	MGI:2156003	0	0	7.39791	3.97424	5.82004	8.90561	1.55e-08	1.64e-07
79	ENSMUSG00000021532.11	protein_coding	Fastkd3	MGI:1916827	0	0	3.23163	2.23796	2.35347	8.90426	2.02e-08	2.06e-07
80	ENSMUSG00000029504.5	protein_coding	Ddx51	MGI:1916913	0	0	3.20823	1.89232	2.66122	8.879	1.5e-08	1.58e-07
81	ENSMUSG00000042500.11	protein_coding	Ago4	MGI:1924100	0	0	2.19931	1.32535	2.29531	8.86158	1.73e-08	1.8e-07
82	ENSMUSG00000022557.11	protein_coding	Bop1	MGI:1334460	0	0	5.00592	4.56856	3.42143	8.85848	6.92e-08	6e-07
83	ENSMUSG00000056305.4	protein_coding	Usp39	MGI:107622	0	0	5.06287	6.26523	3.95799	8.85454	1.7e-07	1.31e-06
84	ENSMUSG00000022704.16	protein_coding	Qtrt2	MGI:1922194	0	0	3.27258	2.49279	2.49444	8.8223	3.02e-08	2.91e-07
85	ENSMUSG00000031157.10	protein_coding	Pqbp1	MGI:1859638	0	0	9.78877	6.63547	6.72184	8.79772	3.45e-08	3.27e-07
86	ENSMUSG00000014980.14	protein_coding	Tsen15	MGI:1913887	0	0	3.50797	2.99029	2.30686	8.7937	7.69e-08	6.58e-07
87	ENSMUSG00000074890.4	protein_coding	Lcmt2	MGI:1353659	0	0	2.66153	4.57269	3.28266	8.7886	3.5e-07	2.49e-06
88	ENSMUSG00000023938.8	protein_coding	Aars2	MGI:2681839	0	0	2.12551	3.18948	2.03091	8.77623	3.18e-07	2.29e-06
89	ENSMUSG00000022718.12	protein_coding	Dgcr8	MGI:2151114	0	0	1.62533	1.31129	1.65754	8.70322	3.3e-08	3.15e-07
90	ENSMUSG00000094936.8	protein_coding	Rbm4	MGI:1100865	0	0	3.57473	0.789471	3.37254	8.69771	7.83e-07	5.13e-06
91	ENSMUSG00000063480.8	protein_coding	Snu13	MGI:893586	0	0	6.00977	3.65759	2.35057	8.69401	3.26e-07	2.34e-06
92	ENSMUSG00000021645.16	protein_coding	Smn1	MGI:109257	0	0	5.34348	2.99374	4.90025	8.62194	4.11e-08	3.81e-07
93	ENSMUSG00000068856.3	protein_coding	Sf3b4	MGI:109580	0	0	5.80566	4.64917	4.47608	8.58407	7.98e-08	6.8e-07
94	ENSMUSG00000038954.14	protein_coding	Supt3	MGI:1923723	0	0	2.27912	2.55617	2.82862	8.57182	1.27e-07	1.02e-06
95	ENSMUSG00000007610.15	protein_coding	Gtpbp3	MGI:1917609	0	0	3.44389	1.9881	2.76027	8.55819	5.24e-08	4.73e-07
96	ENSMUSG00000003423.15	protein_coding	Pih1d1	MGI:1916095	0	0	6.72803	3.22444	6.15175	8.52867	8.21e-08	6.97e-07
97	ENSMUSG00000027487.11	protein_coding	Cdk5rap1	MGI:1914221	0	0	2.84851	2.85681	3.18635	8.51446	1.12e-07	9.09e-07
98	ENSMUSG00000039737.11	protein_coding	Prkrip1	MGI:1914051	0	0	3.36045	1.58108	3.11861	8.50145	9.71e-08	8.03e-07
99	ENSMUSG00000057788.13	protein_coding	Ddx49	MGI:2136689	0	0	3.04513	4.06454	2.61027	8.46715	6.41e-07	4.29e-06
100	ENSMUSG00000046441.5	protein_coding	Cmtr2	MGI:2384580	0	0	2.15622	2.80416	1.99094	8.46664	4.85e-07	3.33e-06
101	ENSMUSG00000035125.10	protein_coding	Gcfc2	MGI:2141656	0	0	1.68252	0.707167	1.54176	8.43903	1.68e-07	1.3e-06
102	ENSMUSG00000026563.13	protein_coding	Tada1	MGI:1196415	0	0	2.88548	1.53585	2.80943	8.4069	1.06e-07	8.65e-07
103	ENSMUSG00000026707.15	protein_coding	Nsun6	MGI:1921705	0	0	2.10964	1.2208	2.54823	8.39301	1.5e-07	1.17e-06
104	ENSMUSG00000031792.15	protein_coding	Usb1	MGI:2142454	0	0	4.63242	2.20896	3.62902	8.38468	1.31e-07	1.04e-06
105	ENSMUSG00000079043.3	protein_coding	Fastkd5	MGI:2139469	0	0	3.00033	3.16047	2.77203	8.35042	3.02e-07	2.19e-06
106	ENSMUSG00000015289.4	protein_coding	Lage3	MGI:1913442	0	0	7.81693	2.62602	3.91776	8.34356	5.84e-07	3.95e-06
107	ENSMUSG00000034442.11	protein_coding	Trmt5	MGI:1923607	0	0	4.20884	3.66535	4.62704	8.30585	1.62e-07	1.26e-06
108	ENSMUSG00000073775.4	protein_coding	Kti12	MGI:1923547	0	0	8.10379	3.60349	5.23181	8.29398	2.51e-07	1.85e-06
109	ENSMUSG00000020485.14	protein_coding	Supt4a	MGI:107416	0	0	9.28133	11.0545	6.53745	8.29212	1.14e-06	7.13e-06
110	ENSMUSG00000028741.13	protein_coding	Mrto4	MGI:1917152	0	0	3.69664	3.37232	2.90612	8.29075	3.17e-07	2.28e-06
111	ENSMUSG00000031723.8	protein_coding	Txnl4b	MGI:2443724	0	0	5.65048	4.12261	4.15582	8.28139	2.08e-07	1.57e-06
112	ENSMUSG00000033983.14	protein_coding	Coil	MGI:104842	0	0	2.76662	1.94177	2.85858	8.27713	1.35e-07	1.07e-06
113	ENSMUSG00000023051.11	protein_coding	Tarbp2	MGI:103027	0	0	2.66411	0.928035	2.44161	8.25382	5.86e-07	3.96e-06
114	ENSMUSG00000006651.8	protein_coding	Aplp1	MGI:88046	0	0	2.72576	3.93132	1.11172	8.23143	1.12e-05	5.43e-05
115	ENSMUSG00000037296.7	protein_coding	Lsm1	MGI:1914457	0	0	3.84824	1.92386	2.70212	8.23015	2.31e-07	1.72e-06
116	ENSMUSG00000003527.9	protein_coding	Ess2	MGI:107854	0	0	2.57791	1.33038	2.23525	8.21461	2.03e-07	1.54e-06
117	ENSMUSG00000051730.15	protein_coding	Mettl5	MGI:1922672	0	0	3.72969	3.18415	3.24899	8.20444	2.75e-07	2.01e-06
118	ENSMUSG00000028322.11	protein_coding	Exosc3	MGI:1913612	0	0	8.2707	5.67865	4.48515	8.17437	6.62e-07	4.41e-06
119	ENSMUSG00000036983.7	protein_coding	Tfb1m	MGI:2146851	0	0	2.03879	2.65144	1.75207	8.17154	1.42e-06	8.66e-06
120	ENSMUSG00000024217.10	protein_coding	Snrpc	MGI:109489	0	0	1.55978	0.906347	1.29852	8.14672	2.24e-07	1.68e-06
121	ENSMUSG00000028651.12	protein_coding	Ppie	MGI:1917118	0	0	6.69754	3.60194	3.87036	8.1388	4.7e-07	3.24e-06
122	ENSMUSG00000005150.16	protein_coding	Wdr83	MGI:1915086	0	0	3.22543	2.49683	2.26338	8.06315	5.68e-07	3.85e-06
123	ENSMUSG00000031949.17	protein_coding	Adat1	MGI:1353631	0	0	1.96782	1.06022	2.28738	8.05553	5.06e-07	3.46e-06
124	ENSMUSG00000042389.13	protein_coding	Tsen2	MGI:2141599	0	0	1.23756	0.910099	1.21187	8.04547	3.15e-07	2.26e-06
125	ENSMUSG00000020781.14	protein_coding	Tsen54	MGI:1923515	0	0	3.89153	2.32272	2.97517	8.03288	3.65e-07	2.58e-06
126	ENSMUSG00000027752.15	protein_coding	Exosc8	MGI:1916889	0	0	1.86794	1.52176	1.66236	8.01925	4.46e-07	3.09e-06
127	ENSMUSG00000028688.13	protein_coding	Toe1	MGI:1915526	0	0	2.84771	2.37538	2.04877	8.01699	7.53e-07	4.95e-06
128	ENSMUSG00000055660.9	protein_coding	Mettl4	MGI:1924031	0	0.0163574	7.47044	6.78439	8.72392	8.01546	9.22e-13	5.93e-11
129	ENSMUSG00000028899.11	protein_coding	Taf12	MGI:1913714	0.0104473	0	5.87386	3.99272	4.6978	7.995	1.42e-07	1.12e-06
130	ENSMUSG00000078348.4	protein_coding	Sf3b5	MGI:1913375	0	0	3.41435	1.19331	1.25974	7.98798	3.28e-06	1.84e-05
131	ENSMUSG00000041506.15	protein_coding	Rrp9	MGI:2384313	0	0	2.87761	2.0151	2.49334	7.98659	3.99e-07	2.79e-06
132	ENSMUSG00000031901.12	protein_coding	Dus2	MGI:1913619	0	0	1.72255	2.54348	1.58405	7.94637	3.93e-06	2.15e-05
133	ENSMUSG00000024800.8	protein_coding	Rpp30	MGI:1859683	0	0	1.33606	1.84723	1.6052	7.94355	2.07e-06	1.21e-05
134	ENSMUSG00000003680.16	protein_coding	Taf6l	MGI:2444957	0	0	1.44073	1.23415	1.29324	7.88829	7.75e-07	5.08e-06
135	ENSMUSG00000003660.10	protein_coding	Snrnp200	MGI:2444401	0	0.0728495	21.8155	44.5408	25.8362	7.87826	9.3e-07	5.97e-06
136	ENSMUSG00000030611.10	protein_coding	Mrps11	MGI:1915244	0	0	3.86591	2.46197	2.96188	7.87771	6.36e-07	4.26e-06
137	ENSMUSG00000018405.7	protein_coding	Mrm1	MGI:2443470	0	0	2.52027	2.13086	2.18558	7.86634	8.53e-07	5.53e-06
138	ENSMUSG00000027551.15	protein_coding	Zfp64	MGI:107342	0	0	1.27258	0.706561	1.39366	7.83262	8.75e-07	5.66e-06
139	ENSMUSG00000042677.7	protein_coding	Zc3h12a	MGI:2385891	0	0	2.62817	1.22766	3.16705	7.83237	1.66e-06	9.93e-06
140	ENSMUSG00000024246.9	protein_coding	Thumpd2	MGI:1919417	0	0	3.30561	2.40626	2.94692	7.82987	6.96e-07	4.62e-06
141	ENSMUSG00000022721.19	protein_coding	Trmt2a	MGI:96270	0	0	1.44653	1.00402	1.16659	7.8193	7.74e-07	5.08e-06
142	ENSMUSG00000047909.11	protein_coding	Ankrd16	MGI:2444796	0.0142377	0	9.63369	1.61475	6.89396	7.79623	8.45e-08	7.14e-07
143	ENSMUSG00000102252.5	protein_coding	Snrpn	MGI:98347	0	0	3.62857	1.93674	3.23439	7.76509	9.18e-07	5.9e-06
144	ENSMUSG00000038046.4	protein_coding	Mrm3	MGI:1914640	0	0	3.35521	3.40764	2.21643	7.72948	4.18e-06	2.27e-05
145	ENSMUSG00000005687.14	protein_coding	Bcas2	MGI:1915433	0.0192193	0	9.28744	4.88151	7.81558	7.70108	9.64e-11	2.56e-09
146	ENSMUSG00000024505.16	protein_coding	Dtwd2	MGI:1916107	0	0	2.17641	0.868085	2.14003	7.67518	2.7e-06	1.54e-05
147	ENSMUSG00000039356.15	protein_coding	Exosc2	MGI:2385133	0	0.0151718	6.32448	5.15105	4.34089	7.64265	9.68e-07	6.18e-06
148	ENSMUSG00000048495.16	protein_coding	Tyw5	MGI:1915986	0	0	1.84967	2.24799	1.64484	7.63193	5.22e-06	2.76e-05
149	ENSMUSG00000022390.11	protein_coding	Zc3h7b	MGI:1328310	0.00839947	0.0479818	24.4957	13.8209	25.8474	7.61783	1.82e-15	3.09e-13
150	ENSMUSG00000007050.17	protein_coding	Lsm2	MGI:90676	0	0	2.2108	1.10975	2.14566	7.61463	1.82e-06	1.08e-05
151	ENSMUSG00000021550.6	protein_coding	2210016F16Rik	MGI:1917403	0	0.0287225	9.70339	11.2672	8.03774	7.60018	5.95e-09	7.31e-08
152	ENSMUSG00000039620.17	protein_coding	Trmt9b	MGI:2442328	0	0	0.772534	0.875002	0.852275	7.59559	3.43e-06	1.9e-05
153	ENSMUSG00000003208.9	protein_coding	Yju2	MGI:1920136	0	0	1.43226	0.697683	1.29806	7.59372	1.93e-06	1.14e-05
154	ENSMUSG00000027324.1	protein_coding	Rpusd2	MGI:1918066	0	0	2.15931	2.0207	1.68652	7.58006	3.46e-06	1.92e-05
155	ENSMUSG00000030714.14	protein_coding	Sgf29	MGI:1922815	0	0	4.25136	2.20888	2.68515	7.56865	2.49e-06	1.43e-05
156	ENSMUSG00000037070.10	protein_coding	Rbmxl1	MGI:1343045	0	0	2.29817	3.93758	2.49783	7.54497	1.55e-05	7.31e-05
157	ENSMUSG00000038812.16	protein_coding	Trmt112	MGI:1914924	0	0	6.31857	3.29344	3.43375	7.53852	3.81e-06	2.08e-05
158	ENSMUSG00000039826.13	protein_coding	Trub2	MGI:2442186	0.00667928	0	2.97411	1.62326	2.26346	7.53051	7.57e-07	4.97e-06
159	ENSMUSG00000041396.13	protein_coding	Mettl18	MGI:1917212	0	0	4.5771	2.60422	3.19805	7.50629	2.49e-06	1.43e-05
160	ENSMUSG00000074102.4	protein_coding	Rbm15b	MGI:1923598	0	0.0269182	9.20021	6.03924	12.6758	7.50207	1.33e-10	3.3e-09
161	ENSMUSG00000004994.12	protein_coding	Ccdc130	MGI:1914986	0	0	2.12073	1.40288	2.22469	7.48716	2.12e-06	1.24e-05
162	ENSMUSG00000057234.9	protein_coding	Mettl15	MGI:1924144	0	0	1.82641	2.47422	1.74017	7.4125	1.25e-05	6.02e-05
163	ENSMUSG00000042109.8	protein_coding	Csdc2	MGI:2146027	0	0	0.823888	1.32194	0.689835	7.37582	2.97e-05	0.000131197
164	ENSMUSG00000036114.3	protein_coding	Rpp25l	MGI:1917211	0	0	7.38225	4.22727	4.17523	7.2972	7.45e-06	3.78e-05
165	ENSMUSG00000023988.8	protein_coding	Bysl	MGI:1858419	0.0109461	0	4.08789	2.42029	2.71071	7.25907	2.33e-06	1.34e-05
166	ENSMUSG00000028331.12	protein_coding	Trmo	MGI:1922003	0	0	2.22986	1.45174	2.13062	7.25898	4.3e-06	2.33e-05
167	ENSMUSG00000022031.6	protein_coding	Elp3	MGI:1921445	0	0.0583826	13.3509	20.8932	12.7663	7.25245	4.31e-08	3.98e-07
168	ENSMUSG00000074576.4	protein_coding	Mocs3	MGI:1916622	0	0	1.8866	2.73067	1.53277	7.25118	3.14e-05	0.000138015
169	ENSMUSG00000024570.7	protein_coding	Rbfa	MGI:1915981	0	0	2.90111	3.18491	2.19641	7.22748	1.66e-05	7.79e-05
170	ENSMUSG00000038888.8	protein_coding	Ctu1	MGI:2385277	0	0	1.7138	1.72196	1.55512	7.21996	9.68e-06	4.78e-05
171	ENSMUSG00000021692.9	protein_coding	Dimt1	MGI:1913504	0	0	1.15764	1.02316	0.942349	7.16987	9.71e-06	4.8e-05
172	ENSMUSG00000021418.15	protein_coding	Rpp40	MGI:1346084	0	0	0.469883	0.829941	0.420372	7.1649	6.11e-05	0.000251592
173	ENSMUSG00000034278.3	protein_coding	Dnajc17	MGI:1916658	0	0	3.01122	1.84431	4.54002	7.12923	1.48e-05	7.03e-05
174	ENSMUSG00000023330.12	protein_coding	Dtwd1	MGI:1916435	0	0	3.30227	2.71018	2.52522	7.10165	1.13e-05	5.49e-05
175	ENSMUSG00000038646.13	protein_coding	Ramac	MGI:1914398	0.0484622	0	15.9108	10.2536	9.28517	7.10014	1.22e-08	1.34e-07
176	ENSMUSG00000030188.12	protein_coding	Magohb	MGI:1913691	0	0	1.68599	3.17908	1.21478	7.08049	0.000126928	0.000482449
177	ENSMUSG00000063919.11	protein_coding	Srrm4	MGI:1916205	0	0	0.384044	0.542072	0.266116	7.02579	6.93e-05	0.000281485
178	ENSMUSG00000027905.15	protein_coding	Ddx20	MGI:1858415	0.02037	0	4.44108	4.64961	3.7568	6.93796	4.67e-08	4.28e-07
179	ENSMUSG00000047656.9	protein_coding	Trpt1	MGI:1333115	0	0	4.72926	1.58153	2.93187	6.88366	3.59e-05	0.00015588
180	ENSMUSG00000040767.10	protein_coding	Snrnp25	MGI:1925622	0	0	4.19933	2.51046	3.01069	6.87734	1.74e-05	8.11e-05
181	ENSMUSG00000002825.8	protein_coding	Qtrt1	MGI:1931441	0	0	1.86467	1.18193	2.00653	6.84591	1.72e-05	8.05e-05
182	ENSMUSG00000091931.5	protein_coding	Gon7	MGI:4845848	0	0	3.11559	1.90106	1.82377	6.82487	2.91e-05	0.00012885
183	ENSMUSG00000033439.12	protein_coding	Trmt13	MGI:1925219	0.00687746	0	1.6723	0.609579	2.02584	6.76785	2.87e-05	0.000127137
184	ENSMUSG00000050188.8	protein_coding	Lsm10	MGI:2151045	0	0	5.04883	2.30236	2.68218	6.75878	4.15e-05	0.000177173
185	ENSMUSG00000055760.12	protein_coding	Gemin6	MGI:1914492	0	0	2.84911	1.80195	1.80972	6.75525	3.13e-05	0.00013739
186	ENSMUSG00000000167.14	protein_coding	Pih1d2	MGI:1919864	0	0	1.12321	0.871869	1.1728	6.70847	2.61e-05	0.000116851
187	ENSMUSG00000029715.5	protein_coding	Pop7	MGI:1921347	0	0	4.60449	1.37615	2.69582	6.70186	7.48e-05	0.00030094
188	ENSMUSG00000037845.14	protein_coding	Fdxacb1	MGI:3584513	0	0	0.983687	0.827335	0.878133	6.70078	3.17e-05	0.00013889
189	ENSMUSG00000004642.13	protein_coding	Slbp	MGI:108402	0.00694311	0.0144227	4.50203	3.20934	3.78268	6.64523	2.7e-11	9.11e-10
190	ENSMUSG00000091625.8	protein_coding	Lsm5	MGI:1913623	0	0	3.60685	3.95968	2.56873	6.62232	9.61e-05	0.000377148
191	ENSMUSG00000040621.14	protein_coding	Gemin8	MGI:2384300	0	0	1.40967	0.775991	1.17177	6.58541	3.8e-05	0.000163638
192	ENSMUSG00000018727.19	protein_coding	Cpsf4l	MGI:1277182	0	0	1.63802	0.590739	1.51783	6.5518	8.33e-05	0.000331681
193	ENSMUSG00000021611.9	protein_coding	Tert	MGI:1202709	0	0	0.604289	0.301721	0.498988	6.5226	4.98e-05	0.000208872
194	ENSMUSG00000031189.12	protein_coding	Aff2	MGI:1202294	0	0	0.363316	0.215775	0.529644	6.51847	8.02e-05	0.000320659
195	ENSMUSG00000021047.7	protein_coding	Nova1	MGI:104297	0	0	0.326584	0.0827379	0.528034	6.47819	0.000466967	0.00152731
196	ENSMUSG00000043702.9	protein_coding	Pde12	MGI:2443226	0	0	0.196101	0.520466	0.135237	6.46019	0.00109569	0.00323508
197	ENSMUSG00000041199.3	protein_coding	Rpusd1	MGI:1919186	0	0	1.26459	1.59583	1.03058	6.44924	0.00016883	0.000622103
198	ENSMUSG00000051169.14	protein_coding	Rpusd3	MGI:2141440	0	0	1.34317	0.707656	1.40072	6.40796	7.34e-05	0.000296173
199	ENSMUSG00000096370.8	protein_coding	Gm21992	MGI:5439461	0	0	0.666456	0.132165	0.494671	6.34095	0.0003939	0.00131509
200	ENSMUSG00000024019.18	protein_coding	Cmtr1	MGI:1921407	0	0	0.293892	0.11582	0.316784	6.30228	0.000161991	0.000599319
201	ENSMUSG00000008658.16	protein_coding	Rbfox1	MGI:1926224	0	0	0.619723	0.28327	0.637322	6.25787	0.000134293	0.000507533
202	ENSMUSG00000034259.8	protein_coding	Exosc4	MGI:1923576	0	0.0225276	3.13768	3.32811	2.09196	6.21942	0.000124216	0.000472987
203	ENSMUSG00000014776.7	protein_coding	Nol3	MGI:1925938	0	0	1.02209	0.367121	0.640564	6.17732	0.00021337	0.000765097
204	ENSMUSG00000029279.15	protein_coding	Brdt	MGI:1891374	0	0	0.304626	0.227952	0.66648	6.12721	0.000414084	0.00137533
205	ENSMUSG00000034839.5	protein_coding	Larp6	MGI:1914807	0	0	0.975624	0.659115	0.653506	6.03701	0.000225038	0.000802731
206	ENSMUSG00000051557.15	protein_coding	Pusl1	MGI:3047787	0	0	1.31947	0.258948	0.991565	6.02002	0.000822898	0.00252085
207	ENSMUSG00000048012.19	protein_coding	Zfp473	MGI:2442697	0	0	0.168178	0.128185	0.257475	6.00549	0.000279621	0.000973852
208	ENSMUSG00000027510.17	protein_coding	Rbm38	MGI:1889294	0	0	0.859912	0.434432	0.613283	5.97257	0.000244431	0.000864349
209	ENSMUSG00000025500.12	protein_coding	Lmntd2	MGI:1919250	0	0	1.42376	0.132257	1.03355	5.86597	0.00310195	0.00793226
210	ENSMUSG00000053286.11	protein_coding	Trmt1l	MGI:1916185	0	0.0373539	5.00241	3.06038	4.58707	5.85626	5.91e-06	3.08e-05
211	ENSMUSG00000029486.13	protein_coding	Mrpl1	MGI:2137202	0.0883997	0	7.165	9.28623	6.01694	5.74258	1.64e-05	7.69e-05
212	ENSMUSG00000020526.12	protein_coding	Znhit3	MGI:3051596	0	0	0.932108	0.508222	0.720772	5.73252	0.000430374	0.00142275
213	ENSMUSG00000020018.6	protein_coding	Snrpf	MGI:1917128	0	0	1.85998	1.86788	1.1495	5.68127	0.00100062	0.00298511
214	ENSMUSG00000049285.4	protein_coding	Mblac1	MGI:2679717	0	0	1.35671	0.860679	1.135	5.67205	0.000479971	0.00156318
215	ENSMUSG00000049950.6	protein_coding	Rpp38	MGI:2443607	0	0.04205	2.8661	3.58845	3.53548	5.53267	0.000519061	0.00167395
216	ENSMUSG00000028430.14	protein_coding	Nol6	MGI:2140151	0	0.0835867	5.4495	9.52611	5.47539	5.50219	0.000325856	0.00111439
217	ENSMUSG00000046201.9	protein_coding	Scaf8	MGI:1925212	0.0716115	0.126443	20.1753	7.81462	20.2821	5.39739	1.53e-13	1.37e-11
218	ENSMUSG00000036537.6	protein_coding	Rnf113a1	MGI:1917192	0	0	0.849365	0.690373	1.07901	5.22621	0.0016318	0.00456512
219	ENSMUSG00000039236.18	protein_coding	Isg20	MGI:1928895	0	0	0.32578	0.0648484	1.27115	5.05187	0.0222252	0.0427131
220	ENSMUSG00000061286.7	protein_coding	Exosc5	MGI:107889	0	0.0209714	1.82299	0.731252	1.34216	5.01543	1.91e-05	8.84e-05
221	ENSMUSG00000026034.17	protein_coding	Clk1	MGI:107403	0	0.247853	21.194	9.66092	17.3568	4.99069	0.00524424	0.0124823
222	ENSMUSG00000050312.12	protein_coding	Nsun3	MGI:2146565	0.0693398	0	5.15773	2.11472	3.81386	4.93634	0.000123728	0.000471469
223	ENSMUSG00000061458.9	protein_coding	Nol10	MGI:2684913	0.181537	0	7.69366	9.46259	8.26317	4.8732	0.00048035	0.00156409
224	ENSMUSG00000033644.5	protein_coding	Piwil2	MGI:1930036	0	0	0.0982384	0.174908	0.176799	4.87212	0.00665758	0.0153403
225	ENSMUSG00000015748.13	protein_coding	Prpf3	MGI:1918017	0	0.09288	6.68997	2.70597	6.83787	4.83357	0.00121568	0.00354302
226	ENSMUSG00000032940.16	protein_coding	Rbm11	MGI:2447622	0	0	0.220026	0.306582	0.219619	4.66834	0.00884723	0.0195329
227	ENSMUSG00000018433.14	protein_coding	Nol11	MGI:1916229	0.14175	0	3.99938	7.98567	3.8285	4.63035	0.00361202	0.0090273
228	ENSMUSG00000040446.4	protein_coding	Rprd1a	MGI:2385066	0	0.101614	5.8352	2.69159	6.01873	4.55291	0.00312662	0.00798285
229	ENSMUSG00000019808.8	protein_coding	Adat2	MGI:1914007	0.0863294	0	3.74955	2.85227	3.93819	4.52175	2.74e-05	0.000122317
230	ENSMUSG00000035161.7	protein_coding	Ints6	MGI:1202397	0.0577379	0.0365026	4.56646	2.65807	4.49235	4.51603	1.55e-18	6.08e-16
231	ENSMUSG00000032316.8	protein_coding	Clk3	MGI:1098670	0	0.0881508	5.0402	2.60269	4.53542	4.51577	0.00381509	0.00945507
232	ENSMUSG00000038132.6	protein_coding	Rbm24	MGI:3610364	0	0	0.322354	0.0345512	0.252006	4.49998	0.0257735	0.0483461
233	ENSMUSG00000034345.14	protein_coding	Gtf2h5	MGI:107227	0	0.170491	8.09507	6.01787	4.70686	4.25383	0.0062673	0.0145485
234	ENSMUSG00000041530.17	protein_coding	Ago1	MGI:2446630	0	0.469459	18.8693	12.8441	20.7953	4.22318	0.0265275	0.0495408
235	ENSMUSG00000027628.10	protein_coding	Aar2	MGI:1915545	0	0.145448	4.31026	6.00588	3.74169	4.13477	0.00744201	0.016873
236	ENSMUSG00000064138.14	protein_coding	Fam172a	MGI:1915925	0	0.129283	4.86885	3.4057	5.08341	4.12056	0.0120829	0.0254985
237	ENSMUSG00000023118.15	protein_coding	Sympk	MGI:1915438	0.248296	0	7.67115	5.04961	8.34635	4.09034	0.0193857	0.0380769
238	ENSMUSG00000021408.15	protein_coding	Ripk1	MGI:108212	0	0.246807	8.54336	7.36757	8.28328	4.06962	0.0230621	0.0440859
239	ENSMUSG00000023010.15	protein_coding	Tmbim6	MGI:99682	4.9116	1.53136	237.674	100.91	182.573	3.91919	6.03e-08	5.34e-07
240	ENSMUSG00000018040.9	protein_coding	Rrp7a	MGI:1922028	0	0.194343	6.94307	3.53688	6.36119	3.83649	0.0198126	0.0387974
241	ENSMUSG00000020918.14	protein_coding	Kat2a	MGI:1343101	0	0.289589	10.3106	5.40702	8.4847	3.79146	0.0204198	0.0398435
242	ENSMUSG00000023150.14	protein_coding	Ivns1abp	MGI:2152389	2.93403	4.20829	192.688	138.846	205.35	3.76332	1.17e-12	7.26e-11
243	ENSMUSG00000018379.17	protein_coding	Srsf1	MGI:98283	0.147763	0	4.1463	2.07015	2.90812	3.6066	0.015176	0.030907
244	ENSMUSG00000020850.14	protein_coding	Prpf8	MGI:2179381	1.9281	1.24501	35.2129	92.3483	37.9682	3.46363	0.000218819	0.00078288
245	ENSMUSG00000071172.13	protein_coding	Srsf3	MGI:98285	0.267036	0.576893	22.3178	9.13658	16.8246	3.29728	5.59e-06	2.93e-05
246	ENSMUSG00000031578.5	protein_coding	Mak16	MGI:1915170	0.0188416	0.254404	3.63424	3.80691	3.95379	2.8921	0.0145449	0.0298135
247	ENSMUSG00000041415.10	protein_coding	Dicer1	MGI:2177178	0.51631	0.551953	11.6306	11.9058	13.7084	2.71319	1.54e-07	1.2e-06
248	ENSMUSG00000027893.14	protein_coding	Ahcyl1	MGI:2385184	2.6863	0.615653	42.6158	30.7765	36.0893	2.70386	0.000764907	0.0023599
249	ENSMUSG00000028106.13	protein_coding	Rprd2	MGI:1922387	0.0850904	0.7954	13.767	5.9588	14.5141	2.67782	0.0210051	0.0407261
250	ENSMUSG00000043535.13	protein_coding	Setx	MGI:2443480	0.426312	1.80193	14.5402	36.0582	21.2304	2.62995	0.0167893	0.0336658
251	ENSMUSG00000042650.3	protein_coding	Alkbh5	MGI:2144489	2.81853	2.59077	70.7466	37.1437	74.9047	2.60465	7.91e-09	9.3e-08
252	ENSMUSG00000033228.8	protein_coding	Scaf11	MGI:1919443	1.02406	1.95351	32.8175	24.3919	38.1223	2.51388	9.88e-05	0.00038615
253	ENSMUSG00000016921.14	protein_coding	Srsf6	MGI:1915246	3.14863	0.318829	46.7646	17.7542	33.1165	2.43001	0.0240413	0.0456125
254	ENSMUSG00000034724.18	protein_coding	Cnot6l	MGI:2443154	0.556321	1.59749	24.8916	15.4189	24.344	2.38516	0.00239653	0.00634717
255	ENSMUSG00000054226.13	protein_coding	Tprkb	MGI:1917036	0.606601	1.23553	21.9442	10.5714	16.5211	2.2131	0.00118822	0.00347394
256	ENSMUSG00000060950.12	protein_coding	Trmt61a	MGI:2443487	0.0693569	0.0720364	1.15633	1.1733	1.08478	2.20399	0.00637147	0.0147645
257	ENSMUSG00000000787.12	protein_coding	Ddx3x	MGI:103064	9.68918	6.47652	95.5211	171.186	92.7143	2.18462	0.00544822	0.0129012
258	ENSMUSG00000029647.15	protein_coding	Pan3	MGI:1919837	0.386461	0.823292	13.2755	6.64858	11.633	2.17958	0.00164024	0.0045857
259	ENSMUSG00000032410.13	protein_coding	Xrn1	MGI:891964	0.51981	0.582329	7.65735	7.55445	10.2898	2.10619	5.54e-05	0.00022964
260	ENSMUSG00000015656.17	protein_coding	Hspa8	MGI:105384	28.7095	8.22126	219.158	229.738	339.304	2.07356	0.00717147	0.0163434
261	ENSMUSG00000040725.13	protein_coding	Hnrnpul1	MGI:2443517	1.5843	2.13157	29.0032	22.4353	33.4012	2.05321	7.24e-05	0.000292512
262	ENSMUSG00000022139.17	protein_coding	Mbnl2	MGI:2145597	1.92412	0.650319	24.5409	11.1134	20.2874	2.02314	0.0032151	0.0081746
263	ENSMUSG00000068917.12	protein_coding	Clk2	MGI:1098669	0.214952	0.554007	6.39554	3.98342	6.66166	1.95511	0.00915868	0.0201222
264	ENSMUSG00000034820.4	protein_coding	Cpsf7	MGI:1917826	1.1112	0.553165	14.315	6.31039	10.6181	1.78878	0.00165577	0.00462244
265	ENSMUSG00000037965.14	protein_coding	Zc3h7a	MGI:2445044	0.442127	0.904067	11.5435	4.06889	11.0329	1.74812	0.0209577	0.040649
266	ENSMUSG00000004040.16	protein_coding	Stat3	MGI:103038	1.24872	0.731266	11.5668	9.98504	13.0608	1.73687	0.000368556	0.00124299
267	ENSMUSG00000069833.13	protein_coding	Ahnak	MGI:1316648	6.52536	5.41274	70.3656	30.7605	109.699	1.64536	0.013948	0.028779
268	ENSMUSG00000028790.13	protein_coding	Khdrbs1	MGI:893579	1.67589	0.784991	14.4701	10.7546	15.1017	1.64276	0.00233201	0.00620728
269	ENSMUSG00000022774.13	protein_coding	Ncbp2	MGI:1915342	1.83021	1.27361	19.8291	16.8673	12.6906	1.61454	0.00608629	0.0142076
270	ENSMUSG00000035575.11	protein_coding	Utp6	MGI:2445193	1.78384	1.18343	13.3478	14.6422	12.4041	1.41008	0.0145513	0.0298237
271	ENSMUSG00000036779.12	protein_coding	Tent4b	MGI:1917820	2.64893	1.18038	19.3398	12.6718	17.8753	1.30537	0.0180087	0.0357328
272	ENSMUSG00000022892.11	protein_coding	App	MGI:88059	8.53724	4.81789	57.8795	51.065	61.881	1.29508	0.00932153	0.020406
273	ENSMUSG00000007670.10	protein_coding	Khsrp	MGI:1336214	2.53958	1.9174	24.893	11.7202	21.9353	1.24959	0.00609694	0.0142295
274	ENSMUSG00000014907.10	protein_coding	Naf1	MGI:2682306	0.61357	0.807214	7.65203	4.84707	5.68684	1.21833	0.0229989	0.0439833
1	ENSMUSG00000026516.8	protein_coding	Nvl	MGI:1914709	3.44046	2.17327	4.57274	3.09117	5.17315	-1.23115	0.0053477	0.0126951
2	ENSMUSG00000065990.12	protein_coding	Aurkaip1	MGI:1913327	12.7801	8.6094	20.2196	15.026	12.0182	-1.24615	0.02659	0.0496358
3	ENSMUSG00000035378.17	protein_coding	Shq1	MGI:1919421	0.981357	0.669092	1.11804	1.23367	1.10644	-1.29517	0.0230139	0.0440017
4	ENSMUSG00000029594.12	protein_coding	Rbm19	MGI:1921361	1.83766	2.43146	3.21338	2.08645	3.99888	-1.35916	0.0121216	0.0255622
5	ENSMUSG00000022983.16	protein_coding	Scaf4	MGI:2146350	7.2339	7.9321	13.2594	4.97319	13.3446	-1.45812	0.0138888	0.0286707
6	ENSMUSG00000041328.16	protein_coding	Pcf11	MGI:1919579	18.5842	9.72946	21.6549	9.80109	24.8193	-1.46279	0.0139438	0.028776
7	ENSMUSG00000036693.12	protein_coding	Nop14	MGI:1922666	6.93834	10.2238	12.0334	7.26065	13.9979	-1.53859	0.00672995	0.0154852
8	ENSMUSG00000001767.5	protein_coding	Crnkl1	MGI:1914127	7.87976	10.2587	9.59325	12.6559	10.3275	-1.53995	0.0199305	0.0390141
9	ENSMUSG00000003848.14	protein_coding	Nob1	MGI:1914869	2.84389	3.87131	5.02849	4.07135	3.23346	-1.55129	0.0122815	0.0258432
10	ENSMUSG00000025047.9	protein_coding	Pdcd11	MGI:1341788	5.22356	7.78774	7.02737	8.27941	8.35252	-1.5524	0.0153548	0.0312352
11	ENSMUSG00000063316.13	protein_coding	Rpl27	MGI:98036	24.8995	13.5302	34.2028	19.4613	14.6148	-1.57121	0.0190167	0.0374735
12	ENSMUSG00000024474.7	protein_coding	Ik	MGI:1345142	18.1114	29.7018	29.0774	27.8307	30.1514	-1.57634	0.0110947	0.0236847
13	ENSMUSG00000024422.14	protein_coding	Dhx16	MGI:1916442	10.2426	9.91054	14.3252	10.0368	12.0069	-1.58389	0.000111628	0.000430542
14	ENSMUSG00000024608.11	protein_coding	Rps14	MGI:98107	55.2792	44.4933	87.5588	42.3053	48.9901	-1.61175	0.00167672	0.00466801
15	ENSMUSG00000063888.7	protein_coding	Rpl7l1	MGI:1913479	12.4447	13.1762	15.6163	14.909	12.5702	-1.64941	0.00269234	0.00702365
16	ENSMUSG00000027404.15	protein_coding	Snrpb	MGI:98342	9.8207	14.6128	16.0556	14.6907	10.1844	-1.67282	0.0137276	0.0283823
17	ENSMUSG00000050100.14	protein_coding	Hmx2	MGI:107159	1.83647	1.94829	2.75897	1.93779	1.64133	-1.68329	0.00287168	0.00741583
18	ENSMUSG00000071652.8	protein_coding	Ints5	MGI:1923578	3.11823	1.83348	3.27856	2.08767	2.85504	-1.68484	0.000299527	0.00103284
19	ENSMUSG00000024498.16	protein_coding	Tcerg1	MGI:1926421	7.30207	7.92723	10.6772	4.05838	12.2593	-1.69202	0.00655106	0.0151179
20	ENSMUSG00000030795.18	protein_coding	Fus	MGI:1353633	10.1723	16.3875	19.5075	8.15809	19.3704	-1.70706	0.00812549	0.0181817
21	ENSMUSG00000028233.6	protein_coding	Tgs1	MGI:2151797	12.567	6.08512	9.74135	7.75521	12.0958	-1.72695	0.00160117	0.00449187
22	ENSMUSG00000025364.13	protein_coding	Pa2g4	MGI:894684	24.7642	20.3767	21.9653	24.2469	23.1783	-1.75673	0.000909356	0.00275311
23	ENSMUSG00000090733.6	protein_coding	Rps27	MGI:1888676	88.7005	42.7659	80.2983	71.3917	42.2269	-1.77822	0.0129575	0.0270589
24	ENSMUSG00000020075.8	protein_coding	Ddx21	MGI:1860494	13.4863	29.1656	23.8023	14.1657	33.4772	-1.78346	0.0157298	0.0318696
25	ENSMUSG00000004096.9	protein_coding	Cwc15	MGI:1913320	43.5021	19.0214	42.4557	22.3424	30.5548	-1.80315	0.00200126	0.00543603
26	ENSMUSG00000059005.13	protein_coding	Hnrnpa3	MGI:1917171	30.2403	63.2719	56.3647	37.1585	54.3732	-1.8373	0.00609874	0.0142304
27	ENSMUSG00000060938.14	protein_coding	Rpl26	MGI:106022	32.633	100.346	90.3411	57.9145	59.9348	-1.86104	0.0250005	0.0471288
28	ENSMUSG00000020680.15	protein_coding	Taf15	MGI:1917689	26.3177	19.8291	27.4907	13.1816	29.4796	-1.86586	0.000127589	0.000484441
29	ENSMUSG00000021413.9	protein_coding	Prpf4b	MGI:109584	17.6252	26.0246	25.4816	11.2749	31.2362	-1.88786	0.00380769	0.00943782
30	ENSMUSG00000025337.10	protein_coding	Sbds	MGI:1913961	34.6538	25.7767	30.0612	31.9196	21.5557	-1.88824	0.00226426	0.00605353
31	ENSMUSG00000026374.14	protein_coding	Tsn	MGI:109263	4.64488	14.3858	11.1244	7.55585	9.76181	-1.93216	0.0175103	0.0348841
32	ENSMUSG00000051695.6	protein_coding	Pcbp1	MGI:1345635	37.7602	63.6651	45.7893	54.6406	36.6264	-1.96446	0.00776382	0.0174979
33	ENSMUSG00000039001.12	protein_coding	Rps21	MGI:1913731	77.9145	56.0414	78.282	57.1323	41.0688	-1.99441	0.000851056	0.00259662
34	ENSMUSG00000001305.5	protein_coding	Rrp15	MGI:1914473	3.34729	4.58588	4.58345	2.09781	4.32883	-2.03709	0.000356805	0.00120624
35	ENSMUSG00000029817.11	protein_coding	Tra2a	MGI:1933972	11.359	12.6685	12.9504	5.02503	14.2746	-2.09227	0.000553167	0.00177316
36	ENSMUSG00000027433.5	protein_coding	Xrn2	MGI:894687	19.4665	43.9372	23.0925	29.1067	27.6512	-2.09873	0.00704814	0.0161112
37	ENSMUSG00000021392.8	protein_coding	Nol8	MGI:1918180	11.8589	2.27378	5.46703	3.40932	8.28078	-2.10161	0.0200646	0.0392361
38	ENSMUSG00000021738.5	protein_coding	Atxn7	MGI:2179277	24.7788	12.1321	19.7965	6.35495	21.0827	-2.12066	0.00268311	0.00700302
39	ENSMUSG00000023932.9	protein_coding	Cdc5l	MGI:1918952	20.0832	32.4903	26.8743	13.2193	28.5753	-2.13309	0.000561547	0.00179844
40	ENSMUSG00000035047.9	protein_coding	Kri1	MGI:2384899	2.09822	6.30735	4.08811	2.5285	4.444	-2.13379	0.00848014	0.0188717
41	ENSMUSG00000025362.6	protein_coding	Rps26	MGI:1351628	75.2468	39.6445	63.6338	39.4769	33.2614	-2.14584	0.000471649	0.00154001
42	ENSMUSG00000029169.11	protein_coding	Dhx15	MGI:1099786	30.8949	28.6332	18.3756	30.7129	15.8301	-2.19014	0.0047694	0.0114822
43	ENSMUSG00000021149.8	protein_coding	Gtpbp4	MGI:1916487	6.31957	12.8893	7.4701	7.58224	7.86316	-2.1927	0.00189357	0.00518466
44	ENSMUSG00000062997.6	protein_coding	Rpl35	MGI:1913739	31.4103	52.6076	43.631	29.7738	27.736	-2.19664	0.000627012	0.00197936
45	ENSMUSG00000035027.18	protein_coding	Map2k2	MGI:1346867	5.59455	14.8323	11.197	5.55202	9.05892	-2.19967	0.00430043	0.0105009
46	ENSMUSG00000037197.11	protein_coding	Rbm17	MGI:1924188	8.20923	37.0934	25.1775	10.2145	23.2742	-2.21228	0.0219539	0.0422683
47	ENSMUSG00000047675.15	protein_coding	Rps8	MGI:98166	167.23	275.336	269.072	91.0809	192.096	-2.22483	0.00110138	0.00325053
48	ENSMUSG00000063457.14	protein_coding	Rps15	MGI:98117	253.587	307.13	371.197	121.129	189.915	-2.23836	0.000583444	0.00185954
49	ENSMUSG00000021810.3	protein_coding	Ecd	MGI:1917851	6.62491	14.0326	5.69604	11.4631	4.973	-2.2436	0.0192359	0.0378247
50	ENSMUSG00000090115.7	protein_coding	Usp49	MGI:2685391	1.47487	1.76674	1.38709	0.562257	1.97358	-2.24969	0.00114047	0.00335284
51	ENSMUSG00000020069.16	protein_coding	Hnrnph3	MGI:1926462	15.0885	12.3203	14.5877	6.6606	10.6095	-2.25112	8.38e-07	5.44e-06
52	ENSMUSG00000026851.9	protein_coding	BC005624	MGI:2385132	7.67842	15.3624	11.3352	5.72446	9.15293	-2.33308	0.000499052	0.00161729
53	ENSMUSG00000040720.15	protein_coding	Virma	MGI:1913435	28.6581	33.0862	10.0171	35.3957	12.6331	-2.34064	0.0237024	0.0450865
54	ENSMUSG00000078193.2	protein_coding	Gm2000	MGI:3780170	2.46482	2.65851	2.43159	1.53596	1.35917	-2.37708	0.000335518	0.00114303
55	ENSMUSG00000022313.10	protein_coding	Utp23	MGI:1925831	0.902381	6.09209	2.66174	2.24412	2.46255	-2.44119	0.0219922	0.0423219
56	ENSMUSG00000059708.12	protein_coding	Akap17b	MGI:2443758	1.31415	10.0508	3.60505	3.63683	4.52481	-2.46318	0.0257805	0.0483501
57	ENSMUSG00000050335.17	protein_coding	Lgals3	MGI:96778	43.2762	5.14097	16.2367	9.26167	19.7092	-2.46401	0.0161732	0.0326433
58	ENSMUSG00000022194.15	protein_coding	Pabpn1	MGI:1859158	9.46586	10.4668	9.96846	1.98712	9.05842	-2.48367	0.00222356	0.00595672
59	ENSMUSG00000052144.8	protein_coding	Ppp4r2	MGI:3027896	13.1559	35.1336	18.7221	9.99422	20.6825	-2.50784	0.00132726	0.00382354
60	ENSMUSG00000002129.11	protein_coding	Sf3a1	MGI:1914715	8.02961	14.4058	8.85078	4.26457	8.8555	-2.55496	8.26e-05	0.000329404
61	ENSMUSG00000022858.16	protein_coding	Tra2b	MGI:106016	12.2242	13.2848	9.3454	5.74247	8.43673	-2.57912	8.18e-10	1.4e-08
62	ENSMUSG00000024491.16	protein_coding	Rbm27	MGI:2147194	20.9249	24.7344	16.1388	7.03288	18.3586	-2.64833	5.48e-06	2.88e-05
63	ENSMUSG00000071645.6	protein_coding	Tut1	MGI:1917294	6.15022	9.14456	5.08638	3.87796	4.16042	-2.67323	2.79e-06	1.58e-05
64	ENSMUSG00000002455.14	protein_coding	Prpf6	MGI:1922946	21.0112	40.3417	18.1025	15.8053	18.2665	-2.69494	4.4e-05	0.00018651
65	ENSMUSG00000038446.8	protein_coding	Cdc40	MGI:1918963	10.5363	10.799	5.77202	5.69536	5.80975	-2.70885	7.73e-08	6.61e-07
66	ENSMUSG00000032469.12	protein_coding	Dbr1	MGI:1931520	3.62857	13.5076	4.07076	6.41551	3.33709	-2.71264	0.00776205	0.0174957
67	ENSMUSG00000032407.14	protein_coding	U2surp	MGI:1915208	19.3414	28.0098	15.4423	7.69686	17.7962	-2.72298	5.04e-06	2.67e-05
68	ENSMUSG00000039756.12	protein_coding	Dnttip2	MGI:1923173	12.8892	30.3495	14.8067	7.60622	15.5034	-2.72524	0.000221827	0.000792342
69	ENSMUSG00000068882.13	protein_coding	Ssb	MGI:98423	69.5293	104.428	51.7984	39.052	54.3482	-2.72685	6.78e-07	4.51e-06
70	ENSMUSG00000057278.8	protein_coding	Snrpg	MGI:1915261	12.5484	4.57697	4.68661	4.94252	3.18701	-2.72822	0.000373766	0.00125737
71	ENSMUSG00000060373.15	protein_coding	Hnrnpc	MGI:107795	26.9594	60.1281	26.6283	20.5868	25.9657	-2.73455	9.47e-05	0.00037216
72	ENSMUSG00000028676.17	protein_coding	Srsf10	MGI:1333805	6.40355	38.5542	17.596	7.42919	14.4548	-2.77569	0.00755889	0.0170996
73	ENSMUSG00000038510.12	protein_coding	Rpf2	MGI:1914489	7.08222	23.0695	8.14354	9.13203	6.3158	-2.79612	0.00208408	0.00562569
74	ENSMUSG00000008333.12	protein_coding	Snrpb2	MGI:104805	6.71851	17.6215	6.5749	6.05131	6.27406	-2.83381	0.000286377	0.000993468
75	ENSMUSG00000028180.18	protein_coding	Zranb2	MGI:1858211	21.4957	31.3954	18.1992	5.50238	19.5729	-2.84344	0.000116182	0.000445919
76	ENSMUSG00000004127.12	protein_coding	Trmt10a	MGI:1920421	1.38576	2.35122	1.24268	0.514169	1.13058	-2.9042	1.08e-05	5.27e-05
77	ENSMUSG00000037376.14	protein_coding	Trmt6	MGI:1914176	4.52108	14.1279	5.25754	3.62183	5.33098	-2.90892	0.000369427	0.0012449
78	ENSMUSG00000020706.13	protein_coding	Ftsj3	MGI:1860295	12.8843	34.3149	12.6529	8.86599	14.0931	-2.91752	0.000134711	0.000508934
79	ENSMUSG00000028010.16	protein_coding	Gar1	MGI:1930948	0.689158	11.0691	3.86358	2.5334	2.72678	-2.92044	0.0229866	0.0439692
80	ENSMUSG00000021179.8	protein_coding	Nrde2	MGI:2670969	3.58926	16.3214	4.40455	4.84849	5.45129	-2.92195	0.0025338	0.00666248
81	ENSMUSG00000042625.16	protein_coding	Safb2	MGI:2146808	24.3094	17.1723	12.5579	4.33329	13.7714	-2.93131	3.72e-06	2.04e-05
82	ENSMUSG00000030056.8	protein_coding	Isy1	MGI:1923310	4.7939	3.28035	2.64888	1.081	2.13176	-2.93211	1.14e-08	1.26e-07
83	ENSMUSG00000025024.7	protein_coding	Smndc1	MGI:1923729	27.1307	35.3076	17.2814	12.1089	14.4287	-2.96632	3.4e-09	4.56e-08
84	ENSMUSG00000092341.3	lincRNA	Malat1	MGI:1919539	15722.7	3968.86	5522.08	657.437	7805.25	-2.9862	0.0105364	0.0226657
85	ENSMUSG00000035049.4	protein_coding	Rrp12	MGI:2147437	9.54538	2.23119	2.77246	1.92692	2.86326	-3.00007	0.000168225	0.000620305
86	ENSMUSG00000004980.16	protein_coding	Hnrnpa2b1	MGI:104819	118.639	176.882	86.0846	48.8652	72.3051	-3.00159	3.65e-08	3.44e-07
87	ENSMUSG00000002625.10	protein_coding	Akap8l	MGI:1860606	10.3366	22.9748	9.10351	5.08817	9.47301	-3.01681	1.99e-05	9.16e-05
88	ENSMUSG00000030521.11	protein_coding	Mphosph10	MGI:1915223	21.9027	15.158	9.04247	5.60711	9.97154	-3.02891	1.04e-12	6.51e-11
89	ENSMUSG00000020430.12	protein_coding	Pes1	MGI:1890613	22.1673	44.5696	15.3291	15.0108	13.5098	-3.04781	1.86e-05	8.61e-05
90	ENSMUSG00000051177.16	protein_coding	Plcb1	MGI:97613	18.2143	25.3357	6.86908	9.60749	11.0464	-3.06946	5.03e-06	2.67e-05
91	ENSMUSG00000070697.4	protein_coding	Utp3	MGI:1919230	43.6625	60.7347	24.0988	18.9306	25.1127	-3.07129	5.13e-09	6.45e-08
92	ENSMUSG00000046010.7	protein_coding	Zfp830	MGI:1914233	22.6708	37.3718	16.1322	7.98561	16.7269	-3.07375	7.53e-07	4.95e-06
93	ENSMUSG00000022023.6	protein_coding	Wbp4	MGI:109568	12.6905	22.2092	9.13583	4.79326	9.46933	-3.09273	8.78e-07	5.68e-06
94	ENSMUSG00000001962.8	protein_coding	Fam50a	MGI:1351626	25.1495	38.8753	14.131	11.9669	13.7462	-3.13411	6.51e-08	5.7e-07
95	ENSMUSG00000053289.8	protein_coding	Ddx10	MGI:1924841	34.445	34.459	12.1212	13.3806	15.9962	-3.13521	2.92e-09	4.05e-08
96	ENSMUSG00000030204.10	protein_coding	Ddx47	MGI:1915005	11.0856	14.6954	5.73236	5.51231	4.29826	-3.14046	3.84e-07	2.7e-06
97	ENSMUSG00000063808.14	protein_coding	Gpatch1	MGI:1914721	13.999	24.9883	8.08331	5.57857	9.03599	-3.27076	1.3e-07	1.04e-06
98	ENSMUSG00000098134.1	protein_coding	Rnf113a2	MGI:1913631	8.44947	23.0328	6.79121	4.53517	6.91781	-3.30069	2.01e-05	9.24e-05
99	ENSMUSG00000032212.10	protein_coding	Sltm	MGI:1913910	37.5734	22.8251	13.6303	4.44634	15.921	-3.32007	1.46e-06	8.88e-06
100	ENSMUSG00000025898.6	protein_coding	Cwf19l2	MGI:1918023	13.2733	26.8486	7.33694	5.14787	9.80079	-3.35258	1.11e-06	6.97e-06
101	ENSMUSG00000024853.10	protein_coding	Sf3b2	MGI:2441856	26.2938	111.217	30.4854	16.8262	30.9581	-3.36816	0.000255811	0.000900388
102	ENSMUSG00000021431.15	protein_coding	Snrnp48	MGI:1915047	11.3244	8.9155	4.54658	1.77829	4.48389	-3.39438	5.16e-10	9.68e-09
103	ENSMUSG00000018501.17	protein_coding	Ncor1	MGI:1349717	147.637	134.417	46.583	24.7996	76.6849	-3.41851	5.85e-08	5.2e-07
104	ENSMUSG00000021039.9	protein_coding	Snw1	MGI:1913604	16.4172	24.6358	8.72742	5.54313	6.95448	-3.42662	5.5e-10	1.01e-08
105	ENSMUSG00000050621.7	protein_coding	Rps27rt	MGI:3704345	0.902381	9.02097	2.54601	0.645016	2.4993	-3.44281	0.00672448	0.015476
106	ENSMUSG00000003360.15	protein_coding	Ddx23	MGI:1921601	31.1674	49.6264	15.7662	8.58469	17.2307	-3.4665	6.37e-09	7.74e-08
107	ENSMUSG00000003437.14	protein_coding	Paf1	MGI:1923988	16.3199	89.0342	17.0208	18.5009	17.1767	-3.48052	0.000673393	0.00210946
108	ENSMUSG00000028907.7	protein_coding	Utp11	MGI:1914455	10.3429	20.2758	6.62417	3.57596	5.31055	-3.49161	1.09e-07	8.86e-07
109	ENSMUSG00000029249.15	protein_coding	Rest	MGI:104897	22.3491	92.5891	19.6754	11.7356	28.6876	-3.49629	0.000219363	0.000784465
110	ENSMUSG00000030779.16	protein_coding	Rbbp6	MGI:894835	35.7285	66.1127	17.7486	7.87621	22.9518	-3.61085	6.93e-07	4.6e-06
111	ENSMUSG00000061032.9	protein_coding	Rrp1	MGI:1203500	47.5465	130.871	33.9176	19.9404	29.692	-3.61753	2.81e-06	1.59e-05
112	ENSMUSG00000062604.11	protein_coding	Srpk2	MGI:1201408	11.4563	22.7323	6.45762	3.1584	6.44737	-3.61913	1.03e-07	8.44e-07
113	ENSMUSG00000028809.16	protein_coding	Srrm1	MGI:1858303	56.0808	123.596	35.1583	13.3469	37.5679	-3.62279	2.97e-06	1.67e-05
114	ENSMUSG00000038374.10	protein_coding	Rbm8a	MGI:1913129	22.7006	56.3818	12.601	12.5933	9.4919	-3.63228	6.7e-06	3.43e-05
115	ENSMUSG00000037475.15	protein_coding	Thoc2	MGI:2442413	61.5109	57.7885	13.679	17.8778	18.0981	-3.64147	4.97e-10	9.4e-09
116	ENSMUSG00000033909.17	protein_coding	Usp36	MGI:1919594	18.6873	14.2977	5.57845	3.17925	5.6136	-3.64968	1.18e-19	5.96e-17
117	ENSMUSG00000021428.9	protein_coding	Riok1	MGI:1918590	7.2652	10.6495	2.93765	2.22304	2.66814	-3.65169	2.57e-11	8.85e-10
118	ENSMUSG00000061136.16	protein_coding	Prpf40a	MGI:1860512	23.9829	57.5339	13.1327	6.8538	17.1536	-3.67752	2.11e-06	1.23e-05
119	ENSMUSG00000021243.14	protein_coding	Fcf1	MGI:1920986	46.9073	53.0736	12.942	13.678	14.0784	-3.70336	9.62e-12	3.95e-10
120	ENSMUSG00000079480.3	protein_coding	Pin4	MGI:1916963	49.185	44.5565	20.1452	9.5111	9.45972	-3.71973	2.34e-10	5.18e-09
121	ENSMUSG00000006732.14	protein_coding	Mettl1	MGI:1339986	11.3919	39.9726	7.90604	6.1132	8.09543	-3.72455	1.45e-05	6.91e-05
122	ENSMUSG00000057421.12	protein_coding	Las1l	MGI:1923380	37.9641	39.2532	7.55299	13.193	8.508	-3.73297	5.19e-07	3.54e-06
123	ENSMUSG00000035851.14	protein_coding	Ythdc1	MGI:2443713	25.2605	29.1252	9.07116	4.38258	8.87745	-3.77945	4.79e-14	5.24e-12
124	ENSMUSG00000022185.19	protein_coding	Acin1	MGI:1891824	53.9001	73.0519	21.6514	7.52789	23.4365	-3.8093	1.78e-08	1.85e-07
125	ENSMUSG00000003435.9	protein_coding	Supt5	MGI:1202400	27.3728	75.0971	14.7027	10.5049	16.3313	-3.81298	8.38e-07	5.44e-06
126	ENSMUSG00000022000.11	protein_coding	Zc3h13	MGI:1914552	35.5324	94.9408	17.9866	9.72035	26.1402	-3.82672	3.56e-06	1.97e-05
127	ENSMUSG00000029402.8	protein_coding	Snrnp35	MGI:1923417	2.47418	35.7165	5.62315	4.32804	5.75563	-3.83123	0.00222844	0.00596755
128	ENSMUSG00000028484.16	protein_coding	Psip1	MGI:2142116	13.6637	70.7939	13.482	6.84341	14.8119	-3.83941	0.000112561	0.000433747
129	ENSMUSG00000041057.10	protein_coding	Wdr43	MGI:1919765	44.4215	57.4886	12.2187	12.4365	13.1503	-3.85032	6.78e-12	3.03e-10
130	ENSMUSG00000005609.16	protein_coding	Ctr9	MGI:109345	39.4073	81.7007	9.24075	21.2388	12.1928	-3.85435	3.71e-05	0.000160114
131	ENSMUSG00000039660.16	protein_coding	Spout1	MGI:106544	15.0105	14.979	4.88902	2.28413	4.25629	-3.87603	1.57e-16	3.87e-14
132	ENSMUSG00000036160.13	protein_coding	Surf6	MGI:98447	4.77718	24.6473	4.83749	2.51843	4.24102	-3.90663	7.07e-05	0.000286706
133	ENSMUSG00000001674.11	protein_coding	Ddx18	MGI:1914192	32.3321	58.7627	12.4983	8.03149	12.4452	-3.96055	1.67e-10	3.96e-09
134	ENSMUSG00000029290.12	protein_coding	Zfp326	MGI:1927246	14.7714	27.4299	6.22516	3.46517	5.50075	-3.98145	3.04e-10	6.38e-09
135	ENSMUSG00000037262.7	protein_coding	Kin	MGI:96676	64.7269	23.9254	11.3473	5.82457	11.4484	-4.04742	5.35e-10	9.94e-09
136	ENSMUSG00000060739.8	protein_coding	Nsa2	MGI:1913883	86.9186	80.1092	21.8588	10.336	24.0003	-4.05754	5.36e-16	1.08e-13
137	ENSMUSG00000030888.14	protein_coding	Rrp8	MGI:1914251	15.2241	26.0459	5.57146	3.85336	4.11071	-4.0779	5.66e-11	1.65e-09
138	ENSMUSG00000018541.10	protein_coding	Cwc25	MGI:1914730	6.64562	34.1736	5.47345	3.22253	5.16875	-4.11037	2.61e-05	0.000116717
139	ENSMUSG00000032621.8	protein_coding	Srek1	MGI:2145245	104.024	69.1025	25.4207	4.78509	25.7262	-4.15963	8.73e-07	5.65e-06
140	ENSMUSG00000027620.16	protein_coding	Rbm39	MGI:2157953	211.891	314.668	66.9298	28.6814	73.9435	-4.16219	5.82e-11	1.69e-09
141	ENSMUSG00000031403.14	protein_coding	Dkc1	MGI:1861727	15.0892	53.5767	7.16294	6.67336	6.88475	-4.21095	1.69e-06	1.01e-05
142	ENSMUSG00000074182.8	protein_coding	Znhit6	MGI:1916996	15.1947	40.0562	6.36934	3.45012	7.05674	-4.24944	4.78e-08	4.37e-07
143	ENSMUSG00000020409.10	protein_coding	Slu7	MGI:2385598	63.8315	119.147	17.4946	15.8938	19.3193	-4.25471	7.22e-11	2e-09
144	ENSMUSG00000031590.8	protein_coding	Frg1	MGI:893597	28.494	144.465	14.436	21.1004	13.245	-4.25794	6.11e-05	0.000251463
145	ENSMUSG00000024268.16	protein_coding	Celf4	MGI:1932407	1.65639	0.015315	0.201711	0.0749501	0.166562	-4.28027	0.00729378	0.0165794
146	ENSMUSG00000045624.15	protein_coding	Esf1	MGI:1913830	49.4045	84.7413	12.0234	9.81095	16.381	-4.28985	1.02e-11	4.11e-10
147	ENSMUSG00000020994.5	protein_coding	Pnn	MGI:1100514	85.6539	99.5635	20.4167	6.51028	27.8263	-4.29803	1e-08	1.14e-07
148	ENSMUSG00000026234.12	protein_coding	Ncl	MGI:97286	222.074	446.015	68.1096	39.5351	85.8879	-4.30894	5.28e-10	9.85e-09
149	ENSMUSG00000041777.12	protein_coding	Cir1	MGI:1914185	33.319	42.443	7.80971	5.29462	7.98922	-4.31153	4.95e-19	2.23e-16
150	ENSMUSG00000037364.12	protein_coding	Srrt	MGI:1933527	46.8361	128.733	18.7276	11.4622	20.7608	-4.31269	3.13e-08	3e-07
151	ENSMUSG00000027881.14	protein_coding	Prpf38b	MGI:1914171	120.64	74.4982	20.2677	6.97776	26.8	-4.34313	8.18e-10	1.4e-08
152	ENSMUSG00000017999.16	protein_coding	Ddx27	MGI:2385884	21.4829	57.8242	7.03549	6.45199	7.78483	-4.37706	2.2e-08	2.22e-07
153	ENSMUSG00000067873.11	protein_coding	Htatsf1	MGI:1919709	93.1748	147.595	25.2472	11.8747	28.8503	-4.39166	5.43e-12	2.52e-10
154	ENSMUSG00000028821.8	protein_coding	Syf2	MGI:1915842	73.7177	94.7098	16.8214	13.5201	11.9766	-4.42311	5.83e-15	8.59e-13
155	ENSMUSG00000018974.7	protein_coding	Sart3	MGI:1858230	15.0564	54.5049	6.25859	5.50816	6.16232	-4.44796	4.1e-07	2.86e-06
156	ENSMUSG00000034544.17	protein_coding	Rsrc1	MGI:1914130	13.9109	23.9455	3.60685	1.47422	4.49499	-4.5273	3.24e-10	6.73e-09
157	ENSMUSG00000002477.5	protein_coding	Snrpd1	MGI:98344	37.7868	99.0988	10.2721	12.3635	9.24449	-4.53169	7.14e-08	6.16e-07
158	ENSMUSG00000061024.8	protein_coding	Rrs1	MGI:1929721	29.5181	97.431	12.3422	7.73495	11.3835	-4.53911	5.46e-08	4.9e-07
159	ENSMUSG00000001383.9	protein_coding	Zmat2	MGI:1913742	91.7292	158.377	28.2704	11.7578	21.7011	-4.54776	2.24e-12	1.22e-10
160	ENSMUSG00000041235.12	protein_coding	Chd7	MGI:2444748	16.5887	47.1629	4.84437	2.9456	7.66578	-4.58971	5.93e-08	5.26e-07
161	ENSMUSG00000028309.14	protein_coding	Rnf20	MGI:1925927	67.5977	108.903	14.2235	9.41156	17.3374	-4.59962	1.06e-14	1.43e-12
162	ENSMUSG00000021500.17	protein_coding	Ddx46	MGI:1920895	98.4251	213.423	23.4715	15.1179	25.1444	-4.7986	3.25e-12	1.64e-10
163	ENSMUSG00000027968.11	protein_coding	Larp7	MGI:107634	56.3257	149.653	13.8298	9.8221	15.1521	-4.91696	1.17e-10	2.99e-09
164	ENSMUSG00000001158.13	protein_coding	Snrnp27	MGI:1913868	130.371	234.274	26.2945	14.883	21.2216	-5.04716	4.23e-16	9.09e-14
165	ENSMUSG00000021716.14	protein_coding	Srek1ip1	MGI:1914538	111.805	111.062	14.086	5.02884	13.4505	-5.28714	1.89e-19	9.1e-17
166	ENSMUSG00000032239.10	protein_coding	Rp9	MGI:2157166	94.1925	145.195	13.7848	6.81363	12.3369	-5.3707	1.89e-20	1.21e-17
167	ENSMUSG00000044068.7	protein_coding	Zrsr1	MGI:98885	119.994	71.4792	9.18254	5.61202	10.0373	-5.37697	5.84e-31	2.48e-27
168	ENSMUSG00000018921.11	protein_coding	Pelp1	MGI:1922523	69.4102	78.3178	7.29271	3.80495	7.31893	-5.49056	2.55e-30	9.03e-27
169	ENSMUSG00000022635.9	protein_coding	Zcrb1	MGI:1914447	215.145	104.537	16.7553	6.82744	14.6316	-5.51515	1.94e-20	1.21e-17
170	ENSMUSG00000020863.15	protein_coding	Luc7l3	MGI:1914934	288.082	259.038	27.2372	10.1537	30.1819	-5.52311	3.49e-20	2.11e-17
171	ENSMUSG00000029404.15	protein_coding	Arl6ip4	MGI:1929500	190.043	314.704	25.2129	10.7904	22.0015	-5.6486	4.83e-19	2.23e-16
172	ENSMUSG00000037958.13	protein_coding	Nsrp1	MGI:2144305	171.745	163.827	11.6079	4.74316	16.3226	-5.86927	2.97e-19	1.4e-16
173	ENSMUSG00000031107.6	protein_coding	Rbmx2	MGI:1919414	6.8057	55.4022	1.78031	1.67525	1.96793	-6.03704	7.76e-08	6.63e-07
174	ENSMUSG00000067367.9	protein_coding	Lyar	MGI:107470	141.037	162.983	9.51812	4.43757	12.2748	-6.04286	5.21e-24	7.94e-21
175	ENSMUSG00000010608.15	protein_coding	Rbm25	MGI:1914289	175.266	387.966	18.8388	5.7338	21.4705	-6.19263	2.1e-13	1.77e-11
176	ENSMUSG00000031370.12	protein_coding	Zrsr2	MGI:103287	83.2878	132.533	6.58198	2.12934	7.48262	-6.29182	3.59e-17	1.04e-14
177	ENSMUSG00000069171.14	protein_coding	Nr2f1	MGI:1352451	0.604673	19.6239	0.620381	0.197359	0.421049	-6.6671	4.71e-06	2.52e-05

## Sheet: DEGs in Ribonucleoprot complex
The DEGs in the Ribonucleoprotein Complex biogenesis signaling pathways
	Gene Annotation				FPKM/ Samples					Differential Analysis
Number	GeneID	GeneType	GeneName	MGI	Ctrl1	Ctrl2	Pfn1 KO1	Pfn1 KO2	Pfn1 KO3	log2FoldChange	P value	padj (FDR)
1	ENSMUSG00000000708.14	protein_coding	Kat2b	MGI:1343094	0	0	31.997	19.0002	43.3031	12.3541	1.55e-14	1.97e-12
2	ENSMUSG00000028842.15	protein_coding	Ago3	MGI:2446634	0	0	7.71824	3.21968	9.48983	11.8855	5.91e-13	4.09e-11
3	ENSMUSG00000022672.8	protein_coding	Prkdc	MGI:104779	0	0	5.39592	6.93323	6.33364	11.5561	2.34e-12	1.26e-10
4	ENSMUSG00000040667.11	protein_coding	Nup88	MGI:104900	0	0	5.78762	8.72348	5.45525	10.9938	1.48e-10	3.59e-09
5	ENSMUSG00000067369.12	protein_coding	Trmt2b	MGI:2442530	0	0	13.0834	8.85778	11.7824	10.836	3.73e-12	1.84e-10
6	ENSMUSG00000028330.8	protein_coding	Ncbp1	MGI:1891840	0	0	12.4503	18.4525	11.5458	10.8143	2.75e-10	5.87e-09
7	ENSMUSG00000052752.15	protein_coding	Traf7	MGI:3042141	0	0	7.83532	4.97098	7.37873	10.4232	2.31e-11	8.15e-10
8	ENSMUSG00000028134.11	protein_coding	Ptbp2	MGI:1860489	0	0	6.10904	1.78353	4.78831	10.3257	6.8e-10	1.2e-08
9	ENSMUSG00000031527.7	protein_coding	Eri1	MGI:1914526	0	0	3.59709	2.81551	5.02228	10.204	1.53e-10	3.69e-09
10	ENSMUSG00000028948.16	protein_coding	Nol9	MGI:1921285	0	0	6.30544	6.87948	5.56947	10.145	5.95e-10	1.08e-08
11	ENSMUSG00000005506.16	protein_coding	Celf1	MGI:1342295	0	0	4.35589	2.67056	3.69125	10.0346	1.34e-10	3.31e-09
12	ENSMUSG00000026427.16	protein_coding	Eif2d	MGI:109342	0	0	4.88348	2.90068	4.52613	10.0315	1.35e-10	3.34e-09
13	ENSMUSG00000025995.16	protein_coding	Wdr75	MGI:1920924	0	0	5.14087	7.15503	4.03969	9.96995	7.16e-09	8.55e-08
14	ENSMUSG00000054079.12	protein_coding	Utp18	MGI:1923402	0	0	7.14752	7.22077	7.75013	9.89908	6.53e-10	1.16e-08
15	ENSMUSG00000038279.10	protein_coding	Nop2	MGI:107891	0	0	11.3827	6.3384	10.9096	9.82931	3.76e-10	7.63e-09
16	ENSMUSG00000025962.15	protein_coding	Fastkd2	MGI:1922869	0	0	4.28179	4.07332	4.21302	9.78822	8.95e-10	1.52e-08
17	ENSMUSG00000022300.10	protein_coding	Dcaf13	MGI:2684929	0	0	1.75128	2.81906	1.83875	9.76768	1.4e-08	1.5e-07
18	ENSMUSG00000041747.3	protein_coding	Utp15	MGI:2145443	0	0	4.30083	4.54527	3.22554	9.75175	3.97e-09	5.18e-08
19	ENSMUSG00000000561.14	protein_coding	Wdr77	MGI:1917715	0	0	5.12306	5.03302	4.32744	9.7262	1.98e-09	2.93e-08
20	ENSMUSG00000026492.11	protein_coding	Tfb2m	MGI:107937	0	0	7.98035	8.76101	7.03976	9.66679	3.85e-09	5.06e-08
21	ENSMUSG00000021519.11	protein_coding	Mterf3	MGI:1913660	0	0	6.59084	2.40465	5.23022	9.60526	3.6e-09	4.78e-08
22	ENSMUSG00000039929.14	protein_coding	Urb1	MGI:2146468	0	0	2.38871	2.71477	2.64517	9.5874	3.72e-09	4.91e-08
23	ENSMUSG00000031976.14	protein_coding	Urb2	MGI:2681124	0	0	3.36241	3.28026	3.17236	9.50421	3.33e-09	4.49e-08
24	ENSMUSG00000029480.13	protein_coding	Dhx37	MGI:3028576	0	0	3.12728	3.86535	3.95093	9.3837	1.02e-08	1.15e-07
25	ENSMUSG00000022724.15	protein_coding	Riox2	MGI:1914264	0	0	3.39549	3.13136	3.35728	9.2864	5.54e-09	6.9e-08
26	ENSMUSG00000025264.12	protein_coding	Tsr2	MGI:1916749	0	0	5.55104	3.89909	4.00282	9.23517	6.16e-09	7.51e-08
27	ENSMUSG00000035266.16	protein_coding	Helq	MGI:2176740	0	0	3.95338	2.29227	4.02432	9.22304	4.4e-09	5.67e-08
28	ENSMUSG00000004393.10	protein_coding	Ddx56	MGI:1277172	0	0	7.21086	5.92059	5.70902	9.1502	1.01e-08	1.14e-07
29	ENSMUSG00000078784.8	protein_coding	Rbis	MGI:1916376	0	0	8.51818	7.66048	9.56664	9.06409	1.09e-08	1.21e-07
30	ENSMUSG00000024312.10	protein_coding	Wdr46	MGI:1931871	0	0	5.28855	5.20493	4.62488	9.04176	2.33e-08	2.34e-07
31	ENSMUSG00000032288.9	protein_coding	Imp3	MGI:1916119	0	0	25.3885	11.4439	12.08	9.01473	4.52e-08	4.15e-07
32	ENSMUSG00000020211.15	protein_coding	Sf3a2	MGI:104912	0	0	6.88803	4.15977	5.29574	8.97743	1.14e-08	1.26e-07
33	ENSMUSG00000060152.14	protein_coding	Pop5	MGI:2151221	0	0	9.40672	4.55295	5.10093	8.97326	3.22e-08	3.09e-07
34	ENSMUSG00000029504.5	protein_coding	Ddx51	MGI:1916913	0	0	3.20823	1.89232	2.66122	8.879	1.5e-08	1.58e-07
35	ENSMUSG00000042500.11	protein_coding	Ago4	MGI:1924100	0	0	2.19931	1.32535	2.29531	8.86158	1.73e-08	1.8e-07
36	ENSMUSG00000022557.11	protein_coding	Bop1	MGI:1334460	0	0	5.00592	4.56856	3.42143	8.85848	6.92e-08	6e-07
37	ENSMUSG00000056305.4	protein_coding	Usp39	MGI:107622	0	0	5.06287	6.26523	3.95799	8.85454	1.7e-07	1.31e-06
38	ENSMUSG00000063480.8	protein_coding	Snu13	MGI:893586	0	0	6.00977	3.65759	2.35057	8.69401	3.26e-07	2.34e-06
39	ENSMUSG00000021645.16	protein_coding	Smn1	MGI:109257	0	0	5.34348	2.99374	4.90025	8.62194	4.11e-08	3.81e-07
40	ENSMUSG00000074129.14	protein_coding	Rpl13a	MGI:1351455	0	0	6.12175	3.06205	6.81456	8.58223	8.89e-08	7.45e-07
41	ENSMUSG00000003423.15	protein_coding	Pih1d1	MGI:1916095	0	0	6.72803	3.22444	6.15175	8.52867	8.21e-08	6.97e-07
42	ENSMUSG00000020832.14	protein_coding	Eral1	MGI:1889295	0	0	4.56105	4.8928	3.46684	8.48478	3.32e-07	2.38e-06
43	ENSMUSG00000057788.13	protein_coding	Ddx49	MGI:2136689	0	0	3.04513	4.06454	2.61027	8.46715	6.41e-07	4.29e-06
44	ENSMUSG00000004561.14	protein_coding	Mettl17	MGI:1098577	0	0	3.34701	1.61027	2.85311	8.4622	9.74e-08	8.05e-07
45	ENSMUSG00000035125.10	protein_coding	Gcfc2	MGI:2141656	0	0	1.68252	0.707167	1.54176	8.43903	1.68e-07	1.3e-06
46	ENSMUSG00000021607.9	protein_coding	Mrpl36	MGI:2137228	0	0	12.8244	6.30275	5.8726	8.38716	4.17e-07	2.9e-06
47	ENSMUSG00000028741.13	protein_coding	Mrto4	MGI:1917152	0	0	3.69664	3.37232	2.90612	8.29075	3.17e-07	2.28e-06
48	ENSMUSG00000033983.14	protein_coding	Coil	MGI:104842	0	0	2.76662	1.94177	2.85858	8.27713	1.35e-07	1.07e-06
49	ENSMUSG00000023051.11	protein_coding	Tarbp2	MGI:103027	0	0	2.66411	0.928035	2.44161	8.25382	5.86e-07	3.96e-06
50	ENSMUSG00000033294.11	protein_coding	Noc4l	MGI:2140843	0	0	2.88437	4.1507	1.96979	8.2058	3.3e-06	1.84e-05
51	ENSMUSG00000051730.15	protein_coding	Mettl5	MGI:1922672	0	0	3.72969	3.18415	3.24899	8.20444	2.75e-07	2.01e-06
52	ENSMUSG00000028322.11	protein_coding	Exosc3	MGI:1913612	0	0	8.2707	5.67865	4.48515	8.17437	6.62e-07	4.41e-06
53	ENSMUSG00000036983.7	protein_coding	Tfb1m	MGI:2146851	0	0	2.03879	2.65144	1.75207	8.17154	1.42e-06	8.66e-06
54	ENSMUSG00000024217.10	protein_coding	Snrpc	MGI:109489	0	0	1.55978	0.906347	1.29852	8.14672	2.24e-07	1.68e-06
55	ENSMUSG00000027752.15	protein_coding	Exosc8	MGI:1916889	0	0	1.86794	1.52176	1.66236	8.01925	4.46e-07	3.09e-06
56	ENSMUSG00000041506.15	protein_coding	Rrp9	MGI:2384313	0	0	2.87761	2.0151	2.49334	7.98659	3.99e-07	2.79e-06
57	ENSMUSG00000024800.8	protein_coding	Rpp30	MGI:1859683	0	0	1.33606	1.84723	1.6052	7.94355	2.07e-06	1.21e-05
58	ENSMUSG00000003660.10	protein_coding	Snrnp200	MGI:2444401	0	0.0728495	21.8155	44.5408	25.8362	7.87826	9.3e-07	5.97e-06
59	ENSMUSG00000030611.10	protein_coding	Mrps11	MGI:1915244	0	0	3.86591	2.46197	2.96188	7.87771	6.36e-07	4.26e-06
60	ENSMUSG00000016503.18	protein_coding	Gtf3a	MGI:1913846	0	0	3.17652	1.97243	2.78376	7.87191	5.57e-07	3.78e-06
61	ENSMUSG00000018405.7	protein_coding	Mrm1	MGI:2443470	0	0	2.52027	2.13086	2.18558	7.86634	8.53e-07	5.53e-06
62	ENSMUSG00000038046.4	protein_coding	Mrm3	MGI:1914640	0	0	3.35521	3.40764	2.21643	7.72948	4.18e-06	2.27e-05
63	ENSMUSG00000039356.15	protein_coding	Exosc2	MGI:2385133	0	0.0151718	6.32448	5.15105	4.34089	7.64265	9.68e-07	6.18e-06
64	ENSMUSG00000007050.17	protein_coding	Lsm2	MGI:90676	0	0	2.2108	1.10975	2.14566	7.61463	1.82e-06	1.08e-05
65	ENSMUSG00000027324.1	protein_coding	Rpusd2	MGI:1918066	0	0	2.15931	2.0207	1.68652	7.58006	3.46e-06	1.92e-05
66	ENSMUSG00000042814.8	protein_coding	Mcts2	MGI:1913655	0	0	6.69166	5.64295	5.00408	7.56253	3.04e-06	1.71e-05
67	ENSMUSG00000038812.16	protein_coding	Trmt112	MGI:1914924	0	0	6.31857	3.29344	3.43375	7.53852	3.81e-06	2.08e-05
68	ENSMUSG00000041396.13	protein_coding	Mettl18	MGI:1917212	0	0	4.5771	2.60422	3.19805	7.50629	2.49e-06	1.43e-05
69	ENSMUSG00000057234.9	protein_coding	Mettl15	MGI:1924144	0	0	1.82641	2.47422	1.74017	7.4125	1.25e-05	6.02e-05
70	ENSMUSG00000023988.8	protein_coding	Bysl	MGI:1858419	0.0109461	0	4.08789	2.42029	2.71071	7.25907	2.33e-06	1.34e-05
71	ENSMUSG00000024570.7	protein_coding	Rbfa	MGI:1915981	0	0	2.90111	3.18491	2.19641	7.22748	1.66e-05	7.79e-05
72	ENSMUSG00000021692.9	protein_coding	Dimt1	MGI:1913504	0	0	1.15764	1.02316	0.942349	7.16987	9.71e-06	4.8e-05
73	ENSMUSG00000021418.15	protein_coding	Rpp40	MGI:1346084	0	0	0.469883	0.829941	0.420372	7.1649	6.11e-05	0.000251592
74	ENSMUSG00000038646.13	protein_coding	Ramac	MGI:1914398	0.0484622	0	15.9108	10.2536	9.28517	7.10014	1.22e-08	1.34e-07
75	ENSMUSG00000027905.15	protein_coding	Ddx20	MGI:1858415	0.02037	0	4.44108	4.64961	3.7568	6.93796	4.67e-08	4.28e-07
76	ENSMUSG00000055760.12	protein_coding	Gemin6	MGI:1914492	0	0	2.84911	1.80195	1.80972	6.75525	3.13e-05	0.00013739
77	ENSMUSG00000000167.14	protein_coding	Pih1d2	MGI:1919864	0	0	1.12321	0.871869	1.1728	6.70847	2.61e-05	0.000116851
78	ENSMUSG00000029715.5	protein_coding	Pop7	MGI:1921347	0	0	4.60449	1.37615	2.69582	6.70186	7.48e-05	0.00030094
79	ENSMUSG00000037845.14	protein_coding	Fdxacb1	MGI:3584513	0	0	0.983687	0.827335	0.878133	6.70078	3.17e-05	0.00013889
80	ENSMUSG00000040621.14	protein_coding	Gemin8	MGI:2384300	0	0	1.40967	0.775991	1.17177	6.58541	3.8e-05	0.000163638
81	ENSMUSG00000035559.9	protein_coding	Mpv17l2	MGI:2681846	0	0	2.55372	2.00726	1.16458	6.50956	0.000155395	0.000577962
82	ENSMUSG00000020692.14	protein_coding	Nle1	MGI:2429770	0	0	1.20489	0.54719	0.714307	6.50895	7.12e-05	0.000288364
83	ENSMUSG00000041199.3	protein_coding	Rpusd1	MGI:1919186	0	0	1.26459	1.59583	1.03058	6.44924	0.00016883	0.000622103
84	ENSMUSG00000051169.14	protein_coding	Rpusd3	MGI:2141440	0	0	1.34317	0.707656	1.40072	6.40796	7.34e-05	0.000296173
85	ENSMUSG00000034259.8	protein_coding	Exosc4	MGI:1923576	0	0.0225276	3.13768	3.32811	2.09196	6.21942	0.000124216	0.000472987
86	ENSMUSG00000014776.7	protein_coding	Nol3	MGI:1925938	0	0	1.02209	0.367121	0.640564	6.17732	0.00021337	0.000765097
87	ENSMUSG00000029486.13	protein_coding	Mrpl1	MGI:2137202	0.0883997	0	7.165	9.28623	6.01694	5.74258	1.64e-05	7.69e-05
88	ENSMUSG00000020526.12	protein_coding	Znhit3	MGI:3051596	0	0	0.932108	0.508222	0.720772	5.73252	0.000430374	0.00142275
89	ENSMUSG00000020018.6	protein_coding	Snrpf	MGI:1917128	0	0	1.85998	1.86788	1.1495	5.68127	0.00100062	0.00298511
90	ENSMUSG00000049950.6	protein_coding	Rpp38	MGI:2443607	0	0.04205	2.8661	3.58845	3.53548	5.53267	0.000519061	0.00167395
91	ENSMUSG00000028430.14	protein_coding	Nol6	MGI:2140151	0	0.0835867	5.4495	9.52611	5.47539	5.50219	0.000325856	0.00111439
92	ENSMUSG00000039236.18	protein_coding	Isg20	MGI:1928895	0	0	0.32578	0.0648484	1.27115	5.05187	0.0222252	0.0427131
93	ENSMUSG00000061286.7	protein_coding	Exosc5	MGI:107889	0	0.0209714	1.82299	0.731252	1.34216	5.01543	1.91e-05	8.84e-05
94	ENSMUSG00000098274.7	protein_coding	Rpl24	MGI:1915443	0	0	1.38671	0.23421	1.2812	5.00975	0.00808901	0.0181096
95	ENSMUSG00000050312.12	protein_coding	Nsun3	MGI:2146565	0.0693398	0	5.15773	2.11472	3.81386	4.93634	0.000123728	0.000471469
96	ENSMUSG00000061458.9	protein_coding	Nol10	MGI:2684913	0.181537	0	7.69366	9.46259	8.26317	4.8732	0.00048035	0.00156409
97	ENSMUSG00000015748.13	protein_coding	Prpf3	MGI:1918017	0	0.09288	6.68997	2.70597	6.83787	4.83357	0.00121568	0.00354302
98	ENSMUSG00000083649.5	protein_coding	Rasl2-9	MGI:104605	0	0	0.982716	0.833491	0.379953	4.75909	0.0095433	0.0208313
99	ENSMUSG00000018433.14	protein_coding	Nol11	MGI:1916229	0.14175	0	3.99938	7.98567	3.8285	4.63035	0.00361202	0.0090273
100	ENSMUSG00000034345.14	protein_coding	Gtf2h5	MGI:107227	0	0.170491	8.09507	6.01787	4.70686	4.25383	0.0062673	0.0145485
101	ENSMUSG00000041530.17	protein_coding	Ago1	MGI:2446630	0	0.469459	18.8693	12.8441	20.7953	4.22318	0.0265275	0.0495408
102	ENSMUSG00000027628.10	protein_coding	Aar2	MGI:1915545	0	0.145448	4.31026	6.00588	3.74169	4.13477	0.00744201	0.016873
103	ENSMUSG00000000355.13	protein_coding	Mcts1	MGI:1916245	0	0.334687	12.7835	7.60101	9.02994	3.89472	0.00820328	0.0183364
104	ENSMUSG00000018040.9	protein_coding	Rrp7a	MGI:1922028	0	0.194343	6.94307	3.53688	6.36119	3.83649	0.0198126	0.0387974
105	ENSMUSG00000018379.17	protein_coding	Srsf1	MGI:98283	0.147763	0	4.1463	2.07015	2.90812	3.6066	0.015176	0.030907
106	ENSMUSG00000020850.14	protein_coding	Prpf8	MGI:2179381	1.9281	1.24501	35.2129	92.3483	37.9682	3.46363	0.000218819	0.00078288
107	ENSMUSG00000031578.5	protein_coding	Mak16	MGI:1915170	0.0188416	0.254404	3.63424	3.80691	3.95379	2.8921	0.0145449	0.0298135
108	ENSMUSG00000041415.10	protein_coding	Dicer1	MGI:2177178	0.51631	0.551953	11.6306	11.9058	13.7084	2.71319	1.54e-07	1.2e-06
109	ENSMUSG00000043535.13	protein_coding	Setx	MGI:2443480	0.426312	1.80193	14.5402	36.0582	21.2304	2.62995	0.0167893	0.0336658
110	ENSMUSG00000033228.8	protein_coding	Scaf11	MGI:1919443	1.02406	1.95351	32.8175	24.3919	38.1223	2.51388	9.88e-05	0.00038615
111	ENSMUSG00000016921.14	protein_coding	Srsf6	MGI:1915246	3.14863	0.318829	46.7646	17.7542	33.1165	2.43001	0.0240413	0.0456125
112	ENSMUSG00000000787.12	protein_coding	Ddx3x	MGI:103064	9.68918	6.47652	95.5211	171.186	92.7143	2.18462	0.00544822	0.0129012
113	ENSMUSG00000034218.16	protein_coding	Atm	MGI:107202	0.775334	0.771381	7.49421	12.1575	10.4778	1.92925	0.00478159	0.0115076
114	ENSMUSG00000034820.4	protein_coding	Cpsf7	MGI:1917826	1.1112	0.553165	14.315	6.31039	10.6181	1.78878	0.00165577	0.00462244
115	ENSMUSG00000026473.16	protein_coding	Glul	MGI:95739	22.454	16.1038	258.469	261.786	126.63	1.72498	0.0187712	0.0370517
116	ENSMUSG00000020290.14	protein_coding	Xpo1	MGI:2144013	1.44518	1.63525	15.9242	13.8238	18.5452	1.53595	0.00139441	0.00399044
117	ENSMUSG00000035575.11	protein_coding	Utp6	MGI:2445193	1.78384	1.18343	13.3478	14.6422	12.4041	1.41008	0.0145513	0.0298237
118	ENSMUSG00000036779.12	protein_coding	Tent4b	MGI:1917820	2.64893	1.18038	19.3398	12.6718	17.8753	1.30537	0.0180087	0.0357328
119	ENSMUSG00000014907.10	protein_coding	Naf1	MGI:2682306	0.61357	0.807214	7.65203	4.84707	5.68684	1.21833	0.0229989	0.0439833
1	ENSMUSG00000026516.8	protein_coding	Nvl	MGI:1914709	3.44046	2.17327	4.57274	3.09117	5.17315	-1.23115	0.0053477	0.0126951
2	ENSMUSG00000035378.17	protein_coding	Shq1	MGI:1919421	0.981357	0.669092	1.11804	1.23367	1.10644	-1.29517	0.0230139	0.0440017
3	ENSMUSG00000036693.12	protein_coding	Nop14	MGI:1922666	6.93834	10.2238	12.0334	7.26065	13.9979	-1.53859	0.00672995	0.0154852
4	ENSMUSG00000001767.5	protein_coding	Crnkl1	MGI:1914127	7.87976	10.2587	9.59325	12.6559	10.3275	-1.53995	0.0199305	0.0390141
5	ENSMUSG00000003848.14	protein_coding	Nob1	MGI:1914869	2.84389	3.87131	5.02849	4.07135	3.23346	-1.55129	0.0122815	0.0258432
6	ENSMUSG00000025047.9	protein_coding	Pdcd11	MGI:1341788	5.22356	7.78774	7.02737	8.27941	8.35252	-1.5524	0.0153548	0.0312352
7	ENSMUSG00000063316.13	protein_coding	Rpl27	MGI:98036	24.8995	13.5302	34.2028	19.4613	14.6148	-1.57121	0.0190167	0.0374735
8	ENSMUSG00000024608.11	protein_coding	Rps14	MGI:98107	55.2792	44.4933	87.5588	42.3053	48.9901	-1.61175	0.00167672	0.00466801
9	ENSMUSG00000063888.7	protein_coding	Rpl7l1	MGI:1913479	12.4447	13.1762	15.6163	14.909	12.5702	-1.64941	0.00269234	0.00702365
10	ENSMUSG00000027404.15	protein_coding	Snrpb	MGI:98342	9.8207	14.6128	16.0556	14.6907	10.1844	-1.67282	0.0137276	0.0283823
11	ENSMUSG00000025364.13	protein_coding	Pa2g4	MGI:894684	24.7642	20.3767	21.9653	24.2469	23.1783	-1.75673	0.000909356	0.00275311
12	ENSMUSG00000090733.6	protein_coding	Rps27	MGI:1888676	88.7005	42.7659	80.2983	71.3917	42.2269	-1.77822	0.0129575	0.0270589
13	ENSMUSG00000020075.8	protein_coding	Ddx21	MGI:1860494	13.4863	29.1656	23.8023	14.1657	33.4772	-1.78346	0.0157298	0.0318696
14	ENSMUSG00000060938.14	protein_coding	Rpl26	MGI:106022	32.633	100.346	90.3411	57.9145	59.9348	-1.86104	0.0250005	0.0471288
15	ENSMUSG00000025337.10	protein_coding	Sbds	MGI:1913961	34.6538	25.7767	30.0612	31.9196	21.5557	-1.88824	0.00226426	0.00605353
16	ENSMUSG00000039001.12	protein_coding	Rps21	MGI:1913731	77.9145	56.0414	78.282	57.1323	41.0688	-1.99441	0.000851056	0.00259662
17	ENSMUSG00000001305.5	protein_coding	Rrp15	MGI:1914473	3.34729	4.58588	4.58345	2.09781	4.32883	-2.03709	0.000356805	0.00120624
18	ENSMUSG00000021392.8	protein_coding	Nol8	MGI:1918180	11.8589	2.27378	5.46703	3.40932	8.28078	-2.10161	0.0200646	0.0392361
19	ENSMUSG00000001569.10	protein_coding	Nom1	MGI:1861749	6.94575	6.99578	5.47123	5.58756	6.09286	-2.1053	2.87e-05	0.000127418
20	ENSMUSG00000035047.9	protein_coding	Kri1	MGI:2384899	2.09822	6.30735	4.08811	2.5285	4.444	-2.13379	0.00848014	0.0188717
21	ENSMUSG00000021149.8	protein_coding	Gtpbp4	MGI:1916487	6.31957	12.8893	7.4701	7.58224	7.86316	-2.1927	0.00189357	0.00518466
22	ENSMUSG00000062997.6	protein_coding	Rpl35	MGI:1913739	31.4103	52.6076	43.631	29.7738	27.736	-2.19664	0.000627012	0.00197936
23	ENSMUSG00000047675.15	protein_coding	Rps8	MGI:98166	167.23	275.336	269.072	91.0809	192.096	-2.22483	0.00110138	0.00325053
24	ENSMUSG00000063457.14	protein_coding	Rps15	MGI:98117	253.587	307.13	371.197	121.129	189.915	-2.23836	0.000583444	0.00185954
25	ENSMUSG00000032518.6	protein_coding	Rpsa	MGI:105381	102.857	90.2861	97.542	41.5758	87.0561	-2.25849	3.46e-06	1.92e-05
26	ENSMUSG00000018697.14	protein_coding	Aatf	MGI:1929608	13.5132	13.7298	13.5172	4.87686	13.1281	-2.30282	9.48e-05	0.000372291
27	ENSMUSG00000078193.2	protein_coding	Gm2000	MGI:3780170	2.46482	2.65851	2.43159	1.53596	1.35917	-2.37708	0.000335518	0.00114303
28	ENSMUSG00000029614.13	protein_coding	Rpl6	MGI:108057	119.156	90.158	105.959	43.8937	72.4606	-2.38484	1.46e-06	8.88e-06
29	ENSMUSG00000052253.6	protein_coding	Zfp622	MGI:1289282	3.68021	6.07158	3.2659	3.33828	3.11554	-2.4329	0.000186662	0.000680132
30	ENSMUSG00000022313.10	protein_coding	Utp23	MGI:1925831	0.902381	6.09209	2.66174	2.24412	2.46255	-2.44119	0.0219922	0.0423219
31	ENSMUSG00000002129.11	protein_coding	Sf3a1	MGI:1914715	8.02961	14.4058	8.85078	4.26457	8.8555	-2.55496	8.26e-05	0.000329404
32	ENSMUSG00000035150.15	protein_coding	Eif2s3x	MGI:1349431	10.4802	53.3104	13.5229	24.3008	16.1406	-2.66034	0.013953	0.0287866
33	ENSMUSG00000021282.17	protein_coding	Eif5	MGI:95309	72.5827	133.286	73.8527	33.2849	81.5337	-2.66186	0.000103197	0.000401453
34	ENSMUSG00000002455.14	protein_coding	Prpf6	MGI:1922946	21.0112	40.3417	18.1025	15.8053	18.2665	-2.69494	4.4e-05	0.00018651
35	ENSMUSG00000057278.8	protein_coding	Snrpg	MGI:1915261	12.5484	4.57697	4.68661	4.94252	3.18701	-2.72822	0.000373766	0.00125737
36	ENSMUSG00000028676.17	protein_coding	Srsf10	MGI:1333805	6.40355	38.5542	17.596	7.42919	14.4548	-2.77569	0.00755889	0.0170996
37	ENSMUSG00000038510.12	protein_coding	Rpf2	MGI:1914489	7.08222	23.0695	8.14354	9.13203	6.3158	-2.79612	0.00208408	0.00562569
38	ENSMUSG00000027405.16	protein_coding	Nop56	MGI:1914384	10.0449	16.7076	7.76102	5.35557	8.28995	-2.80546	1.89e-06	1.11e-05
39	ENSMUSG00000019814.5	protein_coding	Ltv1	MGI:2447810	22.1765	21.5393	12.7773	9.09277	11.201	-2.83849	2.84e-12	1.47e-10
40	ENSMUSG00000020706.13	protein_coding	Ftsj3	MGI:1860295	12.8843	34.3149	12.6529	8.86599	14.0931	-2.91752	0.000134711	0.000508934
41	ENSMUSG00000028010.16	protein_coding	Gar1	MGI:1930948	0.689158	11.0691	3.86358	2.5334	2.72678	-2.92044	0.0229866	0.0439692
42	ENSMUSG00000030056.8	protein_coding	Isy1	MGI:1923310	4.7939	3.28035	2.64888	1.081	2.13176	-2.93211	1.14e-08	1.26e-07
43	ENSMUSG00000035049.4	protein_coding	Rrp12	MGI:2147437	9.54538	2.23119	2.77246	1.92692	2.86326	-3.00007	0.000168225	0.000620305
44	ENSMUSG00000030521.11	protein_coding	Mphosph10	MGI:1915223	21.9027	15.158	9.04247	5.60711	9.97154	-3.02891	1.04e-12	6.51e-11
45	ENSMUSG00000020430.12	protein_coding	Pes1	MGI:1890613	22.1673	44.5696	15.3291	15.0108	13.5098	-3.04781	1.86e-05	8.61e-05
46	ENSMUSG00000070697.4	protein_coding	Utp3	MGI:1919230	43.6625	60.7347	24.0988	18.9306	25.1127	-3.07129	5.13e-09	6.45e-08
47	ENSMUSG00000053289.8	protein_coding	Ddx10	MGI:1924841	34.445	34.459	12.1212	13.3806	15.9962	-3.13521	2.92e-09	4.05e-08
48	ENSMUSG00000030204.10	protein_coding	Ddx47	MGI:1915005	11.0856	14.6954	5.73236	5.51231	4.29826	-3.14046	3.84e-07	2.7e-06
49	ENSMUSG00000050621.7	protein_coding	Rps27rt	MGI:3704345	0.902381	9.02097	2.54601	0.645016	2.4993	-3.44281	0.00672448	0.015476
50	ENSMUSG00000028907.7	protein_coding	Utp11	MGI:1914455	10.3429	20.2758	6.62417	3.57596	5.31055	-3.49161	1.09e-07	8.86e-07
51	ENSMUSG00000061032.9	protein_coding	Rrp1	MGI:1203500	47.5465	130.871	33.9176	19.9404	29.692	-3.61753	2.81e-06	1.59e-05
52	ENSMUSG00000062604.11	protein_coding	Srpk2	MGI:1201408	11.4563	22.7323	6.45762	3.1584	6.44737	-3.61913	1.03e-07	8.44e-07
53	ENSMUSG00000033909.17	protein_coding	Usp36	MGI:1919594	18.6873	14.2977	5.57845	3.17925	5.6136	-3.64968	1.18e-19	5.96e-17
54	ENSMUSG00000021428.9	protein_coding	Riok1	MGI:1918590	7.2652	10.6495	2.93765	2.22304	2.66814	-3.65169	2.57e-11	8.85e-10
55	ENSMUSG00000021243.14	protein_coding	Fcf1	MGI:1920986	46.9073	53.0736	12.942	13.678	14.0784	-3.70336	9.62e-12	3.95e-10
56	ENSMUSG00000079480.3	protein_coding	Pin4	MGI:1916963	49.185	44.5565	20.1452	9.5111	9.45972	-3.71973	2.34e-10	5.18e-09
57	ENSMUSG00000057421.12	protein_coding	Las1l	MGI:1923380	37.9641	39.2532	7.55299	13.193	8.508	-3.73297	5.19e-07	3.54e-06
58	ENSMUSG00000035851.14	protein_coding	Ythdc1	MGI:2443713	25.2605	29.1252	9.07116	4.38258	8.87745	-3.77945	4.79e-14	5.24e-12
59	ENSMUSG00000028484.16	protein_coding	Psip1	MGI:2142116	13.6637	70.7939	13.482	6.84341	14.8119	-3.83941	0.000112561	0.000433747
60	ENSMUSG00000041057.10	protein_coding	Wdr43	MGI:1919765	44.4215	57.4886	12.2187	12.4365	13.1503	-3.85032	6.78e-12	3.03e-10
61	ENSMUSG00000036160.13	protein_coding	Surf6	MGI:98447	4.77718	24.6473	4.83749	2.51843	4.24102	-3.90663	7.07e-05	0.000286706
62	ENSMUSG00000001674.11	protein_coding	Ddx18	MGI:1914192	32.3321	58.7627	12.4983	8.03149	12.4452	-3.96055	1.67e-10	3.96e-09
63	ENSMUSG00000064339.1	Mt_rRNA	mt-Rnr2	MGI:102492	6341.73	208.75	434.874	1060.17	327.614	-3.97227	0.00747879	0.0169359
64	ENSMUSG00000064337.1	Mt_rRNA	mt-Rnr1	MGI:102493	6673.92	237.938	138.458	1458.15	95.9784	-4.01118	0.0268278	0.0499917
65	ENSMUSG00000024991.8	protein_coding	Eif3a	MGI:95301	251.234	376.434	60.2907	47.2102	105.328	-4.04773	6.58e-10	1.17e-08
66	ENSMUSG00000060739.8	protein_coding	Nsa2	MGI:1913883	86.9186	80.1092	21.8588	10.336	24.0003	-4.05754	5.36e-16	1.08e-13
67	ENSMUSG00000030888.14	protein_coding	Rrp8	MGI:1914251	15.2241	26.0459	5.57146	3.85336	4.11071	-4.0779	5.66e-11	1.65e-09
68	ENSMUSG00000026020.9	protein_coding	Nop58	MGI:1933184	13.8504	37.0185	4.41352	5.77789	5.95437	-4.09875	8.75e-07	5.66e-06
69	ENSMUSG00000023106.15	protein_coding	Denr	MGI:1915434	37.2367	60.7056	13.8497	4.95483	12.1807	-4.20352	4.95e-10	9.39e-09
70	ENSMUSG00000031403.14	protein_coding	Dkc1	MGI:1861727	15.0892	53.5767	7.16294	6.67336	6.88475	-4.21095	1.69e-06	1.01e-05
71	ENSMUSG00000074182.8	protein_coding	Znhit6	MGI:1916996	15.1947	40.0562	6.36934	3.45012	7.05674	-4.24944	4.78e-08	4.37e-07
72	ENSMUSG00000020409.10	protein_coding	Slu7	MGI:2385598	63.8315	119.147	17.4946	15.8938	19.3193	-4.25471	7.22e-11	2e-09
73	ENSMUSG00000031590.8	protein_coding	Frg1	MGI:893597	28.494	144.465	14.436	21.1004	13.245	-4.25794	6.11e-05	0.000251463
74	ENSMUSG00000024268.16	protein_coding	Celf4	MGI:1932407	1.65639	0.015315	0.201711	0.0749501	0.166562	-4.28027	0.00729378	0.0165794
75	ENSMUSG00000045624.15	protein_coding	Esf1	MGI:1913830	49.4045	84.7413	12.0234	9.81095	16.381	-4.28985	1.02e-11	4.11e-10
76	ENSMUSG00000021270.13	protein_coding	Hsp90aa1	MGI:96250	596.393	412.971	66.4153	100.05	93.7438	-4.29677	2.7e-11	9.11e-10
77	ENSMUSG00000026234.12	protein_coding	Ncl	MGI:97286	222.074	446.015	68.1096	39.5351	85.8879	-4.30894	5.28e-10	9.85e-09
78	ENSMUSG00000017999.16	protein_coding	Ddx27	MGI:2385884	21.4829	57.8242	7.03549	6.45199	7.78483	-4.37706	2.2e-08	2.22e-07
79	ENSMUSG00000018974.7	protein_coding	Sart3	MGI:1858230	15.0564	54.5049	6.25859	5.50816	6.16232	-4.44796	4.1e-07	2.86e-06
80	ENSMUSG00000002477.5	protein_coding	Snrpd1	MGI:98344	37.7868	99.0988	10.2721	12.3635	9.24449	-4.53169	7.14e-08	6.16e-07
81	ENSMUSG00000061024.8	protein_coding	Rrs1	MGI:1929721	29.5181	97.431	12.3422	7.73495	11.3835	-4.53911	5.46e-08	4.9e-07
82	ENSMUSG00000041235.12	protein_coding	Chd7	MGI:2444748	16.5887	47.1629	4.84437	2.9456	7.66578	-4.58971	5.93e-08	5.26e-07
83	ENSMUSG00000074656.12	protein_coding	Eif2s2	MGI:1914454	77.1969	139.725	18.9724	8.66022	20.431	-4.70729	2.81e-12	1.46e-10
84	ENSMUSG00000023944.14	protein_coding	Hsp90ab1	MGI:96247	2489.92	4273.13	397.29	348.756	619.168	-4.78561	3.26e-13	2.58e-11
85	ENSMUSG00000044068.7	protein_coding	Zrsr1	MGI:98885	119.994	71.4792	9.18254	5.61202	10.0373	-5.37697	5.84e-31	2.48e-27
86	ENSMUSG00000018921.11	protein_coding	Pelp1	MGI:1922523	69.4102	78.3178	7.29271	3.80495	7.31893	-5.49056	2.55e-30	9.03e-27
87	ENSMUSG00000020863.15	protein_coding	Luc7l3	MGI:1914934	288.082	259.038	27.2372	10.1537	30.1819	-5.52311	3.49e-20	2.11e-17
88	ENSMUSG00000067367.9	protein_coding	Lyar	MGI:107470	141.037	162.983	9.51812	4.43757	12.2748	-6.04286	5.21e-24	7.94e-21
89	ENSMUSG00000028069.16	protein_coding	Gpatch4	MGI:1913864	105.164	132.666	7.69422	2.57963	10.2689	-6.07446	1.66e-16	4.01e-14
90	ENSMUSG00000031370.12	protein_coding	Zrsr2	MGI:103287	83.2878	132.533	6.58198	2.12934	7.48262	-6.29182	3.59e-17	1.04e-14

## Sheet: DEGs in Chromatin organization
		Shared DEGs in the top four signaling pathways in Ctrl-TRAP and Pfn1 KO-TRAP mice according to podocytes RNA-seq profiling.
	Gene Annotation				FPKM/ Samples					Differential Analysis
Number	GeneID	GeneType	GeneName	MGI	Ctrl1	Ctrl2	Pfn1 KO1	Pfn1 KO2	Pfn1 KO3	log2FoldChange	P value	padj (FDR)
1	ENSMUSG00000056537.11	protein_coding	Rlim	MGI:1342291	0	0	31.5843	20.7095	44.2368	13.27	1.26e-16	3.25e-14
2	ENSMUSG00000000708.14	protein_coding	Kat2b	MGI:1343094	0	0	31.997	19.0002	43.3031	12.3541	1.55e-14	1.97e-12
3	ENSMUSG00000066415.4	protein_coding	Msl2	MGI:1925103	0	0	29.4138	16.2911	33.966	12.3195	8.62e-15	1.21e-12
4	ENSMUSG00000040651.9	protein_coding	Tasor	MGI:1921694	0	0	9.59216	7.74793	11.419	12.1663	1.03e-14	1.41e-12
5	ENSMUSG00000018412.16	protein_coding	Kansl1	MGI:1923969	0	0	20.0418	9.12444	18.4055	11.8525	9.55e-14	9.42e-12
6	ENSMUSG00000022105.6	protein_coding	Rb1	MGI:97874	0	0	16.3343	16.8912	16.052	11.8052	2.43e-13	2.01e-11
7	ENSMUSG00000048109.10	protein_coding	Rbm15	MGI:2443205	0	0	15.9182	5.62765	16.7702	11.6246	2.45e-12	1.3e-10
8	ENSMUSG00000029920.9	protein_coding	Smarcad1	MGI:95453	0	0	5.36398	4.30671	5.70401	11.2351	7.8e-13	5.09e-11
9	ENSMUSG00000005566.14	protein_coding	Trim28	MGI:109274	0	0	17.5919	12.9862	16.2917	11.1595	9.51e-13	6.08e-11
10	ENSMUSG00000024240.13	protein_coding	Epc1	MGI:1278322	0	0	16.5101	9.21819	17.7057	11.1175	1.8e-12	1.03e-10
11	ENSMUSG00000038909.16	protein_coding	Kat7	MGI:2182799	0	0	13.8228	9.07105	10.9056	11.0931	1.48e-12	8.85e-11
12	ENSMUSG00000036568.7	protein_coding	Bicral	MGI:2673855	0	0	10.2283	3.94959	11.8701	10.957	3.7e-11	1.18e-09
13	ENSMUSG00000036181.2	protein_coding	H1f2	MGI:1931526	0	0	46.3064	32.5256	27.88	10.9434	1.34e-11	5.13e-10
14	ENSMUSG00000054051.7	protein_coding	Ercc6	MGI:1100494	0	0	5.00485	2.481	5.81893	10.9176	1.11e-11	4.37e-10
15	ENSMUSG00000024805.16	protein_coding	Pcgf5	MGI:1923505	0	0	4.5719	1.8465	7.0271	10.881	1.89e-10	4.37e-09
16	ENSMUSG00000038080.17	protein_coding	Kdm1b	MGI:2145261	0	0	8.64069	10.0899	7.85495	10.8053	5.9e-11	1.7e-09
17	ENSMUSG00000026917.15	protein_coding	Wdr5	MGI:2155884	0	0	13.8537	14.3337	12.263	10.7838	3.21e-11	1.05e-09
18	ENSMUSG00000029009.17	protein_coding	Mthfr	MGI:106639	0	0	6.41393	4.35313	9.1403	10.7095	2.5e-11	8.64e-10
19	ENSMUSG00000020063.16	protein_coding	Sirt1	MGI:2135607	0	0	9.59662	8.68076	7.69434	10.6992	3.01e-11	1e-09
20	ENSMUSG00000037013.17	protein_coding	Ss18	MGI:107708	0	0	5.87684	2.84791	5.22173	10.6581	1.56e-11	5.84e-10
21	ENSMUSG00000056673.14	protein_coding	Kdm5d	MGI:99780	0	0	4.1701	1.33631	3.99948	10.6384	1.86e-10	4.31e-09
22	ENSMUSG00000024454.16	protein_coding	Hdac3	MGI:1343091	0	0	10.7512	12.645	8.12427	10.6228	2.67e-10	5.73e-09
23	ENSMUSG00000005982.14	protein_coding	Naa60	MGI:1922013	0	0	14.0021	6.26851	9.56572	10.318	1.01e-10	2.66e-09
24	ENSMUSG00000020246.13	protein_coding	Hcfc2	MGI:1915183	0	0	5.67364	5.38035	4.69149	10.0232	5.56e-10	1.02e-08
25	ENSMUSG00000034674.18	protein_coding	Tdg	MGI:108247	0	0	5.1304	5.16229	5.3409	9.97942	4.91e-10	9.36e-09
26	ENSMUSG00000032185.15	protein_coding	Carm1	MGI:1913208	0	0	6.21758	5.28678	5.67751	9.95292	3.3e-10	6.82e-09
27	ENSMUSG00000029670.12	protein_coding	Ing3	MGI:1919027	0	0	5.96529	4.69462	6.50048	9.91599	2.63e-10	5.65e-09
28	ENSMUSG00000027018.11	protein_coding	Hat1	MGI:96013	0	0	7.07873	12.2178	6.34438	9.8801	2.2e-08	2.22e-07
29	ENSMUSG00000027650.12	protein_coding	Tti1	MGI:1922675	0	0	5.74441	7.83867	4.55431	9.8706	8.76e-09	1.02e-07
30	ENSMUSG00000038214.15	protein_coding	Bend3	MGI:2677212	0	0	3.68143	2.88913	4.65261	9.80335	5.55e-10	1.02e-08
31	ENSMUSG00000018102.5	protein_coding	H2bc4	MGI:1915274	0	0	21.9032	26.1896	13.3656	9.78836	1.49e-08	1.58e-07
32	ENSMUSG00000025817.12	protein_coding	Nudt5	MGI:1858232	0	0	3.96509	3.27403	4.31634	9.78646	4.97e-10	9.4e-09
33	ENSMUSG00000057342.15	protein_coding	Sphk2	MGI:1861380	0	0	6.97261	4.22458	6.29302	9.71532	4.97e-10	9.4e-09
34	ENSMUSG00000027671.14	protein_coding	Actl6a	MGI:1861453	0	0	4.25471	7.25281	4.11748	9.5884	4.32e-08	3.98e-07
35	ENSMUSG00000029913.14	protein_coding	Prdm5	MGI:1918029	0	0	3.21299	1.57018	2.33071	9.56129	1.59e-09	2.45e-08
36	ENSMUSG00000053411.16	protein_coding	Cbx7	MGI:1196439	0	0	5.35106	1.53709	3.61931	9.55555	1.15e-08	1.27e-07
37	ENSMUSG00000071350.12	protein_coding	Setdb2	MGI:2685139	0	0	6.45971	3.24867	6.58946	9.54943	1.84e-09	2.76e-08
38	ENSMUSG00000053483.13	protein_coding	Usp21	MGI:1353665	0	0	6.18837	2.60375	5.15625	9.54637	2.59e-09	3.66e-08
39	ENSMUSG00000041126.16	protein_coding	H2az2	MGI:1924855	0	0	17.3076	9.20824	10.8084	9.45806	3.16e-09	4.31e-08
40	ENSMUSG00000007415.15	protein_coding	Gatad1	MGI:1914460	0.020243	0	27.6952	19.5146	26.4897	9.3981	1.26e-15	2.32e-13
41	ENSMUSG00000020171.8	protein_coding	Yeats4	MGI:1927224	0	0	14.7129	9.29143	16.204	9.3573	2.63e-09	3.71e-08
42	ENSMUSG00000053877.12	protein_coding	Srcap	MGI:2444036	0	0	1.56861	0.379566	1.6339	9.26695	1.19e-07	9.61e-07
43	ENSMUSG00000008958.14	protein_coding	Vps72	MGI:1202305	0	0	5.98268	2.94999	5.86261	9.25599	5.63e-09	6.99e-08
44	ENSMUSG00000018651.14	protein_coding	Tada2a	MGI:2144471	0	0	5.63222	5.38063	5.71293	9.21769	7.96e-09	9.35e-08
45	ENSMUSG00000051977.16	protein_coding	Prdm9	MGI:2384854	0	0	4.56131	1.92257	5.78181	9.20604	2.8e-08	2.73e-07
46	ENSMUSG00000019857.7	protein_coding	Asf1a	MGI:1913653	0	0	4.39009	4.46488	3.91452	9.1342	1.83e-08	1.89e-07
47	ENSMUSG00000022346.16	protein_coding	Myc	MGI:97250	0	0	5.68706	3.01878	9.10677	9.09124	5.09e-08	4.61e-07
48	ENSMUSG00000086503.4	lincRNA	Xist	MGI:98974	0	0.00244156	1.99456	3.34938	0.484095	8.9525	2.72e-06	1.55e-05
49	ENSMUSG00000063268.12	protein_coding	Parp10	MGI:3712326	0	0	3.56382	2.38885	3.88429	8.92832	1.29e-08	1.39e-07
50	ENSMUSG00000009545.14	protein_coding	Kcnq1	MGI:108083	0	0	4.15585	2.94694	2.90171	8.91566	2.33e-08	2.33e-07
51	ENSMUSG00000055067.15	protein_coding	Smyd3	MGI:1916976	0	0	1.4751	1.41842	1.47879	8.91022	2.61e-08	2.56e-07
52	ENSMUSG00000033706.13	protein_coding	Smyd5	MGI:108048	0	0	2.18298	2.10344	2.36897	8.8614	2.89e-08	2.8e-07
53	ENSMUSG00000030689.15	protein_coding	Ino80e	MGI:2141881	0	0	2.01576	0.988845	2.24427	8.82683	3.95e-08	3.68e-07
54	ENSMUSG00000024067.14	protein_coding	Dpy30	MGI:1913560	0	0	13.2944	10.034	8.34845	8.75418	7.07e-08	6.11e-07
55	ENSMUSG00000073490.11	protein_coding	Ifi207	MGI:2138302	0	0	2.82055	0.516968	7.80904	8.67792	2.3e-05	0.000104135
56	ENSMUSG00000039086.9	protein_coding	Ss18l1	MGI:2444061	0	0	3.26884	1.76821	3.06385	8.65347	3.97e-08	3.7e-07
57	ENSMUSG00000097571.9	lincRNA	Jpx	MGI:2180008	0	0	1.9476	0.440815	1.72062	8.61283	8.3e-07	5.39e-06
58	ENSMUSG00000049300.11	protein_coding	Prmt6	MGI:2139971	0	0	2.83598	2.25123	2.7381	8.59745	4.87e-08	4.44e-07
59	ENSMUSG00000022702.16	protein_coding	Hira	MGI:99430	0	0	1.8455	1.51379	1.83135	8.57437	5.58e-08	4.99e-07
60	ENSMUSG00000034974.13	protein_coding	Dapk3	MGI:1203520	0	0	4.15386	4.79551	3.12709	8.55698	3.65e-07	2.58e-06
61	ENSMUSG00000018654.17	protein_coding	Ikzf1	MGI:1342540	0	0	1.55088	0.292306	4.1593	8.54142	2.71e-05	0.000120912
62	ENSMUSG00000003423.15	protein_coding	Pih1d1	MGI:1916095	0	0	6.72803	3.22444	6.15175	8.52867	8.21e-08	6.97e-07
63	ENSMUSG00000024947.17	protein_coding	Men1	MGI:1316736	0	0	1.99764	3.09277	1.97859	8.40971	1.05e-06	6.61e-06
64	ENSMUSG00000090083.11	protein_coding	Rnf8	MGI:1929069	0	0	1.23526	0.298891	1.1276	8.40895	1.27e-06	7.85e-06
65	ENSMUSG00000068854.7	protein_coding	H2bc21	MGI:2448415	0	0	5.66634	2.43998	2.87515	8.35678	3.61e-07	2.56e-06
66	ENSMUSG00000020485.14	protein_coding	Supt4a	MGI:107416	0	0	9.28133	11.0545	6.53745	8.29212	1.14e-06	7.13e-06
67	ENSMUSG00000024193.8	protein_coding	Phf1	MGI:98647	0	0	3.97312	1.5455	2.3344	8.27084	4.08e-07	2.85e-06
68	ENSMUSG00000049539.3	protein_coding	H1f1	MGI:1931523	0	0	13.1424	5.15462	18.1056	8.22775	1.21e-06	7.5e-06
69	ENSMUSG00000028863.13	protein_coding	Meaf6	MGI:1917338	0	0.0084084	5.44039	2.54615	4.85376	8.11975	1.19e-07	9.58e-07
70	ENSMUSG00000055660.9	protein_coding	Mettl4	MGI:1924031	0	0.0163574	7.47044	6.78439	8.72392	8.01546	9.22e-13	5.93e-11
71	ENSMUSG00000078247.5	antisense	Airn	MGI:1353471	0	0	2.20016	0.765332	1.92678	7.97561	1.34e-06	8.24e-06
72	ENSMUSG00000027478.15	protein_coding	Dnmt3b	MGI:1261819	0	0	1.58515	1.08665	1.45377	7.94116	4.38e-07	3.04e-06
73	ENSMUSG00000022394.14	protein_coding	L3mbtl2	MGI:2443584	0	0.00737025	3.29804	3.30034	2.43246	7.89883	6.33e-07	4.24e-06
74	ENSMUSG00000037761.16	protein_coding	Actr5	MGI:1924748	0	0	1.73708	1.16219	1.747	7.81911	6.68e-07	4.45e-06
75	ENSMUSG00000022945.12	protein_coding	Chaf1b	MGI:1314881	0	0	0.980114	1.37427	1.19813	7.67714	4.76e-06	2.54e-05
76	ENSMUSG00000001228.14	protein_coding	Uhrf1	MGI:1338889	0.00990522	0	2.78453	3.07752	4.72514	7.63453	1.3e-06	7.99e-06
77	ENSMUSG00000058773.2	protein_coding	H1f5	MGI:1861461	0	0	7.74769	4.38316	11.3225	7.62689	3.52e-06	1.95e-05
78	ENSMUSG00000030714.14	protein_coding	Sgf29	MGI:1922815	0	0	4.25136	2.20888	2.68515	7.56865	2.49e-06	1.43e-05
79	ENSMUSG00000034748.16	protein_coding	Sirt6	MGI:1354161	0	0	2.31564	1.68909	1.63868	7.53729	2.74e-06	1.55e-05
80	ENSMUSG00000074102.4	protein_coding	Rbm15b	MGI:1923598	0	0.0269182	9.20021	6.03924	12.6758	7.50207	1.33e-10	3.3e-09
81	ENSMUSG00000010461.15	protein_coding	Eya4	MGI:1337104	0	0	0.45952	0.70432	0.262693	7.42394	4.73e-05	0.000199346
82	ENSMUSG00000030330.15	protein_coding	Ing4	MGI:107307	0	0	1.33426	0.113363	1.37462	7.31005	0.000282625	0.000981737
83	ENSMUSG00000024325.8	protein_coding	Ring1	MGI:1101770	0	0.013511	4.35091	3.02506	3.88266	7.29135	1.48e-06	8.98e-06
84	ENSMUSG00000038930.11	protein_coding	Rccd1	MGI:2444156	0	0	0.838569	0.198561	0.772862	7.28402	3.16e-05	0.000138653
85	ENSMUSG00000055027.17	protein_coding	Smyd1	MGI:104790	0	0	0.476047	1.75116	0.181428	7.25528	0.000902651	0.00273476
86	ENSMUSG00000079737.4	protein_coding	3110001I22Rik	MGI:1913848	0	0	3.12241	0.896087	4.12788	7.2492	3.98e-05	0.000170484
87	ENSMUSG00000037849.8	protein_coding	Ifi206	MGI:3646410	0	0	1.38889	0.421281	2.57459	7.19322	8.91e-05	0.000352359
88	ENSMUSG00000025578.9	protein_coding	Cbx8	MGI:1353589	0	0	1.24841	0.831472	1.30168	7.17071	5.92e-06	3.08e-05
89	ENSMUSG00000018509.8	protein_coding	Cenpv	MGI:1920389	0	0	3.56104	1.19885	2.33783	7.16453	1.55e-05	7.33e-05
90	ENSMUSG00000055430.4	protein_coding	Nap1l5	MGI:1923555	0	0	3.4269	0.872148	1.84872	6.96246	5.37e-05	0.000223317
91	ENSMUSG00000028717.12	protein_coding	Tal1	MGI:98480	0	0	0.859912	0.578438	0.941733	6.91572	1.37e-05	6.56e-05
92	ENSMUSG00000020059.9	protein_coding	Sycp3	MGI:109542	0	0	3.62968	0.922448	4.08905	6.89774	9.45e-05	0.000371356
93	ENSMUSG00000028549.17	protein_coding	Itgb3bp	MGI:1914983	0	0	1.02786	0.607604	0.522307	6.86967	3.38e-05	0.000147214
94	ENSMUSG00000036036.15	protein_coding	Zfp57	MGI:99204	0	0	1.3147	0.403547	1.01662	6.8414	4.73e-05	0.000199488
95	ENSMUSG00000022978.11	protein_coding	Mis18a	MGI:1913828	0	0	1.46643	0.702166	1.13311	6.75193	2.69e-05	0.000120155
96	ENSMUSG00000026646.16	protein_coding	Suv39h2	MGI:1890396	0	0	0.77535	0.264393	0.997454	6.63317	0.000122562	0.000467362
97	ENSMUSG00000017897.18	protein_coding	Eya2	MGI:109341	0	0	0.920277	0.85487	0.89074	6.56071	5.24e-05	0.00021869
98	ENSMUSG00000075031.4	protein_coding	H2bc3	MGI:2448377	0	0	4.00446	5.85678	5.1954	6.55751	0.000113727	0.000437682
99	ENSMUSG00000030752.8	protein_coding	Kdm8	MGI:1924285	0	0	0.996451	1.06027	0.851583	6.40022	0.000121824	0.000464963
100	ENSMUSG00000021391.10	protein_coding	Cenpp	MGI:1913586	0	0	0.607707	1.25448	0.686236	6.38775	0.000429793	0.00142106
101	ENSMUSG00000072980.3	protein_coding	Oip5	MGI:1917895	0	0	0.827669	1.62814	0.649425	6.15954	0.000937435	0.00282482
102	ENSMUSG00000029279.15	protein_coding	Brdt	MGI:1891374	0	0	0.304626	0.227952	0.66648	6.12721	0.000414084	0.00137533
103	ENSMUSG00000039200.16	protein_coding	Atf7ip2	MGI:1922579	0	0	0.428979	0.17434	0.635792	6.06017	0.000470249	0.00153638
104	ENSMUSG00000025932.14	protein_coding	Eya1	MGI:109344	0	0	0.11641	0.396499	0.112673	6.04409	0.0026763	0.00698781
105	ENSMUSG00000026439.14	protein_coding	Rbbp5	MGI:1918367	0.107344	0	11.0243	12.5836	9.49989	6.00527	5.78e-06	3.01e-05
106	ENSMUSG00000025330.6	protein_coding	Padi4	MGI:1338898	0	0	0.214845	0.598725	0.147839	5.96458	0.00296773	0.00762765
107	ENSMUSG00000025500.12	protein_coding	Lmntd2	MGI:1919250	0	0	1.42376	0.132257	1.03355	5.86597	0.00310195	0.00793226
108	ENSMUSG00000005470.8	protein_coding	Asf1b	MGI:1914179	0	0	0.555375	0.808248	0.611463	5.83851	0.000729686	0.00226441
109	ENSMUSG00000022510.14	protein_coding	Trp63	MGI:1330810	0	0	0.268225	0.0862482	0.249007	5.81033	0.000669579	0.00209844
110	ENSMUSG00000114279.1	protein_coding	H2bc14	MGI:2448404	0	0	1.73459	3.75972	2.41345	5.72183	0.00168655	0.00469047
111	ENSMUSG00000042821.7	protein_coding	Snai1	MGI:98330	0	0	1.57536	0.446458	0.814085	5.6724	0.0010939	0.00323068
112	ENSMUSG00000114456.1	protein_coding	H2bc9	MGI:2448387	0	0	0.90225	0.694446	0.982453	5.66367	0.000501756	0.00162431
113	ENSMUSG00000017774.19	protein_coding	Myo1c	MGI:106612	0.0256257	0.62547	33.4952	103.351	31.112	5.6516	0.000232219	0.00082529
114	ENSMUSG00000029438.9	protein_coding	Bcl7a	MGI:1924295	0	0.152364	20.3823	6.29993	21.3275	5.6476	0.00130987	0.00378373
115	ENSMUSG00000020831.18	protein_coding	0610010K14Rik	MGI:1915609	0	0	1.23272	0.254469	0.812009	5.56818	0.00194565	0.00529989
116	ENSMUSG00000039545.16	antisense	Flicr	MGI:1925435	0	0	0.314077	0.067328	0.491071	5.07979	0.00834729	0.0186171
117	ENSMUSG00000010453.12	protein_coding	Kansl3	MGI:1918055	0.156431	0.188471	27.053	11.5096	21.8568	4.95304	4.9e-18	1.79e-15
118	ENSMUSG00000100622.1	protein_coding	Gm20379	MGI:5012564	0	0	0.754922	0.166969	1.41572	4.92729	0.0125106	0.0262679
119	ENSMUSG00000023018.5	protein_coding	Smarcd1	MGI:1933623	0	0.0870664	5.99888	4.12446	5.10786	4.91289	0.00025218	0.00088864
120	ENSMUSG00000035451.7	protein_coding	Foxa1	MGI:1347472	0	0	0.42931	0.0241695	0.396643	4.89374	0.0235055	0.0447721
121	ENSMUSG00000000902.13	protein_coding	Smarcb1	MGI:1328366	0.0691579	0	3.89704	2.95081	2.98151	4.84572	0.000353398	0.00119643
122	ENSMUSG00000031666.15	protein_coding	Rbl2	MGI:105085	0	0.243487	15.3876	11.6979	13.5461	4.82607	0.00627748	0.0145673
123	ENSMUSG00000062727.4	protein_coding	H2bc12	MGI:2448399	0	0	2.1823	1.60486	0.808598	4.71689	0.00974568	0.0211971
124	ENSMUSG00000047146.17	protein_coding	Tet1	MGI:1098693	0	0.0935455	5.05151	3.77427	5.30388	4.67341	0.00636589	0.0147531
125	ENSMUSG00000035530.13	protein_coding	Eif1	MGI:105125	0	1.33662	93.063	54.6173	51.2631	4.64463	0.0125585	0.0263529
126	ENSMUSG00000023927.15	protein_coding	Satb1	MGI:105084	0	0.00921136	0.434483	0.274703	0.540397	4.56845	9.01e-05	0.000355613
127	ENSMUSG00000056895.4	protein_coding	H2bu2	MGI:1925553	0	0	0.845907	1.24416	0.716412	4.4311	0.0159143	0.0321912
128	ENSMUSG00000021156.17	protein_coding	Zmynd11	MGI:1913755	0	0.367968	19.1343	8.62475	19.6449	4.38625	0.0225256	0.0431848
129	ENSMUSG00000022387.17	protein_coding	Brd1	MGI:1924161	0.506999	0	15.5484	12.8407	16.0557	4.16853	0.0240713	0.0456571
130	ENSMUSG00000002870.8	protein_coding	Mcm2	MGI:105380	0	0.0692895	2.18402	2.26578	2.52158	4.13951	0.00461044	0.0111526
131	ENSMUSG00000068457.14	protein_coding	Uty	MGI:894810	0.180965	0.00447515	7.21444	2.75541	6.9861	4.13603	0.00232123	0.00618246
132	ENSMUSG00000064138.14	protein_coding	Fam172a	MGI:1915925	0	0.129283	4.86885	3.4057	5.08341	4.12056	0.0120829	0.0254985
133	ENSMUSG00000034341.17	protein_coding	Wbp2	MGI:104709	0	0.565459	24.7405	18.211	13.9841	4.11102	0.0209929	0.0407074
134	ENSMUSG00000069265.2	protein_coding	H3c1	MGI:2668828	0	0	0.729476	0.978798	0.926707	4.09963	0.0230788	0.0441137
135	ENSMUSG00000024182.16	protein_coding	Axin1	MGI:1096327	0.0881637	0.400618	17.2993	10.3351	20.0088	4.06184	1.37e-05	6.54e-05
136	ENSMUSG00000047654.6	protein_coding	Tssk6	MGI:2148775	0	0	0.486317	0.240935	0.288309	3.96602	0.0262373	0.0490551
137	ENSMUSG00000020918.14	protein_coding	Kat2a	MGI:1343101	0	0.289589	10.3106	5.40702	8.4847	3.79146	0.0204198	0.0398435
138	ENSMUSG00000028518.8	protein_coding	Prkaa2	MGI:1336173	1.48756	1.12716	57.1158	34.5452	71.5097	3.51044	9.16e-14	9.17e-12
139	ENSMUSG00000006527.16	protein_coding	Sfmbt1	MGI:1859609	0.0976874	0.481942	8.91502	8.76088	8.98904	3.03592	0.00191129	0.00522374
140	ENSMUSG00000040943.12	protein_coding	Tet2	MGI:2443298	0.615165	0.23895	13.6363	4.03252	15.0874	2.79088	0.000442582	0.0014563
141	ENSMUSG00000041415.10	protein_coding	Dicer1	MGI:2177178	0.51631	0.551953	11.6306	11.9058	13.7084	2.71319	1.54e-07	1.2e-06
142	ENSMUSG00000037876.17	protein_coding	Jmjd1c	MGI:1918614	1.08413	0.223727	12.8132	7.23492	17.2402	2.44354	0.00502371	0.0120167
143	ENSMUSG00000037111.9	protein_coding	Setd7	MGI:1920501	1.17824	0.239078	11.7602	11.5082	12.8397	2.355	0.00626666	0.0145485
144	ENSMUSG00000024283.15	protein_coding	Wac	MGI:2387357	0.584436	1.35468	24.2626	11.2351	20.1304	2.30615	0.00159798	0.00448529
145	ENSMUSG00000027630.13	protein_coding	Tbl1xr1	MGI:2441730	0.592305	1.60933	22.1734	13.0693	27.2792	2.29316	0.00368342	0.00917267
146	ENSMUSG00000031161.15	protein_coding	Hdac6	MGI:1333752	1.48671	0.534803	12.1282	21.7169	13.4413	2.28673	0.00757949	0.017138
147	ENSMUSG00000063952.16	protein_coding	Brpf3	MGI:2146836	0.594723	0.263282	8.37737	4.59484	8.60922	2.22914	0.000123331	0.000470039
148	ENSMUSG00000024431.15	protein_coding	Nr3c1	MGI:95824	1.30666	2.2638	32.5293	17.8531	44.3584	2.20922	0.00108252	0.00320198
149	ENSMUSG00000056216.9	protein_coding	Cebpg	MGI:104982	1.67364	0.537861	20.9828	8.08269	23.8094	2.13895	0.00576745	0.0135603
150	ENSMUSG00000030774.13	protein_coding	Pak1	MGI:1339975	1.1341	2.6003	23.1175	40.3896	20.1085	2.11838	0.0222823	0.0428034
151	ENSMUSG00000042207.17	protein_coding	Kdm5b	MGI:1922855	0.833279	0.336131	5.86944	10.6423	6.6958	2.04344	0.0140313	0.028906
152	ENSMUSG00000048154.17	protein_coding	Kmt2d	MGI:2682319	0.994811	1.86204	27.2406	9.59611	26.9723	1.92567	0.0088054	0.0194609
153	ENSMUSG00000028053.13	protein_coding	Ash1l	MGI:2183158	2.02431	2.66948	35.4997	21.2357	42.1593	1.90787	0.000352482	0.00119352
154	ENSMUSG00000020694.17	protein_coding	Tlk2	MGI:1346023	1.01937	1.15106	16.7176	9.51094	17.7014	1.86029	8.11e-05	0.000323976
155	ENSMUSG00000044791.16	protein_coding	Setd2	MGI:1918177	1.36907	3.34509	32.5643	21.6097	38.8277	1.78671	0.0158079	0.0320034
156	ENSMUSG00000090112.8	protein_coding	Shprh	MGI:1917581	0.824772	0.554477	6.63111	8.30361	6.63365	1.62373	0.00851218	0.0189311
157	ENSMUSG00000041215.16	protein_coding	Yeats2	MGI:2447762	0.444258	0.313918	5.18565	2.35302	5.25878	1.60715	0.00184146	0.00505699
158	ENSMUSG00000037369.17	protein_coding	Kdm6a	MGI:1095419	0.664272	0.904234	7.73432	8.26375	6.78207	1.45601	0.0209369	0.0406198
159	ENSMUSG00000027665.13	protein_coding	Pik3ca	MGI:1206581	4.22884	2.31423	26.1274	24.996	35.0733	1.33714	0.0132724	0.0275916
160	ENSMUSG00000042599.8	protein_coding	Kdm7a	MGI:2443388	1.9086	1.49002	14.8736	9.96256	18.5068	1.22892	0.00512678	0.0122288
1	ENSMUSG00000020232.17	protein_coding	Hmg20b	MGI:1341190	5.3319	4.32735	9.63507	3.90697	8.62573	-1.28691	0.0124337	0.0261267
2	ENSMUSG00000006307.16	protein_coding	Kmt2b	MGI:109565	7.0164	7.20072	11.2039	5.37142	11.5172	-1.50715	0.00211252	0.00568869
3	ENSMUSG00000021326.13	protein_coding	Trim27	MGI:97904	4.03455	4.51705	5.69751	5.08789	5.23854	-1.51282	0.00260495	0.00682581
4	ENSMUSG00000042548.14	protein_coding	Asxl1	MGI:2684063	8.56308	14.5563	17.135	7.79383	21.5093	-1.52824	0.026783	0.0499214
5	ENSMUSG00000059119.9	protein_coding	Nap1l4	MGI:1316687	19.6479	21.5965	31.1117	22.3121	23.938	-1.53038	0.00110648	0.00326376
6	ENSMUSG00000041096.13	protein_coding	Tspyl2	MGI:106244	3.59033	6.65011	7.75089	4.73348	7.03881	-1.56615	0.0127574	0.0267147
7	ENSMUSG00000053754.14	protein_coding	Chd8	MGI:1915022	7.11063	11.0899	10.2135	10.1519	11.0282	-1.64854	0.00690252	0.0158291
8	ENSMUSG00000041997.16	protein_coding	Tlk1	MGI:2441683	21.015	29.5356	30.5596	18.9293	41.3022	-1.65062	0.00478533	0.0115127
9	ENSMUSG00000034154.15	protein_coding	Ino80	MGI:1915392	11.9248	9.60954	12.928	8.35089	15.5263	-1.67506	8.36e-05	0.00033277
10	ENSMUSG00000025878.16	protein_coding	Uimc1	MGI:103185	9.35815	6.05757	11.0908	4.19851	11.5592	-1.68021	0.00459181	0.0111112
11	ENSMUSG00000033623.13	protein_coding	Pcgf3	MGI:1916837	10.9974	6.02793	10.3988	3.93888	13.8326	-1.74965	0.0115739	0.0245614
12	ENSMUSG00000020075.8	protein_coding	Ddx21	MGI:1860494	13.4863	29.1656	23.8023	14.1657	33.4772	-1.78346	0.0157298	0.0318696
13	ENSMUSG00000026803.17	protein_coding	Ttf1	MGI:105044	5.86252	5.26696	6.7981	2.85708	7.72323	-1.85311	0.000969164	0.00290368
14	ENSMUSG00000021767.19	protein_coding	Kat6b	MGI:1858746	4.71105	8.94499	6.83986	3.98333	8.58461	-2.01044	0.00285662	0.00738054
15	ENSMUSG00000002748.7	protein_coding	Baz1b	MGI:1353499	16.6529	24.747	18.3586	15.1975	19.9831	-2.08481	0.000175339	0.000643526
16	ENSMUSG00000039852.17	protein_coding	Rere	MGI:2683486	35.5279	55.0322	50.8597	18.0757	46.5255	-2.19106	0.00104182	0.00309367
17	ENSMUSG00000071226.11	protein_coding	Cecr2	MGI:1923799	3.08951	2.32137	2.05237	1.55345	2.73282	-2.20264	1.21e-06	7.51e-06
18	ENSMUSG00000003199.16	protein_coding	Mpnd	MGI:1915297	9.02293	19.9026	16.4491	7.37837	12.2612	-2.21571	0.00209522	0.00565144
19	ENSMUSG00000090115.7	protein_coding	Usp49	MGI:2685391	1.47487	1.76674	1.38709	0.562257	1.97358	-2.24969	0.00114047	0.00335284
20	ENSMUSG00000038116.16	protein_coding	Phf20	MGI:2444148	7.307	14.6917	8.71018	5.46251	9.74397	-2.38765	0.000346439	0.00117494
21	ENSMUSG00000021811.7	protein_coding	Dnajc9	MGI:1915326	5.20008	19.5394	9.83273	7.22254	8.04992	-2.48665	0.00500663	0.0119812
22	ENSMUSG00000031229.16	protein_coding	Atrx	MGI:103067	25.0671	43.9007	22.9591	13.3755	33.6069	-2.49876	0.000272916	0.00095289
23	ENSMUSG00000030180.15	protein_coding	Kdm5a	MGI:2136980	15.6791	33.1081	12.2253	17.0247	15.9035	-2.53102	0.00117853	0.00344895
24	ENSMUSG00000029004.15	protein_coding	Kmt2e	MGI:1924825	53.8356	53.1843	43.0046	18.4708	42.3599	-2.54006	8.26e-07	5.38e-06
25	ENSMUSG00000035021.13	protein_coding	Baz1a	MGI:1309478	22.5693	10.4965	7.30943	9.94059	11.1598	-2.55373	0.000157757	0.000585881
26	ENSMUSG00000071064.15	protein_coding	Zfp827	MGI:2444807	4.37214	13.5561	6.88865	2.63551	8.37251	-2.58411	0.00387827	0.00958813
27	ENSMUSG00000031715.14	protein_coding	Smarca5	MGI:1935129	33.122	39.585	15.956	25.8648	20.2207	-2.58956	0.000255639	0.000899933
28	ENSMUSG00000058799.16	protein_coding	Nap1l1	MGI:1855693	104.047	82.7365	50.5624	50.173	58.8932	-2.62096	2.6e-08	2.56e-07
29	ENSMUSG00000018474.18	protein_coding	Chd3	MGI:1344395	119.579	136.659	67.6019	40.7822	126.14	-2.62599	9.98e-05	0.000389684
30	ENSMUSG00000021221.15	protein_coding	Dpf3	MGI:1917377	1.1283	3.61937	1.70056	1.04678	1.66581	-2.63411	0.00155349	0.00437722
31	ENSMUSG00000003038.15	protein_coding	Hmgn2	MGI:96136	7.74795	45.7206	21.6977	12.4954	15.2376	-2.6621	0.0093204	0.0204056
32	ENSMUSG00000005698.15	protein_coding	Ctcf	MGI:109447	24.8604	44.6817	26.1207	12.3679	24.234	-2.6732	3.29e-05	0.000143795
33	ENSMUSG00000020923.17	protein_coding	Ubtf	MGI:98512	21.8014	53.5129	27.1769	14.8993	25.6377	-2.681	0.000272819	0.000952822
34	ENSMUSG00000024844.15	protein_coding	Banf1	MGI:1346330	14.8611	23.8997	17.7932	6.47704	9.96045	-2.70931	6.76e-05	0.000275232
35	ENSMUSG00000040681.16	protein_coding	Hmgn1	MGI:96120	61.2298	105.385	63.2772	33.091	47.832	-2.71283	9.45e-06	4.68e-05
36	ENSMUSG00000057133.14	protein_coding	Chd6	MGI:1918639	17.9479	23.2104	11.3663	8.82541	13.5467	-2.74582	5.92e-08	5.25e-07
37	ENSMUSG00000078671.11	protein_coding	Chd2	MGI:2448567	21.9369	36.4501	16.3474	10.0824	21.8131	-2.78141	1.18e-05	5.68e-05
38	ENSMUSG00000068391.8	protein_coding	Chrac1	MGI:2135796	5.46827	11.9177	6.05179	3.02442	5.35125	-2.79695	7.49e-05	0.000301242
39	ENSMUSG00000044098.14	protein_coding	Rsbn1	MGI:2444993	5.5031	17.377	5.89208	5.27993	6.74786	-2.84373	0.000642683	0.00202432
40	ENSMUSG00000013787.15	protein_coding	Ehmt2	MGI:2148922	28.8134	39.0346	17.7655	13.3605	20.936	-2.84739	4.57e-08	4.19e-07
41	ENSMUSG00000029687.16	protein_coding	Ezh2	MGI:107940	11.7247	8.33281	4.47211	3.5823	6.38935	-2.89807	2.23e-09	3.24e-08
42	ENSMUSG00000040054.17	protein_coding	Baz2a	MGI:2151152	30.9497	35.8492	17.3694	8.71942	20.5641	-3.01624	2.68e-08	2.62e-07
43	ENSMUSG00000022360.8	protein_coding	Atad2	MGI:1917722	1.8351	3.82021	0.675314	1.42276	1.50304	-3.05372	0.000537792	0.00172805
44	ENSMUSG00000070697.4	protein_coding	Utp3	MGI:1919230	43.6625	60.7347	24.0988	18.9306	25.1127	-3.07129	5.13e-09	6.45e-08
45	ENSMUSG00000002307.16	protein_coding	Daxx	MGI:1197015	14.4995	23.5698	9.51907	5.25702	10.1558	-3.11758	2.04e-07	1.54e-06
46	ENSMUSG00000032481.17	protein_coding	Smarcc1	MGI:1203524	24.5836	52.4932	16.7724	10.416	23.5117	-3.12689	1.74e-05	8.1e-05
47	ENSMUSG00000001962.8	protein_coding	Fam50a	MGI:1351626	25.1495	38.8753	14.131	11.9669	13.7462	-3.13411	6.51e-08	5.7e-07
48	ENSMUSG00000035726.8	protein_coding	Supt16	MGI:1890948	28.7326	140.544	24.6689	44.4907	32.6809	-3.15725	0.00303924	0.00778694
49	ENSMUSG00000024335.20	protein_coding	Brd2	MGI:99495	44.8169	71.5022	27.2546	15.7413	30.7242	-3.16134	9.68e-08	8.02e-07
50	ENSMUSG00000015619.10	protein_coding	Gata3	MGI:95663	2.3755	25.0693	7.95357	4.47744	5.68092	-3.16649	0.00721069	0.0164169
51	ENSMUSG00000026434.12	protein_coding	Nucks1	MGI:1934811	62.2745	193.711	67.0526	24.9516	77.2737	-3.17935	0.000364101	0.00122914
52	ENSMUSG00000025001.11	protein_coding	Hells	MGI:106209	4.46748	6.50705	1.9043	1.76895	2.93811	-3.19086	1.69e-07	1.31e-06
53	ENSMUSG00000025369.15	protein_coding	Smarcc2	MGI:1915344	52.8621	116.272	37.0924	18.5823	48.1314	-3.24647	1.66e-05	7.77e-05
54	ENSMUSG00000037935.16	protein_coding	Smarce1	MGI:1927347	5.54449	38.2156	9.86704	6.90455	9.63265	-3.27202	0.00202314	0.00549012
55	ENSMUSG00000018501.17	protein_coding	Ncor1	MGI:1349717	147.637	134.417	46.583	24.7996	76.6849	-3.41851	5.85e-08	5.2e-07
56	ENSMUSG00000054766.13	protein_coding	Set	MGI:1860267	97.4328	191.305	58.968	32.2834	62.2664	-3.43058	2.52e-07	1.86e-06
57	ENSMUSG00000079003.3	protein_coding	Samd1	MGI:2142433	9.6581	22.9334	7.66386	3.04211	6.96958	-3.43926	8.27e-06	4.15e-05
58	ENSMUSG00000032187.16	protein_coding	Smarca4	MGI:88192	26.2956	91.9293	19.6257	12.3257	28.4307	-3.51749	7.63e-05	0.000306635
59	ENSMUSG00000039473.8	protein_coding	Ubn1	MGI:1891307	55.7112	82.1288	20.0609	14.0323	26.9273	-3.66097	2.93e-10	6.18e-09
60	ENSMUSG00000035851.14	protein_coding	Ythdc1	MGI:2443713	25.2605	29.1252	9.07116	4.38258	8.87745	-3.77945	4.79e-14	5.24e-12
61	ENSMUSG00000048118.17	protein_coding	Arid4a	MGI:2444354	87.1525	55.4901	20.7816	8.54244	28.6233	-3.77997	7.91e-09	9.3e-08
62	ENSMUSG00000027523.20	protein_coding	Gnas	MGI:95777	2.49702	5.68721	1.38737	0.554347	1.39067	-3.85255	5.22e-07	3.56e-06
63	ENSMUSG00000005609.16	protein_coding	Ctr9	MGI:109345	39.4073	81.7007	9.24075	21.2388	12.1928	-3.85435	3.71e-05	0.000160114
64	ENSMUSG00000039219.18	protein_coding	Arid4b	MGI:2137512	41.776	31.8426	10.0188	4.01942	13.6352	-3.90564	1.4e-09	2.2e-08
65	ENSMUSG00000027067.16	protein_coding	Ssrp1	MGI:107912	38.7658	205.703	24.9362	33.7184	26.043	-3.98127	0.000142279	0.000534288
66	ENSMUSG00000063870.12	protein_coding	Chd4	MGI:1344380	152.963	561.447	78.4251	74.1949	91.4011	-4.04191	5e-06	2.66e-05
67	ENSMUSG00000030888.14	protein_coding	Rrp8	MGI:1914251	15.2241	26.0459	5.57146	3.85336	4.11071	-4.0779	5.66e-11	1.65e-09
68	ENSMUSG00000014074.17	protein_coding	Rnf168	MGI:1917488	32.5616	67.2856	11.6887	5.96513	14.0727	-4.18815	4.9e-09	6.21e-08
69	ENSMUSG00000024921.17	protein_coding	Smarca2	MGI:99603	58.385	67.0892	13.938	8.36862	15.9917	-4.19047	2.36e-18	8.93e-16
70	ENSMUSG00000015937.15	protein_coding	Macroh2a1	MGI:1349392	18.5003	73.1921	11.1114	5.41473	12.5167	-4.22739	4.3e-06	2.33e-05
71	ENSMUSG00000000567.5	protein_coding	Sox9	MGI:98371	3.66261	13.9661	1.88411	0.20419	3.80305	-4.23635	0.00129104	0.00373646
72	ENSMUSG00000031954.6	protein_coding	Cfdp1	MGI:1344403	203.089	382.48	70.6918	32.2536	71.7414	-4.27873	2.71e-10	5.8e-09
73	ENSMUSG00000070544.6	protein_coding	Top1	MGI:98788	110.164	96.1383	22.5835	12.0086	23.152	-4.30515	5.24e-24	7.94e-21
74	ENSMUSG00000066551.12	protein_coding	Hmgb1	MGI:96113	99.6246	185.785	27.703	25.1178	22.9987	-4.35725	1.26e-10	3.16e-09
75	ENSMUSG00000028800.15	protein_coding	Hdac1	MGI:108086	40.7781	139.627	12.0738	22.5714	11.0288	-4.36265	2.21e-05	0.000100836
76	ENSMUSG00000031660.13	protein_coding	Brd7	MGI:1349766	73.8663	108.981	18.48	10.6112	18.5589	-4.43455	5.7e-16	1.14e-13
77	ENSMUSG00000018666.13	protein_coding	Cbx1	MGI:105369	56.5709	140.923	19.043	13.4459	18.8644	-4.44473	1.55e-09	2.41e-08
78	ENSMUSG00000018974.7	protein_coding	Sart3	MGI:1858230	15.0564	54.5049	6.25859	5.50816	6.16232	-4.44796	4.1e-07	2.86e-06
79	ENSMUSG00000041235.12	protein_coding	Chd7	MGI:2444748	16.5887	47.1629	4.84437	2.9456	7.66578	-4.58971	5.93e-08	5.26e-07
80	ENSMUSG00000024002.18	protein_coding	Brd4	MGI:1888520	49.1558	189.088	23.2215	9.722	26.2817	-4.58994	8.31e-07	5.4e-06
81	ENSMUSG00000028309.14	protein_coding	Rnf20	MGI:1925927	67.5977	108.903	14.2235	9.41156	17.3374	-4.59962	1.06e-14	1.43e-12
82	ENSMUSG00000079184.10	protein_coding	Mphosph8	MGI:1922589	95.9251	108.196	13.9044	11.9071	18.3998	-4.65068	4.13e-21	3.02e-18
83	ENSMUSG00000015749.12	protein_coding	Anp32e	MGI:1913721	138.082	255.561	32.8561	25.3007	27.6002	-4.66493	3.81e-13	2.88e-11
84	ENSMUSG00000028394.9	protein_coding	Pole3	MGI:1933378	79.6577	140.469	23.3809	7.48936	17.4927	-4.74044	3.91e-11	1.23e-09
85	ENSMUSG00000056758.14	protein_coding	Hmga2	MGI:101761	0	2.05105	0.159784	0.0890565	0.219224	-4.74564	0.0266046	0.049651
86	ENSMUSG00000030034.12	protein_coding	Ino80b	MGI:1917270	51.5287	52.0901	9.66654	4.59065	6.45052	-4.79828	5.11e-23	6.37e-20
87	ENSMUSG00000029014.14	protein_coding	Dnajc2	MGI:99470	126.576	116.829	16.4385	7.98684	22.0857	-4.87815	1.14e-17	3.67e-15
88	ENSMUSG00000066456.14	protein_coding	Hmgn3	MGI:2138069	20.9916	67.588	8.29055	2.79657	4.55999	-5.07698	1.47e-08	1.57e-07
89	ENSMUSG00000021377.15	protein_coding	Dek	MGI:1926209	273.529	445.04	47.427	22.8739	51.2557	-5.08487	5.18e-16	1.06e-13
90	ENSMUSG00000028949.13	protein_coding	Smarcd3	MGI:1914243	2.76024	16.277	1.69071	0.471164	1.22427	-5.11213	2.41e-06	1.39e-05
91	ENSMUSG00000026918.16	protein_coding	Brd3	MGI:1914632	65.1139	171.908	14.9151	7.03715	17.8085	-5.13043	1.94e-10	4.43e-09
92	ENSMUSG00000026238.14	protein_coding	Ptma	MGI:97803	2395.99	5243.79	361.919	187.087	316.481	-5.66683	4.72e-16	9.92e-14
93	ENSMUSG00000002835.9	protein_coding	Chaf1a	MGI:1351331	4.38825	33.0724	1.06568	0.640281	2.06798	-5.9035	3.09e-07	2.23e-06
94	ENSMUSG00000057649.6	protein_coding	Brd9	MGI:2145317	50.8737	117.293	5.44376	3.02601	5.8395	-6.0823	4.38e-17	1.26e-14
95	ENSMUSG00000031245.8	protein_coding	Hmgn5	MGI:1355295	641.956	828.973	35.136	17.7954	35.8509	-6.54983	3.89e-35	2.75e-31
96	ENSMUSG00000028333.10	protein_coding	Anp32b	MGI:1914878	1570.26	3053.88	90.02	51.4525	95.2939	-6.80185	4.07e-25	7.85e-22
97	ENSMUSG00000000031.16	lincRNA	H19	MGI:95891	0	60.8795	0.72137	0.212471	0.558787	-8.00454	0.00105537	0.00312821

## Sheet: DEGs in Mitotic cell cycle
The DEGs in the Mitotic Cell Cycle signaling pathway
	Gene Annotation				FPKM/ Samples					Differential Analysis
Number	GeneID	GeneType	GeneName	MGI	Ctrl1	Ctrl2	Pfn1 KO1	Pfn1 KO2	Pfn1 KO3	log2FoldChange	P value	padj (FDR)
1	ENSMUSG00000009376.15	protein_coding	Met	MGI:96969	0	0	34.2132	15.2468	48.619	13.0403	5.32e-15	7.96e-13
2	ENSMUSG00000005534.10	protein_coding	Insr	MGI:96575	0	0	19.9723	9.62593	19.6242	12.905	4.35e-16	9.23e-14
3	ENSMUSG00000000708.14	protein_coding	Kat2b	MGI:1343094	0	0	31.997	19.0002	43.3031	12.3541	1.55e-14	1.97e-12
4	ENSMUSG00000029104.15	protein_coding	Htt	MGI:96067	0	0	5.81276	4.26443	6.83764	12.2324	6.42e-15	9.33e-13
5	ENSMUSG00000040651.9	protein_coding	Tasor	MGI:1921694	0	0	9.59216	7.74793	11.419	12.1663	1.03e-14	1.41e-12
6	ENSMUSG00000045210.8	protein_coding	Vcpip1	MGI:1917925	0	0	13.2391	10.067	16.17	12.1317	1.25e-14	1.66e-12
7	ENSMUSG00000039285.12	protein_coding	Azi2	MGI:1351332	0	0	22.9687	8.2048	27.2233	12.0254	7.4e-13	4.89e-11
8	ENSMUSG00000020122.16	protein_coding	Egfr	MGI:95294	0	0	11.6976	3.99717	14.6953	11.8931	2.51e-12	1.33e-10
9	ENSMUSG00000038764.14	protein_coding	Ptpn3	MGI:105307	0	0	13.5862	12.8039	17.0165	11.8637	8.33e-14	8.42e-12
10	ENSMUSG00000022105.6	protein_coding	Rb1	MGI:97874	0	0	16.3343	16.8912	16.052	11.8052	2.43e-13	2.01e-11
11	ENSMUSG00000035086.13	protein_coding	Becn1	MGI:1891828	0	0	14.8746	11.9508	13.9154	11.7323	8.28e-14	8.42e-12
12	ENSMUSG00000031065.14	protein_coding	Cdk16	MGI:97516	0	0	29.2338	11.8561	27.7435	11.7226	4.08e-13	3.05e-11
13	ENSMUSG00000021374.10	protein_coding	Nup153	MGI:2385621	0	0	16.7343	8.50303	16.4633	11.701	1.31e-13	1.23e-11
14	ENSMUSG00000022124.15	protein_coding	Fbxl3	MGI:1354702	0	0	19.8981	15.1354	19.8367	11.6826	7.83e-14	8.11e-12
15	ENSMUSG00000053819.16	protein_coding	Camk2d	MGI:1341265	0	0	4.47389	3.22285	4.16058	11.6089	1.03e-13	1.01e-11
16	ENSMUSG00000022672.8	protein_coding	Prkdc	MGI:104779	0	0	5.39592	6.93323	6.33364	11.5561	2.34e-12	1.26e-10
17	ENSMUSG00000021375.11	protein_coding	Kif13a	MGI:1098264	0	0	9.24766	9.31973	11.4936	11.5251	5.53e-13	3.85e-11
18	ENSMUSG00000033392.16	protein_coding	Clasp2	MGI:1923749	0	0	5.09153	4.53619	5.03436	11.3905	6.29e-13	4.28e-11
19	ENSMUSG00000032855.6	protein_coding	Pkd1	MGI:97603	0	0	5.90269	2.47954	5.18431	11.377	1.28e-12	7.81e-11
20	ENSMUSG00000033502.15	protein_coding	Cdc14a	MGI:2442676	0	0	4.5798	8.02119	2.87372	11.282	7.64e-10	1.32e-08
21	ENSMUSG00000007812.16	protein_coding	Zfp655	MGI:1919861	0	0	13.9094	6.701	16.8549	11.2081	4.51e-12	2.16e-10
22	ENSMUSG00000024240.13	protein_coding	Epc1	MGI:1278322	0	0	16.5101	9.21819	17.7057	11.1175	1.8e-12	1.03e-10
23	ENSMUSG00000038909.16	protein_coding	Kat7	MGI:2182799	0	0	13.8228	9.07105	10.9056	11.0931	1.48e-12	8.85e-11
24	ENSMUSG00000020184.15	protein_coding	Mdm2	MGI:96952	0	0	13.6156	8.36868	15.339	11.0909	1.79e-12	1.02e-10
25	ENSMUSG00000027829.15	protein_coding	Ccnl1	MGI:1922664	0	0	13.0345	4.52544	14.6057	11.0615	3.86e-11	1.22e-09
26	ENSMUSG00000028419.5	protein_coding	Chmp5	MGI:1924209	0	0	48.0407	38.0885	30.6596	11.049	1.03e-11	4.13e-10
27	ENSMUSG00000024620.11	protein_coding	Pdgfrb	MGI:97531	0	0	13.5583	7.58909	12.0749	11.0299	1.76e-12	1.01e-10
28	ENSMUSG00000040667.11	protein_coding	Nup88	MGI:104900	0	0	5.78762	8.72348	5.45525	10.9938	1.48e-10	3.59e-09
29	ENSMUSG00000032571.14	protein_coding	Pik3r4	MGI:1922919	0	0	4.03699	7.15467	4.80973	10.929	2.89e-10	6.11e-09
30	ENSMUSG00000006342.15	protein_coding	Susd2	MGI:1918983	0	0	17.3507	15.2865	14.7746	10.9271	7.59e-12	3.3e-10
31	ENSMUSG00000054051.7	protein_coding	Ercc6	MGI:1100494	0	0	5.00485	2.481	5.81893	10.9176	1.11e-11	4.37e-10
32	ENSMUSG00000026355.11	protein_coding	Mcm6	MGI:1298227	0	0	9.30391	13.8558	10.0401	10.914	1.19e-10	3.04e-09
33	ENSMUSG00000021959.16	protein_coding	Lats2	MGI:1354386	0	0	7.82321	8.05735	6.71237	10.8995	2.15e-11	7.69e-10
34	ENSMUSG00000055866.9	protein_coding	Per2	MGI:1195265	0	0	15.9648	7.2228	4.16892	10.8524	1.02e-09	1.69e-08
35	ENSMUSG00000000532.11	protein_coding	Acvr1b	MGI:1338944	0	0	16.0569	7.53522	13.0803	10.8462	7.25e-12	3.18e-10
36	ENSMUSG00000023965.13	protein_coding	Fbxl17	MGI:1354704	0	0	10.7226	7.123	10.6566	10.8365	3.64e-12	1.81e-10
37	ENSMUSG00000021918.10	protein_coding	Nek4	MGI:1344404	0	0	6.54187	4.03323	6.85457	10.8057	5.09e-12	2.39e-10
38	ENSMUSG00000026917.15	protein_coding	Wdr5	MGI:2155884	0	0	13.8537	14.3337	12.263	10.7838	3.21e-11	1.05e-09
39	ENSMUSG00000029501.14	protein_coding	Ankle2	MGI:1261856	0	0	9.83259	5.99449	11.7938	10.772	1.02e-11	4.11e-10
40	ENSMUSG00000020063.16	protein_coding	Sirt1	MGI:2135607	0	0	9.59662	8.68076	7.69434	10.6992	3.01e-11	1e-09
41	ENSMUSG00000031878.18	protein_coding	Nae1	MGI:2384561	0	0	4.61269	6.42237	4.80051	10.6523	2.31e-10	5.13e-09
42	ENSMUSG00000024454.16	protein_coding	Hdac3	MGI:1343091	0	0	10.7512	12.645	8.12427	10.6228	2.67e-10	5.73e-09
43	ENSMUSG00000025217.15	protein_coding	Btrc	MGI:1338871	0	0	2.46771	2.62999	2.42598	10.5888	6.26e-11	1.78e-09
44	ENSMUSG00000039230.14	protein_coding	Tbcd	MGI:1919686	0	0	4.74736	5.27903	5.63701	10.5792	5.96e-11	1.72e-09
45	ENSMUSG00000032000.17	protein_coding	Birc3	MGI:1197007	0	0	7.17194	3.26689	17.0914	10.5762	5e-09	6.3e-08
46	ENSMUSG00000003228.9	protein_coding	Grk5	MGI:109161	0	0	6.37423	4.59905	7.45858	10.5622	1.74e-11	6.38e-10
47	ENSMUSG00000028999.15	protein_coding	Rint1	MGI:1916233	0	0	5.65872	6.21228	4.55235	10.5384	1.84e-10	4.29e-09
48	ENSMUSG00000026927.17	protein_coding	Entr1	MGI:1915362	0	0	16.7964	4.71891	16.08	10.5323	5.83e-10	1.06e-08
49	ENSMUSG00000022292.16	protein_coding	Rrm2b	MGI:2155865	0	0	4.38319	4.37099	4.02723	10.4596	8.79e-11	2.38e-09
50	ENSMUSG00000000743.9	protein_coding	Chmp1a	MGI:1920159	0	0	17.0774	6.00879	14.62	10.4241	1.95e-10	4.46e-09
51	ENSMUSG00000026484.13	protein_coding	Rnf2	MGI:1101759	0	0	10.3617	8.09576	9.48608	10.4102	3.43e-11	1.11e-09
52	ENSMUSG00000021936.14	protein_coding	Mapk8	MGI:1346861	0	0	4.30023	2.17824	3.67077	10.3726	4.42e-11	1.36e-09
53	ENSMUSG00000027499.12	protein_coding	Pkia	MGI:104747	0	0	10.5501	5.6403	14.8212	10.3506	2.33e-10	5.16e-09
54	ENSMUSG00000040687.16	protein_coding	Madd	MGI:2444672	0	0	3.78708	3.96042	3.77618	10.3046	1.75e-10	4.09e-09
55	ENSMUSG00000022750.18	protein_coding	Klhl22	MGI:1337995	0	0	4.64742	9.32559	4.61182	10.2899	1.02e-08	1.15e-07
56	ENSMUSG00000002221.11	protein_coding	Paxip1	MGI:1890430	0	0	4.31937	2.30174	3.8705	10.2682	6.1e-11	1.74e-09
57	ENSMUSG00000045103.19	protein_coding	Dmd	MGI:94909	0	0	1.61301	1.31593	1.42076	10.2618	8.37e-11	2.29e-09
58	ENSMUSG00000054792.15	protein_coding	Klhl18	MGI:2143315	0	0	4.85777	4.89619	4.56574	10.2442	2.12e-10	4.76e-09
59	ENSMUSG00000023092.16	protein_coding	Fhl1	MGI:1298387	0.0113587	0	42.6879	12.3303	24.3537	10.2429	2.07e-10	4.68e-09
60	ENSMUSG00000014668.15	protein_coding	Chfr	MGI:2444898	0	0	9.5695	4.8298	9.39336	10.2297	1.02e-10	2.69e-09
61	ENSMUSG00000022678.16	protein_coding	Nde1	MGI:1914453	0	0	11.3304	10.0735	9.29849	10.2031	1.99e-10	4.52e-09
62	ENSMUSG00000054252.18	protein_coding	Fgfr3	MGI:95524	0	0	6.62113	2.41528	5.30796	10.164	4.17e-10	8.28e-09
63	ENSMUSG00000019850.11	protein_coding	Tnfaip3	MGI:1196377	0	0	3.5759	2.28684	8.13432	10.1563	4.77e-09	6.08e-08
64	ENSMUSG00000031016.9	protein_coding	Wee1	MGI:103075	0	0	9.69704	10.3602	7.02787	10.1467	1.1e-09	1.79e-08
65	ENSMUSG00000021285.15	protein_coding	Ppp1r13b	MGI:1336199	0	0	8.79279	4.38434	6.47335	10.1204	1.51e-10	3.66e-09
66	ENSMUSG00000010175.13	protein_coding	Prox1	MGI:97772	0	0	5.61792	1.66766	4.69893	10.1154	1.52e-09	2.36e-08
67	ENSMUSG00000033904.16	protein_coding	Ccp110	MGI:2141942	0	0	4.77069	1.75804	5.40789	10.0971	1.27e-09	2.03e-08
68	ENSMUSG00000025083.18	protein_coding	Afap1l2	MGI:2147658	0	0	6.10146	2.96852	7.91585	10.0852	6.53e-10	1.16e-08
69	ENSMUSG00000034653.11	protein_coding	Ythdc2	MGI:2448561	0	0	3.07627	3.60939	3.15861	10.0579	8.35e-10	1.42e-08
70	ENSMUSG00000026817.14	protein_coding	Ak1	MGI:87977	0	0	12.9363	14.6683	5.15282	10.0549	2.71e-08	2.65e-07
71	ENSMUSG00000026749.11	protein_coding	Nek6	MGI:1891638	0	0	2.73089	1.38849	4.6137	10.0366	2.76e-09	3.86e-08
72	ENSMUSG00000005506.16	protein_coding	Celf1	MGI:1342295	0	0	4.35589	2.67056	3.69125	10.0346	1.34e-10	3.31e-09
73	ENSMUSG00000007989.7	protein_coding	Fzd3	MGI:108476	0	0	2.44063	1.04252	3.69313	9.9999	3.54e-09	4.71e-08
74	ENSMUSG00000030849.18	protein_coding	Fgfr2	MGI:95523	0	0	3.70883	2.41361	2.23069	9.98523	5.68e-10	1.04e-08
75	ENSMUSG00000029635.15	protein_coding	Cdk8	MGI:1196224	0.00429072	0	9.72441	5.10345	9.51829	9.98287	5.5e-11	1.61e-09
76	ENSMUSG00000073700.3	protein_coding	Klhl21	MGI:1919288	0	0	5.80933	9.3303	4.81426	9.97836	1.34e-08	1.44e-07
77	ENSMUSG00000029863.13	protein_coding	Casp2	MGI:97295	0	0	4.45273	3.44688	4.17625	9.97141	2.1e-10	4.71e-09
78	ENSMUSG00000040021.13	protein_coding	Lats1	MGI:1333883	0	0	4.81639	2.47396	4.7472	9.96608	2.9e-10	6.12e-09
79	ENSMUSG00000027937.15	protein_coding	Jtb	MGI:1346082	0	0	29.4014	11.0297	17.4184	9.96029	1.01e-09	1.67e-08
80	ENSMUSG00000016984.7	protein_coding	Etaa1	MGI:1915395	0	0	6.48458	4.60184	9.03929	9.92536	5.28e-10	9.85e-09
81	ENSMUSG00000029670.12	protein_coding	Ing3	MGI:1919027	0	0	5.96529	4.69462	6.50048	9.91599	2.63e-10	5.65e-09
82	ENSMUSG00000040729.8	protein_coding	Cep126	MGI:2680221	0	0	5.56077	2.17387	7.0547	9.88674	3.37e-09	4.53e-08
83	ENSMUSG00000020792.15	protein_coding	Exoc7	MGI:1859270	0	0	6.44228	6.03965	5.47706	9.88119	8.41e-10	1.43e-08
84	ENSMUSG00000048661.14	protein_coding	Lemd3	MGI:3580376	0	0	7.53321	3.31915	6.32283	9.86689	6.1e-10	1.1e-08
85	ENSMUSG00000022064.10	protein_coding	Pibf1	MGI:1261910	0	0	3.01301	1.31325	4.18685	9.86445	3.44e-09	4.61e-08
86	ENSMUSG00000020653.12	protein_coding	Klf11	MGI:2653368	0	0	7.15054	4.12251	6.91742	9.82513	3.58e-10	7.32e-09
87	ENSMUSG00000033323.14	protein_coding	Ctdp1	MGI:1926953	0	0	6.61963	6.50906	5.96253	9.81343	1.17e-09	1.89e-08
88	ENSMUSG00000029428.13	protein_coding	Stx2	MGI:108059	0	0	6.79529	3.15616	7.30171	9.8024	1.09e-09	1.78e-08
89	ENSMUSG00000020541.12	protein_coding	Tom1l1	MGI:1919193	0	0	3.87077	2.22589	3.90973	9.79723	4.36e-10	8.59e-09
90	ENSMUSG00000052151.12	protein_coding	Plpp2	MGI:1354945	0	0	19.1813	6.80634	20.0458	9.72391	4.61e-09	5.91e-08
91	ENSMUSG00000023572.16	protein_coding	Ccndbp1	MGI:109595	0	0	8.52169	5.94572	5.88046	9.69961	1.16e-09	1.87e-08
92	ENSMUSG00000051675.13	protein_coding	Trim32	MGI:1917057	0	0	6.91658	7.43357	5.99399	9.64318	3.96e-09	5.18e-08
93	ENSMUSG00000026778.13	protein_coding	Prkcq	MGI:97601	0	0	2.35329	3.94622	2.59354	9.6306	2.5e-08	2.48e-07
94	ENSMUSG00000020752.11	protein_coding	Recql5	MGI:2156841	0	0	3.82886	2.25029	3.5969	9.60449	8.31e-10	1.42e-08
95	ENSMUSG00000027671.14	protein_coding	Actl6a	MGI:1861453	0	0	4.25471	7.25281	4.11748	9.5884	4.32e-08	3.98e-07
96	ENSMUSG00000037211.12	protein_coding	Spry1	MGI:1345139	0	0	9.65137	4.49654	8.96859	9.57129	1.82e-09	2.74e-08
97	ENSMUSG00000029913.14	protein_coding	Prdm5	MGI:1918029	0	0	3.21299	1.57018	2.33071	9.56129	1.59e-09	2.45e-08
98	ENSMUSG00000071350.12	protein_coding	Setdb2	MGI:2685139	0	0	6.45971	3.24867	6.58946	9.54943	1.84e-09	2.76e-08
99	ENSMUSG00000031613.9	protein_coding	Hpgd	MGI:108085	0	0	10.647	15.8626	7.93896	9.51705	5.68e-08	5.07e-07
100	ENSMUSG00000017412.15	protein_coding	Cacnb4	MGI:103301	0	0	3.82939	0.888184	2.60722	9.48485	3.66e-08	3.45e-07
101	ENSMUSG00000055116.8	protein_coding	Arntl	MGI:1096381	0	0	2.70406	1.79038	3.7056	9.46943	3.36e-09	4.52e-08
102	ENSMUSG00000030538.15	protein_coding	Cib1	MGI:1344418	0	0	9.73521	7.90852	8.23695	9.46651	2.37e-09	3.41e-08
103	ENSMUSG00000023886.10	protein_coding	Smoc2	MGI:1929881	0	0	3.36245	1.89722	3.528	9.44956	2.05e-09	3.02e-08
104	ENSMUSG00000020263.14	protein_coding	Appl2	MGI:2384914	0.00709133	0	10.7314	6.19074	10.2131	9.42527	4.55e-10	8.87e-09
105	ENSMUSG00000020171.8	protein_coding	Yeats4	MGI:1927224	0	0	14.7129	9.29143	16.204	9.3573	2.63e-09	3.71e-08
106	ENSMUSG00000031516.11	protein_coding	Dctn6	MGI:1343154	0	0	7.0089	6.51076	5.51195	9.3532	7.87e-09	9.27e-08
107	ENSMUSG00000003541.6	protein_coding	Ier3	MGI:104814	0	0	19.2493	14.3974	15.2168	9.34989	3.49e-09	4.65e-08
108	ENSMUSG00000022556.11	protein_coding	Hsf1	MGI:96238	0	0	3.6033	1.33095	3.26856	9.344	1.08e-08	1.21e-07
109	ENSMUSG00000020262.15	protein_coding	Adarb1	MGI:891999	0	0	1.89686	1.32688	1.53169	9.29653	3.46e-09	4.63e-08
110	ENSMUSG00000032267.8	protein_coding	Usp28	MGI:2442293	0	0	3.00571	2.97133	2.95099	9.28989	7.36e-09	8.75e-08
111	ENSMUSG00000033016.16	protein_coding	Nfatc1	MGI:102469	0	0	2.47443	1.80332	2.84162	9.27407	3.61e-09	4.79e-08
112	ENSMUSG00000035852.11	protein_coding	Misp	MGI:1926156	0	0	5.2583	5.94338	6.77655	9.26781	1.08e-08	1.21e-07
113	ENSMUSG00000008958.14	protein_coding	Vps72	MGI:1202305	0	0	5.98268	2.94999	5.86261	9.25599	5.63e-09	6.99e-08
114	ENSMUSG00000026836.15	protein_coding	Acvr1	MGI:87911	0	0	4.15882	2.24801	4.65701	9.2494	6.11e-09	7.46e-08
115	ENSMUSG00000040957.15	protein_coding	Cables1	MGI:1927065	0	0	4.63376	4.80713	3.45176	9.23739	2.38e-08	2.37e-07
116	ENSMUSG00000014859.9	protein_coding	E2f4	MGI:103012	0	0	10.1851	3.27945	8.58855	9.22705	2.63e-08	2.58e-07
117	ENSMUSG00000034201.13	protein_coding	Gas2l1	MGI:1926176	0	0	2.73884	1.53574	4.36272	9.21894	2.68e-08	2.63e-07
118	ENSMUSG00000018651.14	protein_coding	Tada2a	MGI:2144471	0	0	5.63222	5.38063	5.71293	9.21769	7.96e-09	9.35e-08
119	ENSMUSG00000048930.12	protein_coding	Tada3	MGI:1915724	0	0	4.92679	3.20986	5.05524	9.21237	3.94e-09	5.16e-08
120	ENSMUSG00000051977.16	protein_coding	Prdm9	MGI:2384854	0	0	4.56131	1.92257	5.78181	9.20604	2.8e-08	2.73e-07
121	ENSMUSG00000060860.8	protein_coding	Ube2s	MGI:1925141	0	0	4.57153	1.96299	3.36903	9.17011	1e-08	1.14e-07
122	ENSMUSG00000038990.14	protein_coding	Cables2	MGI:2182335	0	0	4.80181	1.74048	4.46145	9.13868	2.57e-08	2.54e-07
123	ENSMUSG00000022346.16	protein_coding	Myc	MGI:97250	0	0	5.68706	3.01878	9.10677	9.09124	5.09e-08	4.61e-07
124	ENSMUSG00000028970.9	protein_coding	Abcb1b	MGI:97568	0	0	1.9393	0.654166	3.43396	9.04701	4.18e-07	2.91e-06
125	ENSMUSG00000025235.8	protein_coding	Bbs4	MGI:2143311	0	0	2.10713	3.02927	1.8574	9.04582	1.34e-07	1.06e-06
126	ENSMUSG00000027330.16	protein_coding	Cdc25b	MGI:99701	0	0	4.50469	2.37267	5.47191	9.02899	2.01e-08	2.05e-07
127	ENSMUSG00000030763.7	protein_coding	Lcmt1	MGI:1353593	0	0	4.34957	4.99477	3.33908	8.98357	8.31e-08	7.04e-07
128	ENSMUSG00000020235.16	protein_coding	Fzr1	MGI:1926790	0	0	3.26931	3.14446	2.9036	8.97505	2.6e-08	2.56e-07
129	ENSMUSG00000090877.3	protein_coding	Hspa1b	MGI:99517	0	0	5.58978	5.10644	3.74672	8.93462	5.71e-08	5.09e-07
130	ENSMUSG00000022557.11	protein_coding	Bop1	MGI:1334460	0	0	5.00592	4.56856	3.42143	8.85848	6.92e-08	6e-07
131	ENSMUSG00000052934.14	protein_coding	Fbxo31	MGI:1354708	0	0	2.3765	2.35427	2.26679	8.85084	3.94e-08	3.68e-07
132	ENSMUSG00000004043.14	protein_coding	Stat5a	MGI:103036	0	0	2.1723	1.12169	2.34338	8.83621	2.97e-08	2.87e-07
133	ENSMUSG00000030689.15	protein_coding	Ino80e	MGI:2141881	0	0	2.01576	0.988845	2.24427	8.82683	3.95e-08	3.68e-07
134	ENSMUSG00000020038.10	protein_coding	Cry1	MGI:1270841	0	0	3.75804	5.22438	1.33346	8.7866	3.43e-06	1.9e-05
135	ENSMUSG00000042784.9	protein_coding	Muc1	MGI:97231	0	0	7.91478	1.85092	7.50004	8.78502	4.94e-07	3.38e-06
136	ENSMUSG00000075028.12	protein_coding	Prdm11	MGI:2685553	0	0	1.13979	1.24841	1.1454	8.76835	7.22e-08	6.23e-07
137	ENSMUSG00000032397.7	protein_coding	Tipin	MGI:1921571	0	0	8.38318	4.13031	7.97262	8.76523	3.38e-08	3.22e-07
138	ENSMUSG00000034917.8	protein_coding	Tjp3	MGI:1351650	0	0	3.54276	2.9662	3.34586	8.76157	3.11e-08	2.99e-07
139	ENSMUSG00000034930.16	protein_coding	Rtkn	MGI:107371	0	0	3.68036	2.20384	2.88512	8.76111	2.51e-08	2.49e-07
140	ENSMUSG00000002871.14	protein_coding	Tpra1	MGI:1345190	0	0	4.74226	1.48447	3.07155	8.75037	1.35e-07	1.07e-06
141	ENSMUSG00000023809.10	protein_coding	Rps6ka2	MGI:1342290	0	0	1.07577	0.991249	1.54296	8.72813	5.38e-08	4.84e-07
142	ENSMUSG00000027242.14	protein_coding	Wdr76	MGI:1926186	0	0	1.69559	1.67073	2.14532	8.69185	5.72e-08	5.1e-07
143	ENSMUSG00000026211.17	protein_coding	Obsl1	MGI:2138628	0	0	1.13484	1.49105	1.34426	8.68607	1.61e-07	1.25e-06
144	ENSMUSG00000050930.5	protein_coding	Map10	MGI:1921643	0	0	2.59058	3.43942	3.47729	8.68201	1.55e-07	1.21e-06
145	ENSMUSG00000021367.8	protein_coding	Edn1	MGI:95283	0	0	5.32175	0.469916	12.056	8.66253	5.55e-05	0.000229918
146	ENSMUSG00000058729.13	protein_coding	Lin9	MGI:1919818	0	0	1.74467	1.31541	1.66229	8.6505	3.67e-08	3.45e-07
147	ENSMUSG00000021028.8	protein_coding	Mbip	MGI:1918320	0	0	7.8369	4.82948	7.93861	8.64983	3.56e-08	3.36e-07
148	ENSMUSG00000027883.15	protein_coding	Gpsm2	MGI:1923373	0	0	2.42487	2.57138	3.54467	8.6347	9.69e-08	8.02e-07
149	ENSMUSG00000020230.15	protein_coding	Prmt2	MGI:1316652	0	0	3.2132	3.49618	2.92731	8.6304	1.37e-07	1.09e-06
150	ENSMUSG00000073436.11	protein_coding	Eme2	MGI:1919889	0	0	2.33003	1.15927	2.24521	8.61159	5.89e-08	5.23e-07
151	ENSMUSG00000001100.10	protein_coding	Poldip2	MGI:1915061	0	0.0231648	17.5966	17.7701	11.6568	8.59796	5.32e-11	1.57e-09
152	ENSMUSG00000034311.3	protein_coding	Kif4	MGI:108389	0	0	1.15388	1.8302	2.78214	8.58001	6.12e-07	4.12e-06
153	ENSMUSG00000034974.13	protein_coding	Dapk3	MGI:1203520	0	0	4.15386	4.79551	3.12709	8.55698	3.65e-07	2.58e-06
154	ENSMUSG00000028969.10	protein_coding	Cdk5	MGI:101765	0	0	5.66981	4.11704	4.59051	8.51891	7.03e-08	6.09e-07
155	ENSMUSG00000027487.11	protein_coding	Cdk5rap1	MGI:1914221	0	0	2.84851	2.85681	3.18635	8.51446	1.12e-07	9.09e-07
156	ENSMUSG00000059970.7	protein_coding	Hspa2	MGI:96243	0	0	3.12667	3.99931	4.03442	8.48889	2.61e-07	1.92e-06
157	ENSMUSG00000048445.6	protein_coding	Ccdc57	MGI:1918526	0	0	3.58469	0.998974	4.15727	8.48545	1.03e-06	6.5e-06
158	ENSMUSG00000049488.14	protein_coding	Tmem67	MGI:1923928	0	0	1.48112	0.950117	1.44136	8.44048	7.23e-08	6.23e-07
159	ENSMUSG00000028469.15	protein_coding	Npr2	MGI:97372	0	0	2.80078	1.23194	2.50948	8.42933	1.46e-07	1.15e-06
160	ENSMUSG00000025912.16	protein_coding	Mybl1	MGI:99925	0	0	1.92294	1.08665	2.55482	8.41732	1.99e-07	1.5e-06
161	ENSMUSG00000024947.17	protein_coding	Men1	MGI:1316736	0	0	1.99764	3.09277	1.97859	8.40971	1.05e-06	6.61e-06
162	ENSMUSG00000003779.16	protein_coding	Kif20a	MGI:1201682	0	0	1.26714	2.72489	2.20547	8.4046	1.92e-06	1.13e-05
163	ENSMUSG00000039474.13	protein_coding	Wfs1	MGI:1328355	0	0	3.28017	1.30587	3.3104	8.38653	2.87e-07	2.09e-06
164	ENSMUSG00000028583.14	protein_coding	Pdpn	MGI:103098	0	0	5.00235	6.99235	2.45116	8.38347	4.28e-06	2.32e-05
165	ENSMUSG00000022503.10	protein_coding	Nubp1	MGI:1347073	0	0	2.79662	2.39887	2.50961	8.38188	1.43e-07	1.12e-06
166	ENSMUSG00000026088.15	protein_coding	Mitd1	MGI:1916278	0	0	4.15634	2.71427	3.29511	8.36019	1.12e-07	9.08e-07
167	ENSMUSG00000043923.8	protein_coding	Ccdc84	MGI:2685960	0	0	3.52007	0.580453	2.44758	8.19309	5.97e-06	3.1e-05
168	ENSMUSG00000117679.1	protein_coding	Apbb3	MGI:108404	0	0	4.26972	0.936637	2.5144	8.19262	2.5e-06	1.43e-05
169	ENSMUSG00000037214.12	protein_coding	Thap1	MGI:1921004	0	0	3.35567	1.88961	3.45187	8.18152	2.29e-07	1.71e-06
170	ENSMUSG00000024537.5	protein_coding	Psmg2	MGI:1922901	0	0	3.5861	6.13038	3.35349	8.172	3.51e-06	1.94e-05
171	ENSMUSG00000010067.13	protein_coding	Rassf1	MGI:1928386	0	0	1.65872	0.811687	1.88142	8.16848	4.15e-07	2.89e-06
172	ENSMUSG00000028680.14	protein_coding	Plk3	MGI:109604	0	0	5.33546	1.89037	2.88935	8.16652	7.98e-07	5.21e-06
173	ENSMUSG00000028068.14	protein_coding	Iqgap3	MGI:3028642	0	0	0.456243	0.642788	0.985318	8.15107	1.53e-06	9.22e-06
174	ENSMUSG00000035314.10	protein_coding	Gdpd5	MGI:2686926	0	0	1.47721	0.865095	1.28915	8.14128	2.22e-07	1.67e-06
175	ENSMUSG00000022070.7	protein_coding	Bora	MGI:1924994	0	0	1.4447	0.928492	2.40084	8.13107	8.77e-07	5.67e-06
176	ENSMUSG00000028863.13	protein_coding	Meaf6	MGI:1917338	0	0.0084084	5.44039	2.54615	4.85376	8.11975	1.19e-07	9.58e-07
177	ENSMUSG00000022960.13	protein_coding	Donson	MGI:1890621	0	0	3.24962	1.29738	3.26746	8.09701	7.33e-07	4.84e-06
178	ENSMUSG00000063275.15	protein_coding	Hacd1	MGI:1353592	0	0	5.02711	2.92338	2.82971	8.0558	6.92e-07	4.6e-06
179	ENSMUSG00000006715.11	protein_coding	Gmnn	MGI:1927344	0	0	5.96792	4.33621	4.91671	8.03501	3.8e-07	2.68e-06
180	ENSMUSG00000002324.8	protein_coding	Rec8	MGI:1929645	0	0	2.49223	2.41099	2.52911	8.02976	5.75e-07	3.89e-06
181	ENSMUSG00000029127.15	protein_coding	Zbtb49	MGI:1922329	0	0	1.0788	0.498642	1.17186	8.0088	7.45e-07	4.91e-06
182	ENSMUSG00000043556.10	protein_coding	Fbxl7	MGI:3052506	0	0	1.55195	0.807078	1.05318	8.00056	5.21e-07	3.55e-06
183	ENSMUSG00000020212.14	protein_coding	Mdm1	MGI:96951	0	0	1.99796	1.86573	1.25572	7.9983	1.63e-06	9.76e-06
184	ENSMUSG00000066892.14	protein_coding	Fbxl12	MGI:1354738	0	0	2.15986	0.671417	1.63117	7.9754	1.69e-06	1.01e-05
185	ENSMUSG00000022863.15	protein_coding	Btg3	MGI:109532	0	0	2.02717	1.29212	1.98624	7.94562	4.3e-07	2.99e-06
186	ENSMUSG00000024906.10	protein_coding	Mus81	MGI:1918961	0	0	2.69376	0.969363	2.28139	7.88636	1.55e-06	9.34e-06
187	ENSMUSG00000028933.11	protein_coding	Xrcc2	MGI:1927345	0	0	1.71768	0.924985	1.28607	7.88141	6.58e-07	4.39e-06
188	ENSMUSG00000045867.10	protein_coding	Cradd	MGI:1336168	0	0	1.90082	0.827945	1.60598	7.86468	9.76e-07	6.22e-06
189	ENSMUSG00000044548.11	protein_coding	Dact1	MGI:1891740	0	0	2.42822	0.930052	2.14909	7.85706	1.48e-06	8.98e-06
190	ENSMUSG00000022610.10	protein_coding	Mapk12	MGI:1353438	0	0	2.66177	1.12006	1.53177	7.84259	1.49e-06	9.02e-06
191	ENSMUSG00000037761.16	protein_coding	Actr5	MGI:1924748	0	0	1.73708	1.16219	1.747	7.81911	6.68e-07	4.45e-06
192	ENSMUSG00000050410.15	protein_coding	Tcf19	MGI:103180	0	0	4.95487	2.50442	3.48668	7.80522	9.73e-07	6.21e-06
193	ENSMUSG00000029029.14	protein_coding	Wrap73	MGI:1891749	0	0	1.55756	1.33556	1.40791	7.79349	1.06e-06	6.66e-06
194	ENSMUSG00000030677.8	protein_coding	Kif22	MGI:109233	0	0	0.979875	1.38585	1.28967	7.78156	3.39e-06	1.89e-05
195	ENSMUSG00000004187.11	protein_coding	Kifc2	MGI:109187	0	0	2.98308	0.419239	1.78994	7.7705	2.58e-05	0.000115938
196	ENSMUSG00000022559.8	protein_coding	Fbxl6	MGI:1354705	0	0	5.30556	1.33402	2.48318	7.76655	7.05e-06	3.6e-05
197	ENSMUSG00000026683.14	protein_coding	Nuf2	MGI:1914227	0	0	0.552888	1.09059	1.12727	7.76596	8.74e-06	4.37e-05
198	ENSMUSG00000074358.9	protein_coding	Ccdc61	MGI:2685005	0	0	2.29299	2.24754	2.04912	7.76376	1.72e-06	1.02e-05
199	ENSMUSG00000058290.4	protein_coding	Espl1	MGI:2146156	0	0	0.479869	0.73528	0.760446	7.7273	4.8e-06	2.56e-05
200	ENSMUSG00000015312.9	protein_coding	Gadd45b	MGI:107776	0	0	3.9496	4.681	1.76477	7.69473	1.97e-05	9.09e-05
201	ENSMUSG00000037544.14	protein_coding	Dlgap5	MGI:2183453	0	0	0.546991	0.502206	1.59985	7.6872	1.47e-05	6.96e-05
202	ENSMUSG00000035186.6	protein_coding	Ubd	MGI:1344410	0	0	6.13668	0	14.7649	7.67385	0.0160664	0.0324556
203	ENSMUSG00000052837.7	protein_coding	Junb	MGI:96647	0	0.0242212	8.87656	3.31161	15.7142	7.66283	5.61e-06	2.94e-05
204	ENSMUSG00000046591.10	protein_coding	Ticrr	MGI:1924261	0	0	0.410893	0.486153	0.763752	7.62593	4.53e-06	2.44e-05
205	ENSMUSG00000063704.13	protein_coding	Mapk15	MGI:2652894	0	0	3.68144	0.721606	2.6602	7.61523	1.75e-05	8.16e-05
206	ENSMUSG00000031429.14	protein_coding	Psmd10	MGI:1858898	0	0	3.71243	3.3391	4.19216	7.61315	1.83e-06	1.08e-05
207	ENSMUSG00000027524.9	protein_coding	Edn3	MGI:95285	0	0	1.81	0.938434	1.33685	7.59137	1.82e-06	1.08e-05
208	ENSMUSG00000022018.7	protein_coding	Rgcc	MGI:1913464	0	0	8.58101	5.91265	3.0547	7.5883	1.38e-05	6.59e-05
209	ENSMUSG00000091971.3	protein_coding	Hspa1a	MGI:96244	0	0	1.79431	2.27658	1.0378	7.57014	1.81e-05	8.41e-05
210	ENSMUSG00000030714.14	protein_coding	Sgf29	MGI:1922815	0	0	4.25136	2.20888	2.68515	7.56865	2.49e-06	1.43e-05
211	ENSMUSG00000070691.10	protein_coding	Runx3	MGI:102672	0	0	1.0468	0.120546	2.26401	7.51451	0.00032332	0.00110697
212	ENSMUSG00000024922.2	protein_coding	Ovol1	MGI:1330290	0	0	1.73725	0.806887	2.11237	7.51409	4.63e-06	2.49e-05
213	ENSMUSG00000024777.10	protein_coding	Ppp2r5b	MGI:2388480	0	0.0129941	4.27431	3.46974	4.7125	7.50191	8.18e-07	5.33e-06
214	ENSMUSG00000000296.8	protein_coding	Tpd52l1	MGI:1298386	0	0	4.87457	3.06939	3.82357	7.5014	2.16e-06	1.26e-05
215	ENSMUSG00000017716.15	protein_coding	Birc5	MGI:1203517	0	0	1.62849	1.11092	1.85868	7.5013	2.21e-06	1.28e-05
216	ENSMUSG00000003873.11	protein_coding	Bax	MGI:99702	0	0	5.02579	2.11745	2.89576	7.48917	4.51e-06	2.43e-05
217	ENSMUSG00000021287.12	protein_coding	Xrcc3	MGI:1921585	0	0	2.81728	0.701778	2.31935	7.45664	1.55e-05	7.3e-05
218	ENSMUSG00000032478.14	protein_coding	Nme6	MGI:1861676	0	0	2.90206	1.94483	2.34369	7.45533	2.52e-06	1.44e-05
219	ENSMUSG00000026196.7	protein_coding	Bard1	MGI:1328361	0	0	0.75719	0.639431	1.26312	7.45012	5.4e-06	2.85e-05
220	ENSMUSG00000029752.12	protein_coding	Asns	MGI:1350929	0	0	1.28185	2.19038	1.58822	7.43883	1.74e-05	8.12e-05
221	ENSMUSG00000027496.15	protein_coding	Aurka	MGI:894678	0	0	1.53908	2.14453	1.82486	7.42376	1e-05	4.94e-05
222	ENSMUSG00000020838.12	protein_coding	Slc6a4	MGI:96285	0	0	1.55705	0.55016	1.22566	7.39711	6.99e-06	3.57e-05
223	ENSMUSG00000020415.16	protein_coding	Pttg1	MGI:1353578	0	0.0219081	9.0027	4.6438	6.32323	7.39377	1.37e-06	8.37e-06
224	ENSMUSG00000072082.7	protein_coding	Ccnf	MGI:102551	0	0	0.460567	0.489689	0.881164	7.39269	8.93e-06	4.45e-05
225	ENSMUSG00000030994.16	protein_coding	D7Ertd443e	MGI:1196431	0	0	0.67781	0.478523	0.578641	7.34269	3.57e-06	1.97e-05
226	ENSMUSG00000033949.12	protein_coding	Trim36	MGI:106264	0	0	0.921272	0.717237	1.18151	7.34126	4.33e-06	2.34e-05
227	ENSMUSG00000040506.16	protein_coding	Ambra1	MGI:2443564	0	0.0357858	10.2585	11.9725	9.33176	7.33722	8.45e-09	9.85e-08
228	ENSMUSG00000030330.15	protein_coding	Ing4	MGI:107307	0	0	1.33426	0.113363	1.37462	7.31005	0.000282625	0.000981737
229	ENSMUSG00000028718.16	protein_coding	Stil	MGI:107477	0	0	0.597511	0.471788	1.30938	7.30143	1.96e-05	9.03e-05
230	ENSMUSG00000020185.16	protein_coding	E2f7	MGI:1289147	0	0	0.566911	0.267772	0.70188	7.28443	9.28e-06	4.61e-05
231	ENSMUSG00000041117.8	protein_coding	Ccdc8	MGI:3612184	0	0	0.882025	0.978188	0.777491	7.27329	1.14e-05	5.5e-05
232	ENSMUSG00000019773.7	protein_coding	Fbxo5	MGI:1914391	0	0	2.33374	1.32481	2.85492	7.21694	7.7e-06	3.9e-05
233	ENSMUSG00000046179.17	protein_coding	E2f8	MGI:1922038	0	0	0.54073	0.524459	1.29304	7.21421	2.67e-05	0.000119534
234	ENSMUSG00000040584.8	protein_coding	Abcb1a	MGI:97570	0	0	0.631857	0.60896	1.05354	7.2054	1.12e-05	5.44e-05
235	ENSMUSG00000026622.15	protein_coding	Nek2	MGI:109359	0	0	0.373784	1.32655	0.767058	7.18857	0.000162498	0.000600962
236	ENSMUSG00000062248.5	protein_coding	Cks2	MGI:1913447	0	0	7.69323	5.17101	5.00583	7.18437	8.79e-06	4.39e-05
237	ENSMUSG00000018509.8	protein_coding	Cenpv	MGI:1920389	0	0	3.56104	1.19885	2.33783	7.16453	1.55e-05	7.33e-05
238	ENSMUSG00000037020.16	protein_coding	Wdr62	MGI:1923696	0	0	0.482337	0.728091	0.670194	7.05555	3.17e-05	0.000139032
239	ENSMUSG00000020381.10	protein_coding	Mrnip	MGI:1915317	0	0	2.84444	0.847896	2.18428	7.04962	2.86e-05	0.000126828
240	ENSMUSG00000054387.13	protein_coding	Mdm4	MGI:107934	0	0.0444143	17.0286	3.95322	15.9626	7.03779	1.33e-05	6.35e-05
241	ENSMUSG00000045031.18	protein_coding	Cetn4	MGI:2677454	0	0	1.43845	0.538474	0.913683	7.03421	1.88e-05	8.71e-05
242	ENSMUSG00000070576.4	protein_coding	Mn1	MGI:1261813	0	0	0.604953	0.44609	0.546677	7.02465	9.81e-06	4.83e-05
243	ENSMUSG00000006585.3	protein_coding	Cdt1	MGI:1914427	0	0	1.03381	0.934726	1.47093	6.98763	1.59e-05	7.47e-05
244	ENSMUSG00000034402.3	protein_coding	Kcnh5	MGI:3584508	0	0	1.00259	0.584563	1.13817	6.98437	1.31e-05	6.28e-05
245	ENSMUSG00000005718.8	protein_coding	Tfap4	MGI:103239	0	0	1.60115	1.07596	1.47145	6.93992	1.2e-05	5.77e-05
246	ENSMUSG00000009630.10	protein_coding	Ppp2cb	MGI:1321161	0	0.149136	37.0064	34.3763	29.0831	6.92742	2.26e-08	2.27e-07
247	ENSMUSG00000034509.9	protein_coding	Mad2l1bp	MGI:1913841	0	0	3.84504	1.83329	2.68007	6.92419	1.72e-05	8.01e-05
248	ENSMUSG00000028717.12	protein_coding	Tal1	MGI:98480	0	0	0.859912	0.578438	0.941733	6.91572	1.37e-05	6.56e-05
249	ENSMUSG00000020059.9	protein_coding	Sycp3	MGI:109542	0	0	3.62968	0.922448	4.08905	6.89774	9.45e-05	0.000371356
250	ENSMUSG00000032400.18	protein_coding	Zwilch	MGI:1915264	0	0	0.666969	0.797925	0.783111	6.86893	3.25e-05	0.000142129
251	ENSMUSG00000030649.18	protein_coding	Anapc15	MGI:1922680	0	0	0.905731	0.350566	0.724463	6.84263	2.92e-05	0.000129309
252	ENSMUSG00000000028.15	protein_coding	Cdc45	MGI:1338073	0	0	0.66664	0.974761	1.03508	6.84034	5.17e-05	0.00021607
253	ENSMUSG00000029166.14	protein_coding	Mapre3	MGI:2140967	0	0.0253346	6.84457	4.30073	4.32374	6.81555	3.06e-08	2.95e-07
254	ENSMUSG00000057897.14	protein_coding	Camk2b	MGI:88257	0	0	0.483812	0.0837167	0.566417	6.79856	0.000275266	0.000959791
255	ENSMUSG00000034563.16	protein_coding	Ccpg1	MGI:1196419	0	0	0.646606	0.0589924	0.696751	6.79841	0.00071756	0.00223069
256	ENSMUSG00000029725.10	protein_coding	Ppp1r35	MGI:1922853	0	0	3.78969	2.11221	2.88859	6.78176	2.19e-05	9.99e-05
257	ENSMUSG00000038379.15	protein_coding	Ttk	MGI:1194921	0	0	0.492743	0.580327	0.793639	6.77813	4.31e-05	0.000183161
258	ENSMUSG00000050188.8	protein_coding	Lsm10	MGI:2151045	0	0	5.04883	2.30236	2.68218	6.75878	4.15e-05	0.000177173
259	ENSMUSG00000039981.6	protein_coding	Zc3h12d	MGI:3045313	0	0	0.624059	0.451974	1.12872	6.69093	6.6e-05	0.000269491
260	ENSMUSG00000051378.10	protein_coding	Kif18b	MGI:2446979	0	0	0.557386	0.855447	0.954381	6.68936	8.62e-05	0.00034182
261	ENSMUSG00000024856.10	protein_coding	Cdk2ap2	MGI:1098779	0	0	2.88372	1.05676	1.64685	6.68437	5.74e-05	0.000237468
262	ENSMUSG00000044328.13	protein_coding	Trp53i13	MGI:1915125	0	0	2.12699	0.87607	1.09612	6.65079	6.29e-05	0.000258381
263	ENSMUSG00000035390.16	protein_coding	Brsk1	MGI:2685946	0	0	0.823418	0.411867	0.925351	6.64941	4.38e-05	0.000185806
264	ENSMUSG00000007646.13	protein_coding	Rad51c	MGI:2150020	0	0	0.543002	0.706173	0.564395	6.61139	8.86e-05	0.000350669
265	ENSMUSG00000027635.15	protein_coding	Dsn1	MGI:1914184	0.0125779	0	2.54222	1.27067	3.04924	6.59397	2.43e-05	0.0001095
266	ENSMUSG00000027358.6	protein_coding	Bmp2	MGI:88177	0	0	1.1688	0.39584	0.83521	6.57255	7.9e-05	0.000316445
267	ENSMUSG00000019845.8	protein_coding	Tube1	MGI:1919174	0	0	0.44729	0.241093	0.357772	6.55837	4.22e-05	0.00017999
268	ENSMUSG00000017861.11	protein_coding	Mybl2	MGI:101785	0	0	0.62606	0.164921	1.06835	6.55032	0.00041316	0.00137248
269	ENSMUSG00000021611.9	protein_coding	Tert	MGI:1202709	0	0	0.604289	0.301721	0.498988	6.5226	4.98e-05	0.000208872
270	ENSMUSG00000036306.13	protein_coding	Lzts1	MGI:2684762	0	0	0.496327	0.242347	0.444598	6.51707	5.28e-05	0.00022026
271	ENSMUSG00000025507.13	protein_coding	Pidd1	MGI:1889507	0	0	0.888968	0.213106	0.740738	6.51041	0.000195951	0.000710198
272	ENSMUSG00000020692.14	protein_coding	Nle1	MGI:2429770	0	0	1.20489	0.54719	0.714307	6.50895	7.12e-05	0.000288364
273	ENSMUSG00000048782.15	protein_coding	Insc	MGI:1917942	0	0	0.848899	0.399684	0.915918	6.50823	6.81e-05	0.000276914
274	ENSMUSG00000057054.11	protein_coding	Inca1	MGI:2144284	0	0	3.14323	0.642362	2.23612	6.49266	0.000258501	0.000908801
275	ENSMUSG00000021569.10	protein_coding	Trip13	MGI:1916966	0	0	0.548507	0.660064	0.934359	6.47323	0.000106483	0.000412496
276	ENSMUSG00000024989.15	protein_coding	Cep55	MGI:1921357	0	0	0.804558	0.539771	1.19244	6.40092	0.0001	0.000390253
277	ENSMUSG00000030752.8	protein_coding	Kdm8	MGI:1924285	0	0	0.996451	1.06027	0.851583	6.40022	0.000121824	0.000464963
278	ENSMUSG00000035509.17	protein_coding	Fbxl21	MGI:2442921	0	0	0.631857	0.377325	0.493084	6.3839	6.9e-05	0.00028039
279	ENSMUSG00000023345.17	protein_coding	Poc1a	MGI:1917485	0	0	0.739534	0.590556	0.791146	6.37786	7.1e-05	0.000287452
280	ENSMUSG00000027654.2	protein_coding	Fam83d	MGI:1919128	0	0	0.162674	1.01749	0.28932	6.34243	0.0027438	0.00713161
281	ENSMUSG00000044707.7	protein_coding	Ccnjl	MGI:2685723	0	0	0.778177	0.809614	0.810633	6.32728	0.000116946	0.000448689
282	ENSMUSG00000046694.6	protein_coding	Tent5b	MGI:2140500	0	0	1.3437	0.931753	0.673183	6.32308	0.000175451	0.000643703
283	ENSMUSG00000096255.2	protein_coding	Dynlt1b	MGI:98643	0	0	4.49102	1.66873	2.99527	6.30974	0.000139543	0.000524759
284	ENSMUSG00000038416.15	protein_coding	Cdc16	MGI:1917207	0	0.127085	14.4786	26.0439	12.6697	6.29127	3.94e-05	0.000169353
285	ENSMUSG00000043372.12	protein_coding	Hexim2	MGI:1918309	0	0	1.11261	0.626895	1.08903	6.2666	9.74e-05	0.00038132
286	ENSMUSG00000024301.10	protein_coding	Kifc5b	MGI:2137414	0	0	0.608291	0.499859	0.653871	6.26271	0.000100848	0.000393255
287	ENSMUSG00000033405.4	protein_coding	Nudt15	MGI:2443366	0	0	0.725603	0.460589	0.614525	6.22705	0.000103534	0.00040247
288	ENSMUSG00000024042.7	protein_coding	Sik1	MGI:104754	0	0.145115	20.313	19.4333	20.3742	6.16944	8.26e-05	0.000329429
289	ENSMUSG00000093803.3	protein_coding	Ppp2r3d	MGI:1335093	0	0	0.562726	0.336675	0.44831	6.1473	0.000133892	0.0005062
290	ENSMUSG00000038569.13	protein_coding	Rad9b	MGI:2385231	0.00976083	0	2.12305	0.604672	1.15771	6.11071	0.00017176	0.000631961
291	ENSMUSG00000016526.8	protein_coding	Dyrk3	MGI:1330300	0	0	0.61287	0.569311	0.588256	6.07133	0.000204717	0.000738184
292	ENSMUSG00000024824.7	protein_coding	Rad9a	MGI:1328356	0	0	0.971193	0.748969	0.675087	6.07107	0.000222657	0.000794903
293	ENSMUSG00000053647.4	protein_coding	Gper1	MGI:1924104	0	0	1.00656	0.380349	0.953616	6.05269	0.00028906	0.0010018
294	ENSMUSG00000025932.14	protein_coding	Eya1	MGI:109344	0	0	0.11641	0.396499	0.112673	6.04409	0.0026763	0.00698781
295	ENSMUSG00000110206.1	protein_coding	Flt3l	MGI:95560	0	0	0.81475	0.176251	0.51043	5.98864	0.000730903	0.00226686
296	ENSMUSG00000027510.17	protein_coding	Rbm38	MGI:1889294	0	0	0.859912	0.434432	0.613283	5.97257	0.000244431	0.000864349
297	ENSMUSG00000036777.8	protein_coding	Anln	MGI:1920174	0.0186191	0	1.5521	1.56157	2.86966	5.94836	1.98e-07	1.5e-06
298	ENSMUSG00000062510.12	protein_coding	Nsl1	MGI:2685830	0	0	0.130589	0.159217	0.725801	5.92999	0.0026477	0.00692253
299	ENSMUSG00000021732.14	protein_coding	Fgf10	MGI:1099809	0	0	0.442135	0.148555	0.597529	5.91451	0.000759495	0.00234423
300	ENSMUSG00000022510.14	protein_coding	Trp63	MGI:1330810	0	0	0.268225	0.0862482	0.249007	5.81033	0.000669579	0.00209844
301	ENSMUSG00000022061.8	protein_coding	Nkx3-1	MGI:97352	0	0	0.568968	0.46561	0.43024	5.80118	0.000435953	0.00143918
302	ENSMUSG00000062591.5	protein_coding	Tubb4a	MGI:107848	0	0	0.641074	0.775969	0.592294	5.77878	0.000689447	0.00215434
303	ENSMUSG00000059060.15	protein_coding	Rad51b	MGI:1099436	0	0	0.357133	0.278242	0.629316	5.77373	0.000621671	0.00196338
304	ENSMUSG00000032435.9	protein_coding	Dync1li1	MGI:2135610	0	0.237701	21.2554	28.4901	20.5251	5.72761	0.000541707	0.00173932
305	ENSMUSG00000078653.4	protein_coding	Cntd1	MGI:1923965	0	0	0.616779	0.0909433	0.397989	5.71318	0.00226692	0.00605911
306	ENSMUSG00000029518.15	protein_coding	Rab35	MGI:1924657	0	0.186452	18.7863	18.221	17.8993	5.68834	0.000120629	0.000460737
307	ENSMUSG00000037991.9	protein_coding	Rmi2	MGI:2685383	0	0	0.433304	0.11628	0.489296	5.67619	0.00143319	0.00408709
308	ENSMUSG00000049285.4	protein_coding	Mblac1	MGI:2679717	0	0	1.35671	0.860679	1.135	5.67205	0.000479971	0.00156318
309	ENSMUSG00000048895.13	protein_coding	Cdk5r1	MGI:101764	0	0	0.405576	0.241507	0.409544	5.66118	0.000502376	0.00162582
310	ENSMUSG00000026667.14	protein_coding	Uhmk1	MGI:1341908	0.59366	0	50.4576	30.1806	70.392	5.65533	0.00263492	0.00689388
311	ENSMUSG00000029438.9	protein_coding	Bcl7a	MGI:1924295	0	0.152364	20.3823	6.29993	21.3275	5.6476	0.00130987	0.00378373
312	ENSMUSG00000027398.13	protein_coding	Il1b	MGI:96543	0	0	0.590109	0.147584	1.67232	5.63435	0.00565064	0.01333
313	ENSMUSG00000022248.14	protein_coding	Rad1	MGI:1316678	0	0.0118422	1.29847	0.934518	0.921364	5.63185	4.7e-06	2.52e-05
314	ENSMUSG00000002068.16	protein_coding	Ccne1	MGI:88316	0	0	0.422741	0.513526	0.599006	5.62093	0.000849193	0.00259228
315	ENSMUSG00000025038.7	protein_coding	Efhc2	MGI:1921655	0	0	0.457565	0.66118	0.409048	5.60694	0.00144753	0.0041208
316	ENSMUSG00000045273.8	protein_coding	Cenph	MGI:1349448	0	0	0.776363	0.45074	1.10956	5.56612	0.000918966	0.00277666
317	ENSMUSG00000076433.4	protein_coding	Cep295nl	MGI:1929713	0	0	0.823787	0.28955	1.01823	5.52056	0.00152138	0.00429643
318	ENSMUSG00000031971.15	protein_coding	Ccsap	MGI:1920670	0	0	0.500553	0.305142	0.616019	5.49393	0.000881043	0.00267924
319	ENSMUSG00000073802.5	protein_coding	Cdkn2b	MGI:104737	0	0	1.27667	0.462803	1.14716	5.4858	0.00119193	0.00348191
320	ENSMUSG00000068744.12	protein_coding	Psrc1	MGI:1913099	0	0	0.437454	0.19123	0.555731	5.48039	0.00130201	0.00376462
321	ENSMUSG00000037279.13	protein_coding	Ovol2	MGI:1338039	0	0	0.880802	0.228335	0.75464	5.43372	0.0020445	0.00553788
322	ENSMUSG00000050174.15	protein_coding	Nudt6	MGI:2387618	0	0	0.980754	0.527449	0.721325	5.42907	0.00096745	0.00289993
323	ENSMUSG00000032487.8	protein_coding	Ptgs2	MGI:97798	0	0	0.378011	0.105343	0.372167	5.42874	0.00204219	0.00553445
324	ENSMUSG00000054115.11	protein_coding	Skp2	MGI:1351663	0	0	0.0824423	0.158271	0.195501	5.39168	0.00267679	0.00698825
325	ENSMUSG00000033313.11	protein_coding	Fbxl8	MGI:1354697	0	0	0.740922	0.248539	0.758228	5.34937	0.00195978	0.00533359
326	ENSMUSG00000041809.5	protein_coding	Efhc1	MGI:1919127	0	0	0.431254	0.509859	0.547854	5.30995	0.00171176	0.00474936
327	ENSMUSG00000051527.11	protein_coding	Usp29	MGI:1888998	0	0	0.0694316	0.0511527	0.063872	5.28985	0.00129212	0.00373856
328	ENSMUSG00000000392.17	protein_coding	Fap	MGI:109608	0	0	0.152887	0.106515	0.339891	5.26502	0.00306465	0.00784257
329	ENSMUSG00000020493.8	protein_coding	Prr11	MGI:2444496	0.022064	0	1.53933	0.557249	2.58819	5.24288	0.000212378	0.00076247
330	ENSMUSG00000025226.11	protein_coding	Fbxl15	MGI:1915681	0	0	0.83482	0.775487	0.611847	5.17502	0.00236174	0.0062754
331	ENSMUSG00000036923.12	protein_coding	Stox1	MGI:2684909	0	0	0.223468	0.19666	0.418361	5.15935	0.00269525	0.00703013
332	ENSMUSG00000075266.5	protein_coding	Cenpw	MGI:1913561	0	0	0.236403	0.143218	0.365607	5.15667	0.00255389	0.00670949
333	ENSMUSG00000022422.13	protein_coding	Dscc1	MGI:1919357	0	0	0.175904	0.254181	0.223464	5.15285	0.00309854	0.00792452
334	ENSMUSG00000097993.7	polymorphic_pseudogene	Ptprv	MGI:108027	0	0	0.18584	0.132351	0.110174	5.14904	0.00242295	0.00640834
335	ENSMUSG00000066440.5	protein_coding	Zfyve26	MGI:1924767	0.00445074	0.0577836	3.42477	3.63735	4.54217	5.03287	2.87e-05	0.00012713
336	ENSMUSG00000098274.7	protein_coding	Rpl24	MGI:1915443	0	0	1.38671	0.23421	1.2812	5.00975	0.00808901	0.0181096
337	ENSMUSG00000033054.7	protein_coding	Npat	MGI:107605	0	0.105192	7.71017	4.24712	8.46594	5.00837	0.00107283	0.00317598
338	ENSMUSG00000031155.17	protein_coding	Pim2	MGI:97587	0.030187	0	2.30735	1.58235	1.18035	4.99628	0.000120588	0.000460662
339	ENSMUSG00000023034.7	protein_coding	Nr4a1	MGI:1352454	0	0.0374604	2.78763	2.32597	1.33192	4.9919	0.000108305	0.000418942
340	ENSMUSG00000021750.16	protein_coding	Fam107a	MGI:3041256	0.0109009	0.11322	12.2353	3.46998	8.2548	4.98717	1.75e-05	8.17e-05
341	ENSMUSG00000036223.16	protein_coding	Ska1	MGI:1913718	0	0	0.308116	0.316346	0.329619	4.93303	0.00361873	0.00904127
342	ENSMUSG00000023018.5	protein_coding	Smarcd1	MGI:1933623	0	0.0870664	5.99888	4.12446	5.10786	4.91289	0.00025218	0.00088864
343	ENSMUSG00000045534.4	protein_coding	Kcna5	MGI:96662	0	0	0.347831	0.266916	0.268967	4.90404	0.00357323	0.0089413
344	ENSMUSG00000035032.12	protein_coding	Nek11	MGI:2442276	0	0	0.122324	0.236729	0.207196	4.9037	0.00684733	0.0157178
345	ENSMUSG00000035451.7	protein_coding	Foxa1	MGI:1347472	0	0	0.42931	0.0241695	0.396643	4.89374	0.0235055	0.0447721
346	ENSMUSG00000061244.14	protein_coding	Exoc5	MGI:2145645	0	0.104742	6.81428	4.18645	7.66325	4.88484	0.00580475	0.0136404
347	ENSMUSG00000052087.14	protein_coding	Rgs14	MGI:1859709	0	0	0.21442	0.0663935	0.350221	4.87358	0.00887472	0.0195794
348	ENSMUSG00000033644.5	protein_coding	Piwil2	MGI:1930036	0	0	0.0982384	0.174908	0.176799	4.87212	0.00665758	0.0153403
349	ENSMUSG00000036752.4	protein_coding	Tubb4b	MGI:1915472	0	0.566588	15.8577	52.3564	16.7219	4.86338	0.00908509	0.0199895
350	ENSMUSG00000020326.7	protein_coding	Ccng1	MGI:102890	0.0240241	1.24761	72.1083	36.8059	117.155	4.85185	0.0014748	0.00418661
351	ENSMUSG00000000902.13	protein_coding	Smarcb1	MGI:1328366	0.0691579	0	3.89704	2.95081	2.98151	4.84572	0.000353398	0.00119643
352	ENSMUSG00000031666.15	protein_coding	Rbl2	MGI:105085	0	0.243487	15.3876	11.6979	13.5461	4.82607	0.00627748	0.0145673
353	ENSMUSG00000045007.9	protein_coding	Tubg2	MGI:2144208	0	0	0.493526	0.343837	0.532918	4.8031	0.00411867	0.0101129
354	ENSMUSG00000019970.15	protein_coding	Sgk1	MGI:1340062	0.826002	0.160859	53.4429	61.0102	15.0386	4.79728	2.44e-05	0.000109976
355	ENSMUSG00000028017.7	protein_coding	Egf	MGI:95290	1.21601	0.0971533	64.8178	69.1437	37.4091	4.7831	5.57e-05	0.000230914
356	ENSMUSG00000083649.5	protein_coding	Rasl2-9	MGI:104605	0	0	0.982716	0.833491	0.379953	4.75909	0.0095433	0.0208313
357	ENSMUSG00000030890.16	protein_coding	Ilk	MGI:1195267	0	0	0.205054	0.351656	0.220419	4.74605	0.00935465	0.02047
358	ENSMUSG00000095789.6	protein_coding	Nupr1l	MGI:1923099	0	0	0.539071	0.0969209	0.353457	4.7378	0.0112776	0.0240166
359	ENSMUSG00000020527.14	protein_coding	Myo19	MGI:1913446	0.160134	0	8.25119	5.4829	6.9958	4.70535	0.00246933	0.00651233
360	ENSMUSG00000021466.12	protein_coding	Ptch1	MGI:105373	0.142752	0.00308891	7.75327	3.87747	7.57807	4.68978	0.000613328	0.00194079
361	ENSMUSG00000053799.8	protein_coding	Exoc6	MGI:1351611	0.805415	0	29.5137	32.3847	34.7981	4.65098	0.00967726	0.0210803
362	ENSMUSG00000032968.4	protein_coding	Inha	MGI:96569	0	0	0.880316	0.16355	0.48461	4.61457	0.0137247	0.028379
363	ENSMUSG00000021298.8	protein_coding	Gpr132	MGI:1890220	0	0	0.286954	0.0444265	0.506304	4.60715	0.025266	0.0475619
364	ENSMUSG00000036006.20	protein_coding	Ripor2	MGI:2444879	0.0107027	0	0.380664	0.421611	0.525435	4.58548	6.48e-05	0.000265115
365	ENSMUSG00000037343.8	protein_coding	Taf2	MGI:2443028	0	0.197485	7.62064	10.6682	8.01826	4.5752	0.00860097	0.0190926
366	ENSMUSG00000046550.8	protein_coding	Spin2c	MGI:3605548	0	0	0.345755	0.613164	0.399307	4.55616	0.0132977	0.0276307
367	ENSMUSG00000027959.14	protein_coding	Sass6	MGI:1920026	0.0206762	0.00715833	1.05359	0.597737	1.85947	4.51384	1.93e-05	8.93e-05
368	ENSMUSG00000029999.14	protein_coding	Tgfa	MGI:98724	0	0.040508	2.12076	1.18945	2.07569	4.50421	0.000337618	0.00114943
369	ENSMUSG00000043733.14	protein_coding	Ptpn11	MGI:99511	0.405421	0.286571	27.8284	20.3338	34.0755	4.46476	4.46e-22	3.5e-19
370	ENSMUSG00000033364.13	protein_coding	Usp37	MGI:2442483	0	0.150258	6.81985	4.93459	7.99885	4.4632	0.0105494	0.0226866
371	ENSMUSG00000057614.6	protein_coding	Gnai1	MGI:95771	0	0.531105	29.0067	18.0574	22.5902	4.45947	0.0105819	0.0227428
372	ENSMUSG00000009681.10	protein_coding	Bcr	MGI:88141	0.128758	0.23002	12.7611	12.4334	15.8624	4.39093	2.62e-11	8.96e-10
373	ENSMUSG00000027263.12	protein_coding	Tubgcp4	MGI:1196293	0	0.0782897	3.66571	2.1025	3.90361	4.36164	0.00434796	0.0105954
374	ENSMUSG00000060445.11	protein_coding	Sycp2	MGI:1933281	0	0	0.10155	0.0471664	0.156651	4.34942	0.0158863	0.0321407
375	ENSMUSG00000032315.6	protein_coding	Cyp1a1	MGI:88588	0	0	0.264011	0.144263	0.19729	4.28364	0.0130963	0.0272904
376	ENSMUSG00000033102.15	protein_coding	Cdc14b	MGI:2441808	0	0.138432	5.38965	2.76392	8.27854	4.27068	0.012982	0.0270967
377	ENSMUSG00000047281.3	protein_coding	Sfn	MGI:1891831	0	0.135822	6.46684	1.71991	7.6699	4.24672	0.00228899	0.00611009
378	ENSMUSG00000002870.8	protein_coding	Mcm2	MGI:105380	0	0.0692895	2.18402	2.26578	2.52158	4.13951	0.00461044	0.0111526
379	ENSMUSG00000008999.7	protein_coding	Bmp7	MGI:103302	0	0.250752	10.3817	7.25289	8.08557	4.12288	0.0117211	0.0248339
380	ENSMUSG00000055041.8	protein_coding	Commd5	MGI:1913648	0	0	0.434062	0.201606	0.43326	4.07868	0.0207648	0.0403602
381	ENSMUSG00000024742.15	protein_coding	Fen1	MGI:102779	0	0	0.142964	0.199204	0.227022	4.05939	0.0251856	0.0474442
382	ENSMUSG00000051455.13	protein_coding	Meioc	MGI:2686410	0	0	0.121895	0.060971	0.119117	3.9882	0.0238554	0.0453125
383	ENSMUSG00000037992.16	protein_coding	Rara	MGI:97856	0	0.230875	9.92566	3.38044	9.28377	3.9733	0.0170911	0.0341839
384	ENSMUSG00000058587.9	protein_coding	Tmod3	MGI:1355315	0.749071	1.86251	16.7446	154.442	14.2553	3.96465	0.00851841	0.018943
385	ENSMUSG00000006050.12	protein_coding	Sra1	MGI:1344414	0	0.307617	15.1174	5.94534	7.14149	3.91286	0.0134903	0.0279679
386	ENSMUSG00000038685.18	protein_coding	Rtel1	MGI:2139369	0	0.0993413	2.85888	2.14521	3.43238	3.84571	0.0120054	0.0253577
387	ENSMUSG00000024913.16	protein_coding	Lrp5	MGI:1278315	0.229603	0	6.21365	4.05033	6.1207	3.84304	0.0249809	0.0470962
388	ENSMUSG00000020918.14	protein_coding	Kat2a	MGI:1343101	0	0.289589	10.3106	5.40702	8.4847	3.79146	0.0204198	0.0398435
389	ENSMUSG00000035828.11	protein_coding	Pim3	MGI:1355297	0.903868	0.631877	48.2043	32.9666	22.6554	3.68244	2.04e-08	2.07e-07
390	ENSMUSG00000029238.11	protein_coding	Clock	MGI:99698	0.301177	0.274509	13.4258	8.58775	18.7181	3.6809	1.11e-12	6.94e-11
391	ENSMUSG00000024286.8	protein_coding	Ccny	MGI:1915224	0.221487	0.992064	32.3818	17.3819	35.8686	3.57967	0.00014769	0.000551679
392	ENSMUSG00000042215.8	protein_coding	Bag2	MGI:1891254	0.0275818	0.229179	5.90019	4.17964	6.66862	3.49413	0.00105207	0.00311976
393	ENSMUSG00000028678.13	protein_coding	Kif2c	MGI:1921054	0.0483455	0	0.634898	0.912307	1.07121	3.44893	0.00451953	0.0109577
394	ENSMUSG00000004364.14	protein_coding	Cul3	MGI:1347360	3.79183	0.0809246	50.0592	84.0341	53.2808	3.40068	0.0207819	0.0403818
395	ENSMUSG00000003031.14	protein_coding	Cdkn1b	MGI:104565	0.444847	0.221391	14.6619	8.40864	11.2578	3.26867	1.85e-09	2.77e-08
396	ENSMUSG00000030397.11	protein_coding	Mark4	MGI:1920955	0.0267284	0.407162	8.85754	6.17313	8.88347	3.22933	0.0090501	0.0199269
397	ENSMUSG00000030852.18	protein_coding	Tacc2	MGI:1928899	0.721225	0.477197	18.1236	5.82482	33.5207	3.07598	0.000307593	0.00105807
398	ENSMUSG00000034462.9	protein_coding	Pkd2	MGI:1099818	0.178386	1.38312	29.1598	12.1618	35.4434	3.01248	0.00767089	0.0173179
399	ENSMUSG00000030201.15	protein_coding	Lrp6	MGI:1298218	1.33298	1.50626	45.4983	22.5644	54.6991	2.93609	8.79e-08	7.39e-07
400	ENSMUSG00000066306.13	protein_coding	Numa1	MGI:2443665	1.79528	0.248987	27.2461	13.1752	37.9456	2.86906	0.00449915	0.0109158
401	ENSMUSG00000026176.13	protein_coding	Ctdsp1	MGI:2654470	1.25268	1.1828	42.2307	16.4249	33.0007	2.73821	3.02e-07	2.18e-06
402	ENSMUSG00000039068.16	protein_coding	Zzz3	MGI:1920453	0.818119	0.666825	20.4649	9.1433	25.1852	2.71895	1.81e-06	1.07e-05
403	ENSMUSG00000041415.10	protein_coding	Dicer1	MGI:2177178	0.51631	0.551953	11.6306	11.9058	13.7084	2.71319	1.54e-07	1.2e-06
404	ENSMUSG00000065954.11	protein_coding	Tacc1	MGI:2443510	0.842311	0.786632	23.3513	9.20826	26.8696	2.6847	7.1e-06	3.62e-05
405	ENSMUSG00000027660.16	protein_coding	Skil	MGI:106203	0.883415	0.216956	13.0061	6.80607	16.568	2.64324	0.00121778	0.00354717
406	ENSMUSG00000047126.17	protein_coding	Cltc	MGI:2388633	8.21489	1.66521	82.8621	99.6186	93.2002	2.51327	0.0048744	0.0116938
407	ENSMUSG00000041238.16	protein_coding	Rbbp8	MGI:2442995	0.198785	0.349941	6.2533	2.59456	9.40636	2.50801	0.00135559	0.00389566
408	ENSMUSG00000005871.15	protein_coding	Apc	MGI:88039	0.955448	1.36484	23.6178	12.5538	37.0692	2.46322	0.000281041	0.000977791
409	ENSMUSG00000034252.14	protein_coding	Senp6	MGI:1922075	2.46528	1.62999	40.173	31.6445	47.0849	2.44816	2.67e-08	2.61e-07
410	ENSMUSG00000017950.16	protein_coding	Hnf4a	MGI:109128	14.6971	4.79182	208.728	152.288	179.679	2.43091	0.000343252	0.00116562
411	ENSMUSG00000020745.15	protein_coding	Pafah1b1	MGI:109520	2.71887	1.72167	40.4297	36.9837	43.0675	2.37699	7.27e-07	4.8e-06
412	ENSMUSG00000026753.5	protein_coding	Ppp6c	MGI:1915107	1.84162	0.384525	21.2905	18.2574	16.9507	2.34605	0.00612284	0.0142736
413	ENSMUSG00000024283.15	protein_coding	Wac	MGI:2387357	0.584436	1.35468	24.2626	11.2351	20.1304	2.30615	0.00159798	0.00448529
414	ENSMUSG00000025224.16	protein_coding	Gbf1	MGI:1861607	1.06875	0.306774	8.89568	12.8563	9.67993	2.23587	0.00782804	0.017622
415	ENSMUSG00000002365.10	protein_coding	Snx9	MGI:1913866	4.16381	1.16294	33.5895	52.1667	34.5079	2.23386	0.0107897	0.0231307
416	ENSMUSG00000033417.16	protein_coding	Cacul1	MGI:1926082	1.71312	0.789364	22.2227	10.4374	29.7495	2.19187	0.00102225	0.00304194
417	ENSMUSG00000000787.12	protein_coding	Ddx3x	MGI:103064	9.68918	6.47652	95.5211	171.186	92.7143	2.18462	0.00544822	0.0129012
418	ENSMUSG00000020733.3	protein_coding	Slc9a3r1	MGI:1349482	4.18576	1.72988	72.8041	27.0686	44.5018	2.16632	0.0013065	0.00377554
419	ENSMUSG00000054364.5	protein_coding	Rhob	MGI:107949	1.11347	2.9845	36.6858	29.7822	32.8176	2.11739	0.00621136	0.014436
420	ENSMUSG00000032244.9	protein_coding	Fem1b	MGI:1335087	1.37409	2.62832	27.3664	28.2479	38.4609	2.09755	0.00234762	0.00624412
421	ENSMUSG00000015656.17	protein_coding	Hspa8	MGI:105384	28.7095	8.22126	219.158	229.738	339.304	2.07356	0.00717147	0.0163434
422	ENSMUSG00000024740.10	protein_coding	Ddb1	MGI:1202384	4.41676	3.77384	38.4131	84.816	38.1178	2.02137	0.02018	0.0394325
423	ENSMUSG00000066043.13	protein_coding	Phactr4	MGI:2140327	0.842025	2.96819	41.1443	17.2173	29.6097	1.96468	0.0256917	0.048239
424	ENSMUSG00000029385.14	protein_coding	Ccng2	MGI:1095734	0.363275	0.578007	7.77145	4.90605	7.84775	1.96196	0.000641501	0.00202119
425	ENSMUSG00000041741.10	protein_coding	Pde3a	MGI:1860764	0.264969	0.688014	6.68756	6.36693	7.19199	1.94038	0.0122097	0.0257272
426	ENSMUSG00000037458.15	protein_coding	Azin1	MGI:1859169	2.03649	2.84357	40.6048	25.1288	38.1183	1.93237	0.000173353	0.000636999
427	ENSMUSG00000034218.16	protein_coding	Atm	MGI:107202	0.775334	0.771381	7.49421	12.1575	10.4778	1.92925	0.00478159	0.0115076
428	ENSMUSG00000018707.13	protein_coding	Dync1h1	MGI:103147	4.38352	4.60044	44.7251	62.9975	66.0778	1.89232	0.00242058	0.00640288
429	ENSMUSG00000020315.18	protein_coding	Sptbn1	MGI:98388	13.9037	5.29291	74.8036	139.216	132.209	1.88189	0.0205481	0.0400354
430	ENSMUSG00000004085.14	protein_coding	Map3k20	MGI:2443258	0.659226	0.443544	6.07865	7.56703	6.78729	1.86076	0.00191179	0.00522443
431	ENSMUSG00000022770.17	protein_coding	Dlg1	MGI:107231	1.10417	1.20396	18.4522	8.73702	18.7909	1.82187	0.000339818	0.00115506
432	ENSMUSG00000036712.15	protein_coding	Cyld	MGI:1921506	0.929199	0.682885	9.87754	7.50027	12.7843	1.79795	6.61e-05	0.000269679
433	ENSMUSG00000044791.16	protein_coding	Setd2	MGI:1918177	1.36907	3.34509	32.5643	21.6097	38.8277	1.78671	0.0158079	0.0320034
434	ENSMUSG00000026842.16	protein_coding	Abl1	MGI:87859	0.982262	0.642355	12.4666	6.30343	11.8779	1.78569	0.000119164	0.000455877
435	ENSMUSG00000015766.14	protein_coding	Eps8	MGI:104684	2.09651	0.60644	14.8291	15.2623	15.5319	1.75463	0.020504	0.0399626
436	ENSMUSG00000001440.5	protein_coding	Kpnb1	MGI:107532	2.83589	5.09305	39.3087	51.2551	51.4136	1.74364	0.015068	0.0307253
437	ENSMUSG00000004040.16	protein_coding	Stat3	MGI:103038	1.24872	0.731266	11.5668	9.98504	13.0608	1.73687	0.000368556	0.00124299
438	ENSMUSG00000017291.13	protein_coding	Taok1	MGI:1914490	4.76511	3.26654	48.8158	25.028	69.646	1.69155	0.00385104	0.0095319
439	ENSMUSG00000033916.5	protein_coding	Chmp2a	MGI:1916203	2.10569	4.71344	46.9698	36.1577	35.6785	1.6523	0.0225061	0.043159
440	ENSMUSG00000041215.16	protein_coding	Yeats2	MGI:2447762	0.444258	0.313918	5.18565	2.35302	5.25878	1.60715	0.00184146	0.00505699
441	ENSMUSG00000009073.16	protein_coding	Nf2	MGI:97307	2.34884	2.04154	27.2504	13.8379	33.1277	1.60072	0.00180063	0.00495706
442	ENSMUSG00000032411.15	protein_coding	Tfdp2	MGI:107167	0.736735	0.693363	9.73997	4.73737	9.55931	1.59051	0.000640605	0.00201867
443	ENSMUSG00000020290.14	protein_coding	Xpo1	MGI:2144013	1.44518	1.63525	15.9242	13.8238	18.5452	1.53595	0.00139441	0.00399044
444	ENSMUSG00000056493.9	protein_coding	Foxk1	MGI:1347488	0.945632	0.693294	9.53076	4.36307	11.7161	1.48841	0.00874414	0.0193416
445	ENSMUSG00000018160.15	protein_coding	Med1	MGI:1100846	1.28202	1.9723	19.9129	9.82988	22.4889	1.48808	0.0154859	0.031457
446	ENSMUSG00000029202.12	protein_coding	Pds5a	MGI:1918771	1.5644	0.60733	11.1032	7.64195	12.4842	1.45391	0.0177613	0.0353178
447	ENSMUSG00000048799.8	protein_coding	Cep120	MGI:2147298	1.12521	0.721648	7.29887	7.34268	10.4263	1.37175	0.00988312	0.0214561
448	ENSMUSG00000042807.15	protein_coding	Hecw2	MGI:2685817	0.241121	0.25382	2.61759	2.2856	1.87288	1.37043	0.0159504	0.032255
449	ENSMUSG00000025809.15	protein_coding	Itgb1	MGI:96610	9.59297	7.84847	78.6419	70.294	81.7561	1.32177	0.00245459	0.0064799
450	ENSMUSG00000022892.11	protein_coding	App	MGI:88059	8.53724	4.81789	57.8795	51.065	61.881	1.29508	0.00932153	0.020406
451	ENSMUSG00000032194.9	protein_coding	Kank2	MGI:2384568	1.14431	0.786766	9.3096	6.80469	8.58117	1.26413	0.00288428	0.00744203
1	ENSMUSG00000048878.6	protein_coding	Hexim1	MGI:2385923	14.5691	12.0103	28.1489	18.0381	21.0971	-1.09128	0.00779158	0.017553
2	ENSMUSG00000061288.13	protein_coding	Taok3	MGI:3041177	4.18499	2.7682	5.42628	3.90567	7.46991	-1.15674	0.0182673	0.0361884
3	ENSMUSG00000000759.14	protein_coding	Tubgcp3	MGI:2183752	2.7622	1.98932	4.33428	3.26604	3.58735	-1.17074	0.00703781	0.0160941
4	ENSMUSG00000031176.8	protein_coding	Dynlt3	MGI:1914367	30.3296	17.5367	44.744	27.8133	40.6408	-1.17705	0.00885233	0.0195422
5	ENSMUSG00000045038.14	protein_coding	Prkce	MGI:97599	5.90876	7.09651	10.1455	7.24273	13.8351	-1.2067	0.0208366	0.0404512
6	ENSMUSG00000038615.17	protein_coding	Nfe2l1	MGI:99421	40.8605	24.5776	59.6771	24.6364	54.1964	-1.38258	0.0104509	0.0224976
7	ENSMUSG00000027363.15	protein_coding	Usp8	MGI:1934029	35.878	41.2141	47.019	43.3608	62.6691	-1.44688	0.00442786	0.0107687
8	ENSMUSG00000026202.13	protein_coding	Tuba4a	MGI:1095410	21.9424	12.1468	21.3312	21.021	17.7538	-1.53524	0.00849908	0.018904
9	ENSMUSG00000024474.7	protein_coding	Ik	MGI:1345142	18.1114	29.7018	29.0774	27.8307	30.1514	-1.57634	0.0110947	0.0236847
10	ENSMUSG00000059981.12	protein_coding	Taok2	MGI:1915919	6.10877	10.606	12.2655	6.75423	12.8254	-1.58072	0.0106833	0.0229375
11	ENSMUSG00000028312.19	protein_coding	Smc2	MGI:106067	4.14316	6.6708	4.50363	5.85696	8.99347	-1.60173	0.0261543	0.0489129
12	ENSMUSG00000062328.8	protein_coding	Rpl17	MGI:2448270	168.777	238.1	325.22	129.98	298.873	-1.63501	0.00707116	0.0161547
13	ENSMUSG00000034154.15	protein_coding	Ino80	MGI:1915392	11.9248	9.60954	12.928	8.35089	15.5263	-1.67506	8.36e-05	0.00033277
14	ENSMUSG00000025878.16	protein_coding	Uimc1	MGI:103185	9.35815	6.05757	11.0908	4.19851	11.5592	-1.68021	0.00459181	0.0111112
15	ENSMUSG00000039220.16	protein_coding	Ppp1r10	MGI:1289273	10.2334	16.8002	21.3756	7.72945	19.4593	-1.6983	0.0123686	0.0260071
16	ENSMUSG00000040945.13	protein_coding	Rcc2	MGI:1919784	12.4985	5.20943	9.59397	8.75727	8.87959	-1.73085	0.00541673	0.012841
17	ENSMUSG00000025499.18	protein_coding	Hras	MGI:96224	7.17608	5.08234	7.7799	4.84669	7.11427	-1.74491	8.94e-06	4.45e-05
18	ENSMUSG00000032254.10	protein_coding	Kif23	MGI:1919069	3.25701	0.920577	1.84611	1.59786	2.97854	-1.74702	0.0246163	0.0465079
19	ENSMUSG00000024477.4	protein_coding	Pggt1b	MGI:1917514	12.8473	9.50239	11.4864	9.55445	13.9603	-1.76677	3.73e-05	0.00016107
20	ENSMUSG00000001175.16	protein_coding	Calm1	MGI:88251	23.4329	67.7726	60.5179	34.7723	52.5894	-1.83059	0.0205014	0.0399612
21	ENSMUSG00000005102.13	protein_coding	Eif2ak4	MGI:1353427	5.18772	5.7407	5.27605	5.05743	5.87673	-1.85007	0.000212025	0.000761561
22	ENSMUSG00000060938.14	protein_coding	Rpl26	MGI:106022	32.633	100.346	90.3411	57.9145	59.9348	-1.86104	0.0250005	0.0471288
23	ENSMUSG00000040250.14	protein_coding	Ints13	MGI:1918427	6.51315	5.55125	5.18775	5.61984	6.33765	-1.88348	0.00020741	0.000746755
24	ENSMUSG00000025337.10	protein_coding	Sbds	MGI:1913961	34.6538	25.7767	30.0612	31.9196	21.5557	-1.88824	0.00226426	0.00605353
25	ENSMUSG00000026991.20	protein_coding	Pkp4	MGI:109281	123.987	72.3615	95.817	62.2922	115.866	-1.94565	6.29e-05	0.000258344
26	ENSMUSG00000023067.14	protein_coding	Cdkn1a	MGI:104556	2.92087	5.01919	5.42094	2.02558	4.27125	-1.97743	0.00343841	0.00865395
27	ENSMUSG00000020380.16	protein_coding	Rad50	MGI:109292	17.0707	11.1925	9.34091	10.9286	15.5082	-2.04195	0.000415687	0.00138022
28	ENSMUSG00000041133.11	protein_coding	Smc1a	MGI:1344345	31.7586	46.5732	22.6952	40.3384	35.7033	-2.04265	0.00715256	0.0163091
29	ENSMUSG00000041859.10	protein_coding	Mcm3	MGI:101845	4.77857	5.93246	3.04544	5.41153	4.68952	-2.06894	0.00490219	0.0117499
30	ENSMUSG00000039298.16	protein_coding	Cdk5rap2	MGI:2384875	4.73024	7.23983	4.62693	4.33207	6.58362	-2.0802	0.00061213	0.00193763
31	ENSMUSG00000002748.7	protein_coding	Baz1b	MGI:1353499	16.6529	24.747	18.3586	15.1975	19.9831	-2.08481	0.000175339	0.000643526
32	ENSMUSG00000037474.13	protein_coding	Dtl	MGI:1924093	0.877023	0.489012	0.470425	0.510311	0.6658	-2.10332	0.000282349	0.000981261
33	ENSMUSG00000023932.9	protein_coding	Cdc5l	MGI:1918952	20.0832	32.4903	26.8743	13.2193	28.5753	-2.13309	0.000561547	0.00179844
34	ENSMUSG00000022314.10	protein_coding	Rad21	MGI:108016	92.1879	125.019	66.3143	112.628	73.4471	-2.1371	0.00534702	0.0126951
35	ENSMUSG00000056763.16	protein_coding	Cspp1	MGI:2681832	7.81095	7.84562	7.99906	2.68911	9.39121	-2.16392	0.00118993	0.00347846
36	ENSMUSG00000038806.7	protein_coding	Sde2	MGI:2384788	3.6948	13.1284	8.15516	5.14304	8.11067	-2.18419	0.0111251	0.0237419
37	ENSMUSG00000021149.8	protein_coding	Gtpbp4	MGI:1916487	6.31957	12.8893	7.4701	7.58224	7.86316	-2.1927	0.00189357	0.00518466
38	ENSMUSG00000052684.4	protein_coding	Jun	MGI:96646	16.0596	35.3112	22.5572	11.9395	29.9148	-2.21132	0.00316358	0.00806459
39	ENSMUSG00000024045.6	protein_coding	Akap8	MGI:1928488	10.4114	23.8528	13.4048	14.652	11.3866	-2.22928	0.00447395	0.0108633
40	ENSMUSG00000021810.3	protein_coding	Ecd	MGI:1917851	6.62491	14.0326	5.69604	11.4631	4.973	-2.2436	0.0192359	0.0378247
41	ENSMUSG00000009907.17	protein_coding	Vps4b	MGI:1100499	15.2401	20.9609	13.0308	13.5811	13.7631	-2.26199	0.000118244	0.000452792
42	ENSMUSG00000028551.14	protein_coding	Cdkn2c	MGI:105388	3.18832	8.14008	5.09203	2.96381	5.54759	-2.26401	0.00289139	0.00745675
43	ENSMUSG00000018697.14	protein_coding	Aatf	MGI:1929608	13.5132	13.7298	13.5172	4.87686	13.1281	-2.30282	9.48e-05	0.000372291
44	ENSMUSG00000020849.13	protein_coding	Ywhae	MGI:894689	131.307	248.599	171.207	124.689	117.035	-2.34601	0.000509528	0.00164546
45	ENSMUSG00000032253.13	protein_coding	Phip	MGI:1932404	9.56512	10.2398	6.34187	3.94674	9.8392	-2.45952	1.85e-05	8.58e-05
46	ENSMUSG00000021379.2	protein_coding	Id4	MGI:99414	4.89927	30.7248	19.4427	8.26266	10.9141	-2.46236	0.0203819	0.0397905
47	ENSMUSG00000031229.16	protein_coding	Atrx	MGI:103067	25.0671	43.9007	22.9591	13.3755	33.6069	-2.49876	0.000272916	0.00095289
48	ENSMUSG00000069910.2	protein_coding	Spdl1	MGI:1917635	1.49969	2.20347	0.950708	0.894758	1.6845	-2.53639	0.000124712	0.000474622
49	ENSMUSG00000029004.15	protein_coding	Kmt2e	MGI:1924825	53.8356	53.1843	43.0046	18.4708	42.3599	-2.54006	8.26e-07	5.38e-06
50	ENSMUSG00000024590.8	protein_coding	Lmnb1	MGI:96795	8.10399	11.4348	5.40662	6.39333	5.82889	-2.55378	6.41e-05	0.000262892
51	ENSMUSG00000004891.16	protein_coding	Nes	MGI:101784	82.3146	31.4963	44.4695	23.7877	33.1485	-2.56989	4.02e-05	0.000172294
52	ENSMUSG00000031715.14	protein_coding	Smarca5	MGI:1935129	33.122	39.585	15.956	25.8648	20.2207	-2.58956	0.000255639	0.000899933
53	ENSMUSG00000024974.10	protein_coding	Smc3	MGI:1339795	52.9899	45.5479	20.8717	33.5304	28.3308	-2.59643	0.000104176	0.000404596
54	ENSMUSG00000036390.8	protein_coding	Gadd45a	MGI:107799	92.8625	11.8234	27.3826	32.844	21.6011	-2.60865	0.0134132	0.0278408
55	ENSMUSG00000021221.15	protein_coding	Dpf3	MGI:1917377	1.1283	3.61937	1.70056	1.04678	1.66581	-2.63411	0.00155349	0.00437722
56	ENSMUSG00000030978.10	protein_coding	Rrm1	MGI:98180	4.16806	10.6437	2.45261	6.258	3.08577	-2.67172	0.00869336	0.0192574
57	ENSMUSG00000024290.9	protein_coding	Rock1	MGI:107927	49.3884	14.7959	14.9457	13.3613	22.6515	-2.69516	0.000298179	0.0010287
58	ENSMUSG00000024844.15	protein_coding	Banf1	MGI:1346330	14.8611	23.8997	17.7932	6.47704	9.96045	-2.70931	6.76e-05	0.000275232
59	ENSMUSG00000055204.15	protein_coding	Ankrd17	MGI:1932101	9.5359	24.0667	12.0109	5.65952	12.3298	-2.71119	0.000433191	0.00143095
60	ENSMUSG00000000184.12	protein_coding	Ccnd2	MGI:88314	1.86518	21.6589	6.84493	4.12786	10.0572	-2.75116	0.0240674	0.0456538
61	ENSMUSG00000042489.15	protein_coding	Clspn	MGI:2445153	2.60069	1.93898	0.969724	0.57629	2.14246	-2.77772	0.000182098	0.000664986
62	ENSMUSG00000031347.12	protein_coding	Cetn2	MGI:1347085	18.8634	45.0939	19.8793	14.9002	15.3997	-2.83092	0.000133423	0.000504514
63	ENSMUSG00000031644.19	protein_coding	Nek1	MGI:97303	20.0447	11.2957	7.45886	7.17346	7.89977	-2.84638	6.32e-08	5.56e-07
64	ENSMUSG00000055639.16	protein_coding	Dach1	MGI:1277991	11.5137	27.0849	9.81348	11.7096	7.01116	-2.84864	0.000766203	0.00236321
65	ENSMUSG00000018983.9	protein_coding	E2f2	MGI:1096341	2.16894	1.25651	0.939761	0.44472	1.19385	-2.8699	2.17e-06	1.26e-05
66	ENSMUSG00000029687.16	protein_coding	Ezh2	MGI:107940	11.7247	8.33281	4.47211	3.5823	6.38935	-2.89807	2.23e-09	3.24e-08
67	ENSMUSG00000021179.8	protein_coding	Nrde2	MGI:2670969	3.58926	16.3214	4.40455	4.84849	5.45129	-2.92195	0.0025338	0.00666248
68	ENSMUSG00000002625.10	protein_coding	Akap8l	MGI:1860606	10.3366	22.9748	9.10351	5.08817	9.47301	-3.01681	1.99e-05	9.16e-05
69	ENSMUSG00000029177.9	protein_coding	Cenpa	MGI:88375	3.64991	1.3085	1.10791	0.493999	1.69833	-3.02965	0.000121597	0.000464183
70	ENSMUSG00000048000.15	protein_coding	Gigyf2	MGI:2138584	23.2327	35.3094	16.0268	7.24591	17.7068	-3.03847	1.26e-06	7.81e-06
71	ENSMUSG00000020430.12	protein_coding	Pes1	MGI:1890613	22.1673	44.5696	15.3291	15.0108	13.5098	-3.04781	1.86e-05	8.61e-05
72	ENSMUSG00000051177.16	protein_coding	Plcb1	MGI:97613	18.2143	25.3357	6.86908	9.60749	11.0464	-3.06946	5.03e-06	2.67e-05
73	ENSMUSG00000046010.7	protein_coding	Zfp830	MGI:1914233	22.6708	37.3718	16.1322	7.98561	16.7269	-3.07375	7.53e-07	4.95e-06
74	ENSMUSG00000002307.16	protein_coding	Daxx	MGI:1197015	14.4995	23.5698	9.51907	5.25702	10.1558	-3.11758	2.04e-07	1.54e-06
75	ENSMUSG00000032481.17	protein_coding	Smarcc1	MGI:1203524	24.5836	52.4932	16.7724	10.416	23.5117	-3.12689	1.74e-05	8.1e-05
76	ENSMUSG00000015619.10	protein_coding	Gata3	MGI:95663	2.3755	25.0693	7.95357	4.47744	5.68092	-3.16649	0.00721069	0.0164169
77	ENSMUSG00000024137.9	protein_coding	E4f1	MGI:109530	4.85707	6.82811	3.48438	1.14823	2.72018	-3.20555	1.02e-06	6.46e-06
78	ENSMUSG00000027210.20	protein_coding	Meis2	MGI:108564	2.52915	25.4645	7.62282	3.95283	6.18195	-3.23635	0.00544815	0.0129012
79	ENSMUSG00000025369.15	protein_coding	Smarcc2	MGI:1915344	52.8621	116.272	37.0924	18.5823	48.1314	-3.24647	1.66e-05	7.77e-05
80	ENSMUSG00000037935.16	protein_coding	Smarce1	MGI:1927347	5.54449	38.2156	9.86704	6.90455	9.63265	-3.27202	0.00202314	0.00549012
81	ENSMUSG00000018604.18	protein_coding	Tbx3	MGI:98495	0.840669	11.5891	3.60685	1.68739	2.15821	-3.32549	0.00796289	0.0178744
82	ENSMUSG00000001833.17	protein_coding	Septin7	MGI:1335094	37.0649	44.999	10.5536	17.2944	11.8847	-3.3989	3.5e-06	1.94e-05
83	ENSMUSG00000037628.10	protein_coding	Cdkn3	MGI:1919641	5.44454	1.49688	0.876232	1.11919	1.15952	-3.44551	2.8e-05	0.000124487
84	ENSMUSG00000003437.14	protein_coding	Paf1	MGI:1923988	16.3199	89.0342	17.0208	18.5009	17.1767	-3.48052	0.000673393	0.00210946
85	ENSMUSG00000048922.18	protein_coding	Cdca2	MGI:1919787	2.03734	5.05247	1.15874	0.633166	1.89536	-3.49261	2.89e-05	0.000128092
86	ENSMUSG00000003814.8	protein_coding	Calr	MGI:88252	719.262	164.965	122.693	109.31	163.159	-3.5046	1.88e-05	8.7e-05
87	ENSMUSG00000032187.16	protein_coding	Smarca4	MGI:88192	26.2956	91.9293	19.6257	12.3257	28.4307	-3.51749	7.63e-05	0.000306635
88	ENSMUSG00000034349.14	protein_coding	Smc4	MGI:1917349	56.1135	69.7863	14.3388	13.4972	30.4579	-3.57739	9.5e-08	7.88e-07
89	ENSMUSG00000039994.15	protein_coding	Timeless	MGI:1321393	2.08345	10.7624	1.86152	1.97907	2.17601	-3.58486	0.000349598	0.00118413
90	ENSMUSG00000047844.3	protein_coding	Bex4	MGI:3606746	15.1205	30.6765	8.73918	6.86913	5.32109	-3.58497	1.38e-06	8.41e-06
91	ENSMUSG00000062604.11	protein_coding	Srpk2	MGI:1201408	11.4563	22.7323	6.45762	3.1584	6.44737	-3.61913	1.03e-07	8.44e-07
92	ENSMUSG00000024096.17	protein_coding	Ralbp1	MGI:108466	88.6265	76.0425	27.6771	14.0511	32.7727	-3.62109	3.04e-13	2.43e-11
93	ENSMUSG00000032050.18	protein_coding	Rdx	MGI:97887	256.006	256.443	85.3296	53.4098	86.997	-3.64242	9.83e-20	5.35e-17
94	ENSMUSG00000022114.5	protein_coding	Spry2	MGI:1345138	20.6586	75.5813	18.1881	7.37849	19.9705	-3.66099	6.73e-05	0.000274083
95	ENSMUSG00000022521.10	protein_coding	Crebbp	MGI:1098280	44.1087	103.929	24.6204	13.0744	29.5837	-3.67537	1e-06	6.37e-06
96	ENSMUSG00000061136.16	protein_coding	Prpf40a	MGI:1860512	23.9829	57.5339	13.1327	6.8538	17.1536	-3.67752	2.11e-06	1.23e-05
97	ENSMUSG00000019907.10	protein_coding	Ppp1r12a	MGI:1309528	72.0797	95.5432	25.4297	15.0397	32.0104	-3.70297	2.35e-11	8.25e-10
98	ENSMUSG00000033900.13	protein_coding	Map9	MGI:2442208	16.7582	12.2693	3.99668	1.64537	6.57739	-3.74309	1.71e-07	1.31e-06
99	ENSMUSG00000050071.8	protein_coding	Bex1	MGI:1328321	3.37917	9.97501	2.22615	1.32212	1.90082	-3.81586	3.21e-06	1.8e-05
100	ENSMUSG00000030551.14	protein_coding	Nr2f2	MGI:1352452	22.4554	190.901	38.3694	18.6649	30.6766	-3.86486	0.000579468	0.00184868
101	ENSMUSG00000044201.10	protein_coding	Cdc25c	MGI:88350	1.96395	1.06	0.255171	0.318771	0.491832	-3.88191	8.75e-09	1.02e-07
102	ENSMUSG00000072235.6	protein_coding	Tuba1a	MGI:98869	9.7569	103.963	12.507	16.8361	12.7474	-3.90368	0.00140145	0.00400554
103	ENSMUSG00000027469.16	protein_coding	Tpx2	MGI:1919369	5.21353	16.5353	2.08221	1.95142	3.95015	-3.96081	8.13e-06	4.09e-05
104	ENSMUSG00000022528.8	protein_coding	Hes1	MGI:104853	5.71597	49.7099	7.41556	6.63192	5.64153	-3.9996	0.000483797	0.0015741
105	ENSMUSG00000030888.14	protein_coding	Rrp8	MGI:1914251	15.2241	26.0459	5.57146	3.85336	4.11071	-4.0779	5.66e-11	1.65e-09
106	ENSMUSG00000011114.18	protein_coding	Tbrg1	MGI:1100877	15.6915	78.3546	10.729	8.34834	12.4741	-4.10408	2.4e-05	0.00010848
107	ENSMUSG00000024921.17	protein_coding	Smarca2	MGI:99603	58.385	67.0892	13.938	8.36862	15.9917	-4.19047	2.36e-18	8.93e-16
108	ENSMUSG00000015937.15	protein_coding	Macroh2a1	MGI:1349392	18.5003	73.1921	11.1114	5.41473	12.5167	-4.22739	4.3e-06	2.33e-05
109	ENSMUSG00000000567.5	protein_coding	Sox9	MGI:98371	3.66261	13.9661	1.88411	0.20419	3.80305	-4.23635	0.00129104	0.00373646
110	ENSMUSG00000040084.9	protein_coding	Bub1b	MGI:1333889	1.52956	22.9074	1.86291	2.18194	3.12544	-4.29495	0.000842488	0.00257492
111	ENSMUSG00000056394.17	protein_coding	Lig1	MGI:101789	7.947	39.1656	3.40741	3.20292	6.76357	-4.35237	1.96e-05	9.03e-05
112	ENSMUSG00000066551.12	protein_coding	Hmgb1	MGI:96113	99.6246	185.785	27.703	25.1178	22.9987	-4.35725	1.26e-10	3.16e-09
113	ENSMUSG00000024660.9	protein_coding	Incenp	MGI:1313288	14.9392	28.5427	3.20942	2.96274	5.57594	-4.37231	1.1e-09	1.79e-08
114	ENSMUSG00000028821.8	protein_coding	Syf2	MGI:1915842	73.7177	94.7098	16.8214	13.5201	11.9766	-4.42311	5.83e-15	8.59e-13
115	ENSMUSG00000031660.13	protein_coding	Brd7	MGI:1349766	73.8663	108.981	18.48	10.6112	18.5589	-4.43455	5.7e-16	1.14e-13
116	ENSMUSG00000061024.8	protein_coding	Rrs1	MGI:1929721	29.5181	97.431	12.3422	7.73495	11.3835	-4.53911	5.46e-08	4.9e-07
117	ENSMUSG00000024002.18	protein_coding	Brd4	MGI:1888520	49.1558	189.088	23.2215	9.722	26.2817	-4.58994	8.31e-07	5.4e-06
118	ENSMUSG00000030346.16	protein_coding	Rad51ap1	MGI:1098224	0.473314	4.97062	0.368704	0.208841	0.776845	-4.61544	0.000245351	0.000867313
119	ENSMUSG00000056758.14	protein_coding	Hmga2	MGI:101761	0	2.05105	0.159784	0.0890565	0.219224	-4.74564	0.0266046	0.049651
120	ENSMUSG00000042750.7	protein_coding	Bex2	MGI:1338017	0	8.20036	1.15036	0.400725	0.304455	-4.76237	0.0242339	0.0458917
121	ENSMUSG00000023944.14	protein_coding	Hsp90ab1	MGI:96247	2489.92	4273.13	397.29	348.756	619.168	-4.78561	3.26e-13	2.58e-11
122	ENSMUSG00000030034.12	protein_coding	Ino80b	MGI:1917270	51.5287	52.0901	9.66654	4.59065	6.45052	-4.79828	5.11e-23	6.37e-20
123	ENSMUSG00000027968.11	protein_coding	Larp7	MGI:107634	56.3257	149.653	13.8298	9.8221	15.1521	-4.91696	1.17e-10	2.99e-09
124	ENSMUSG00000005732.14	protein_coding	Ranbp1	MGI:96269	9.59701	90.9724	7.92382	4.73012	6.20475	-4.9759	1.51e-05	7.13e-05
125	ENSMUSG00000028949.13	protein_coding	Smarcd3	MGI:1914243	2.76024	16.277	1.69071	0.471164	1.22427	-5.11213	2.41e-06	1.39e-05
126	ENSMUSG00000030983.4	protein_coding	Bccip	MGI:1913415	311.367	243.956	35.4031	21.267	30.3791	-5.11405	4.78e-43	1.01e-38
127	ENSMUSG00000022216.17	protein_coding	Psme1	MGI:1096367	184.558	296.776	24.6879	16.5629	27.9777	-5.28535	1.02e-19	5.4e-17
128	ENSMUSG00000029062.14	protein_coding	Cdk11b	MGI:88353	353.22	422.7	33.1307	18.0563	38.8937	-5.59878	9.19e-27	1.95e-23
129	ENSMUSG00000036743.4	protein_coding	Psma8	MGI:1920927	4.44868	0	0.0867727	0.193453	0.0440935	-5.89437	0.00747135	0.0169232
130	ENSMUSG00000028873.16	protein_coding	Cdca8	MGI:1196274	4.70186	32.4495	0.836048	0.706731	1.30638	-6.24971	9.14e-09	1.06e-07
131	ENSMUSG00000071076.6	protein_coding	Jund	MGI:96648	0.632289	0	0.0259486	0	0	-6.71031	0.0179899	0.0357052
132	ENSMUSG00000028333.10	protein_coding	Anp32b	MGI:1914878	1570.26	3053.88	90.02	51.4525	95.2939	-6.80185	4.07e-25	7.85e-22
133	ENSMUSG00000036856.4	protein_coding	Wnt4	MGI:98957	0	51.7352	1.09392	0.316356	1.11438	-7.01807	0.00471936	0.0113772
134	ENSMUSG00000035960.14	protein_coding	Apex1	MGI:88042	28.7176	101.868	2.00888	1.32889	1.97202	-7.14633	2.94e-16	6.63e-14
135	ENSMUSG00000029816.10	protein_coding	Gpnmb	MGI:1934765	29.6872	1.19058	0.119601	0.00617225	0.0675279	-9.78322	5.28e-10	9.85e-09
