# Supplementary material for: Profilin1 is required for prevention of mitotic catastrophe in murine and human glomerular diseases
Source: J Clin Invest. 2023 Dec 15;133(24):e171237. doi: 10.1172/JCI171237 (PMC10721156; doi:10.1172/JCI171237)
Supplement: Supporting data values [file jci-133-171237-s216.xlsx]

## Sheet: Figure 1D_Body weight
WT		Mice #										Pfn1 KO		Mice #
	Weeks of age	1	2	3	4	5	6	7	8	9			Weeks of age	1	2	3	4	5	6	7	8	9
	1	5.9	5.9	3.4	5	7	7	6	6	7			1	5	4.1	4	6.1	5	4.1	6	7	5
	2	8.5	7.3	6.3	7	7	8	8	8	7			2	7.5	7	7.3	7.5	4.3	7.6	6.9	8	6.9
	3	10	10	8.6	9	11	11	11	10.1	9.2			3	8.8	8.8	9.8	9.7	5	9.1	8.5	10.2	8.4
	4	15	12.8	14	13	15	15	15	13.7	13.2			4	12.5	11.8	11.9	13.1	6.9	12.6	14.7	14.8	12.8
	5	20	16.6	17	15.4	17	17.9	17.6	17.4	17.7			5	14.3	16.1	14.9	18.1	9	14.3	13.9	16	15.4
	6	21.4	17.5	18	17.5	17.3	19.6	17.6	17.4	16.4			6	14.9	18.1	17.1	20.4	12.2	16.1	14.2	16.2	17.1
	7	18.7	17.2	18.7	18.2	17.9	20.5	18.9	21.5	16.8			7	12.3	18.1	16.8	20.5	14.5	16.4	14.9	17.6	17.2
	8	20.1	17.7	20.1	23	20.1	21.1	20	20.3	18.8			8		18.7	17.2	21.2	15.7	17.1	14.6	18.2	19.1
	9	22	17.9	22	22	22	22.2	24	21.8	24.3			9		20.07	18.9	21.2	15.5	16.5	13.3	12.2	13.1
	10	21.5	18.2	21.5	22	21.6	21.8	23	22.3	22.2			10		19.7	19.7	16.2	12.3	16.5
	11	22.8	20.1	22.8	23	23.5	23.2	25	22.2	22.6			11		17.3	18.1	17.3		16.6
	12	24.2	24.2	24.2	24.1	25.2	23.2	26.4	22.4	24			12		16.5	14.6			15.2

## Sheet: Figure 1E_Survival
	Survival (numbers and ages of mice died
		Weeks	Ctrl	Pfn1 KO
	WT1	0	0	0
	WT2	0	0	0
	WT3	0	0	0
	WT4	0	0	0
	WT5	0	0	0
	WT6	0	0	0
	WT7	0	0	0
	WT8	0	0	0
	Pfn1KO1	6		1
	Pfn1KO2	10		1
	Pfn1KO3	11		1
	Pfn1KO4	11		1
	Pfn1KO5	13		1
	Pfn1KO6	9		1
	Pfn1KO7	9		1
	Pfn1KO8	7		1

## Sheet: Figure 1G_Urine ACR
		Albumin/Creatinine ratio in urine (μg/mg)
	2 weeks old		6 weeks old		10 weeks old
	Ctrl	Pfn1 KO	Ctrl	Pfn1 KO	Ctrl	Pfn1 KO
	15.526	1169.79	73.786	36336	22.412	56236
	24.348	920.393	27.98	32785.4	20.48	51225
	25.322	500	16.436	33236.6	25.311	46346
	22.69	2000	23.964	24000	31.371	72000
	22	750	19.124	31200	23.039	80000
	34.708	1200	31.003	31800	26.764	50000

## Sheet: Figure 1H_Plasma creatinine
		Plasma Creatinine (mg/dl)
	3 weeks old		6 weeks old		10 weeks old
	Ctrl	Pfn1 KO	Ctrl	Pfn1 KO	Ctrl	Pfn1 KO
	0.14	0.22	0.14	0.42	0.17	0.95
	0.19	0.25	0.17	0.47	0.19	0.89
	0.19	0.11	0.19	0.56	0.19	1
	0.17	0.17	0.11	0.67	0.14	0.95
	0.14	0.25	0.14	0.44	0.22	0.98
	0.17	0.19	0.22	0.39	0.19	0.8
	0.19	0.17	0.19	0.53	0.17	1.09

## Sheet: Figure 2C_Glomerulosclerosis
						Glomerulosclerosis score
		Ctrl											Pfn1 KO
Mice #		1	2	3	4	5	6	7	8		Mice #		1	2	3	4	5	6	7	8
	Week 3	0	0	0	0	0	0	0	0			Week 3	0	0	0	1	0	1	0	1
	Week 6	0	0	0	0	0	0	0	0			Week 6	4	3	3	3	2	2	3	3
	Week 9	0	0	0	0	0	0	0	0			Week 9	4	4	4	4	4	4	4	4

## Sheet: Figure 2D_tubulointerstitial
					Tubulointerstitial Injury Score
		Ctrl											Pfn1 KO
Mice #		1	2	3	4	5	6	7	8		Mice #	1	2	3	4	5	6	7	8
	Week 3	0	0	0	0	0	0	0	0			0	1	0	1	1	0	0	0
	Week 6	0	0	1	0	0	0	0	0			3	3	3	3	3	3	3	3
	Week 9	0	0	0	0	0	1	0	0			4	4	4	4	4	4	4	3

## Sheet: Figure 2F_TEM_Foot process
		Foot process numbers
	Mice #	Ctrl	Pfn1 KO
	1	1.79	0.81
		1.2	0.44
		2.49	1.03
		1.85	0.78
		2.56	0.69
		1.18	0.48
		2.13	0.34
		2.62	0.45
		2.55	1.06
		2.39	0.4
		1.98	0.66
		2.43	0.52
		1.41	0.83
		1.5	0.61
		2.44	0.48
	2	1.23	0.29
		1.72	0.58
		1.83	0.17
		2.27	0.46
		2.09	0.19
		1.71	0.57
		2.02	0.25
		1.82	0.27
		1.82	1.51
		2.44	1.47
		1.91	1.26
		1.77	1.03
		2.61	1.33
		2.01	0.4
		1.9	0.78
	3	1.92	0.46
		2.35	0.79
		1.36	0.42
		2.08	0.5
		2.23	0.34
		1.7	0.73
		2.71	0.53
		1.75	1.3
		1.92	0.67
		2.19	0.68
		1.64	1.06
		2.17	1.19
		1.83	0.23
		2.65	0.43
		1.88	0.29
	4	2.54	0.33
		2.41	0.61
		2.79	0.46
		2.63	0.57
		1.81	1.11
		2.29	0.43
		1.72	0.73
		1.89	0.57
		2.34	0.64
		2.27	0.38
		1.61	0.68
		1.89	0.73
		1.9	0.5
		2.14	0.8
		1.92	0.35

## Sheet: Figure 2G_TEM_GBM thickness
		GBM thickness
	Mice #	Ctrl	Pfn1 KO
	1	130	87
		217	97
		175	91
		158	466
		197	146
		187	212
		175	244
		97	133
		254	144
		205	109
		194	232
		123	290
		92	255
		69	285
		43	195
		132	182
		170	193
		117	178
		146	144
		123	188
		109	334
		139	286
		90	308
		234	304
		179	173
		166	421
		174	279
		248	465
		186	193
		197	121
		127	173
		231	254
		262	220
		87	211
		187	153
		197	335
		157	577
		97	149
		139	141
		65	190
		97	207
		277	366
		149	352
		111	447
		65	366
		16	367
		57	379
		106	325
		106	553
		79	244
		106	273
		180	138
		111	258
		80	170
		111	86
		157	213
		221	148
		155	107
		167	138
		214	198
		127	116
		161	187
		130	125
		65	179
		63	242
		123	318
		149	148
		114	238
		120	525
		101	302
		123	253
		135	173
		115	149
		167	132
		162	230
		100	221
		241	329
		158	413
		123	381
		94	464
		79	467
		134	200
		114	356
		65	371
		142	248
		157	188
		170	165
		134	283
		181	52
		105	173
		89	207
		193	199
		244	274
		190	222
		198	222
		121	261
		105	237
		121	238
		129	318
		104	74
		90	222
		139	207
		109	246
		99	222
		117	178
		52	259
		102	237
		147	166
		62	216
		31	165
		108	136
		44	182
		140	215
		109	253
		107	182
		169	347
		107	289
		149	273
	2	147	289
		107	281
		109	170
		102	261
		85	141
		79	216
		123	298
		100	216
		85	232
		156	188
		147	246
		95	156
		99	248
		125	225
		75	281
		123	187
		123	281
		85	267
		85	377
		165	299
		117	464
		171	380
		137	430
		120	430
		131	132
		94	96
		99	188
		127	83
		192	610
		116	354
		107	318
		137	269
		136	222
		144	299
		129	341
		131	133
		172	244
		64	444
		91	444
		136	465
		64	357
		116	250
		137	98
		68	62
		109	186
		64	187
		86	277
		131	216
		116	177
		107	158
		131	403
		136	388
		125	268
		125	256
		152	118
		96	154
		129	263
		137	181
		152	256
		107	196
		107	229
		107	154
		183	160
		240	335
		183	294
		155	312
		121	160
		194	388
		349	413
		96	654
		156	639
		144	400
		212	538
		193	248
		111	492
		136	640
		224	577
		181	601
		213	477
		159	401
		258	154
		254	138
		146	153
		112	325
		136	325
		302	188
		286	159
		175	166
		163	266
		222	201
		143	159
		111	175
		146	157
		181	207
		100	127
		206	133
		175	187
		142	266
		142	157
		239	157
		166	189
		192	198
		144	99
		206	156
		206	119
		114	159
		119	99
		110	141
		56	307
		125	220
		64	251
		78	178
		88	203
		56	286
		84	132
		44	264
		110	134
		156	181
		105	197
	3	80	132
		80	69
		80	158
		119	347
		126	154
		56	139
		64	133
		129	140
		221	140
		144	175
		113	220
		62	90
		113	181
		105	341
		134	90
		105	90
		99	154
		66	177
		107	187
		211	66
		88	177
		77	158
		173	93
		64	147
		64	124
		88	202
		96	158
		155	139
		144	88
		43	133
		77	110
		144	49
		86	295
		156	281
		77	461
		64	461
		48	196
		107	277
		88	250
		96	368
		172	403
		107	189
		116	189
		109	128
		91	220
		144	267
		173	335
		61	316
		86	432
		121	314
		125	277
		152	330
		109	419
		77	482
		96	357
		173	389
		251	312
		86	248
		129	373
		150	133
		109	257
		48	199
		137	216
		156	285
		91	281
		115	154
		94	343
		63	257
		65	452
		70	132
		96	90
		127	196
		135	285
		111	154
		67	241
		65	389
		100	158
		145	175
		126	216
		142	124
		170	324
		142	216
		111	207
		101	189
		79	93
		96	329
		85	500
		106	589
		120	110
		135	132
		115	155
		115	330
		141	275
		134	155
		111	155
		197	305
		94	248
		63	196
		92	275
		101	295
		143	360
		115	190
		79	216
		130	167
		92	199
		106	199
		106	289
		96	222
		111	243
		96	236
		85	121
		170	231
		65	212
		143	231
		89	317
		157	353
		94	278
		80	322
	4	120	241
		47	184
		307	191
		187	193
		137	211
		253	239
		304	175
		288	153
		125	191
		113	191
		72	199
		102	193
		160	167
		128	178
		143	182
		125	144
		151	181
		86	171
		107	181
		93	169
		116	156
		102	181
		148	199
		91	194
		170	232
		91	196
		107	151
		125	117
		192	251
		115	139
		160	182
		172	183
		68	150
		186	207
		145	241
		126	201
		97	206
		110	162
		153	197
		68	256
		61	169
		78	159
		169	186
		186	184
		204	355
		68	284
		139	207
		78	151
		195	209
		173	199
		130	197
		205	167
		153	240
		205	171
		137	175
		139	166
		97	122
		97	137
		158	160
		108	135
		153	153
		122	160
		110	225
		216	215
		175	271
		108	156
		173	421
		139	421
		68	319
		186	387
		87	241
		97	112
		132	203
		153	106
		130	161
		185	122
		126	150
		178	231
		179	239
		160	151
		107	162
		202	139
		120	231
		235	126
		210	664
		169	304
		172	300
		97	282
		168	304
		58	360
		97	496
		132	580
		179	497
		404	466
		230	427
		208	360
		136	369
		114	294
		79	247
		181	274
		116	272
		212	322
		157	317
		136	367
		169	332
		96	353
		240	347
		192	276
		213	254
		132	281
		142	362
		169	578
		169	499
		256	490
		72	598
		64	420
		132	401
		136	342
		129	186
		151	239

## Sheet: Figure 3D_%MC podocytes
		Ctrl	Pfn1 KO
	1	0	80
	2	0	88.8889
	3	5.26316	85.7143
	4	12.5	88.8889
	5	0	83.3333
	6	7.14286	80
	7	5.88235	85.7143
	8	4.7619	66.6667
	9	4.87805	85.7143
	10	0	80
	11	7.14286	80
	12	2	77.7778
	13	0	85.7143
	14	8.33333	77.7778
	15	7.69231	83.3333
	16	0	62.5
	17	5	72.7273
	18	10	71.4286
	19	6.66667	88.8889
	20	18.75	63.6364
	21	0	77.7778
	22	5	66.6667
	23	10	71.4286
	24	6.66667	66.6667
	25	12.5	57.1429
	26	5.55556	80
	27	0	62.5
	28	8.33333	83.3333
	29	9.09091	83.3333
	30	6.25	80
	31	0	75
	32	0	87.5
	33	0	85.7143
	34	0	44.4444
	35	0	85.7143
	36	0	87.5
	37	6.25	75
	38	10	80
	39	0	85.7143
	40	0	87.5
	41	0	77.7778
	42	6.66667	71.4286
	43	0	88.8889
	44	3.22581	85.7143
	45	5.12821	91.6667
	46	7.5	87.5
	47	6.25	81.8182
	48	2.85714	75
	49	2.77778	80
	50	6.25	83.3333
	51	5.71429	77.7778
	52	0	83.3333
	53	0	71.4286
	54	0	87.5
	55	3.7037	88.2353
	56	4.54545	78.5714
	57	8.33333	38.8889
	58	10	54.5455
	59	5.55556	83.3333
	60	0	88.8889
	61	0	83.3333
	62	0	80
	63	3.7037	88.8889
	64	11.1111	83.3333
	65	0	80
	66	0	87.5
	67	0	84.6154
	68	5	83.3333
	69	4.54545	66.6667
	70	3.33333	80
	71	0	77.7778
	72	0	85.7143
	73	0	83.3333
	74	14.2857	80
	75	0	75
	76	12.5	83.3333
	77	0	88.8889
	78	4.54545	80
	79	4.54545	83.3333
	80	11.1111	83.3333
	81	4.7619	87.5
	82	0	80
	83	4.54545	77.7778
	84	5	75
	85	0	83.3333
	86	4.54545	85.7143
	87	0	85.7143
	88	5.88235	83.3333
	89	16.6667	75
	90	9.09091	80
	91	0	75
	92	0	71.4286
	93	0	81.8182
	94	14.2857	83.3333
	95	12.5	83.3333
	96	5.40541	66.6667
	97	2.85714	85.7143
	98	2.7027	66.6667
	99	3.7037	85.7143
	100	2.63158	80

## Sheet: Figure 3E_%of podocyte
		Chromosome bridge per filed of view
		Ctrl	Pfn1 KO
	1	10	20
	2	8	33.3333
	3	5	25
	4	10	28.5714
	5	8	21.4286
	6	6	33.3333
	7	5	25
	8	10	37.5
	9	7	33.3333
	10	4	25
	11	3	20
	12	2	28.5714
	13	10	20
	14	7	25
	15	4	25
	16	8	25
	17	7	20
	18	11	20
	19	8	33.3333
	20	6	20
	21	4	25
	22	6	27.2727
	23	7	33.3333
	24	8	25
	25	5	20
	26	4	33.3333
	27	4	33.3333
	28	6	33.3333
	29	3	25
	30	3	25
	31	4	33.3333
	32	3	28.5714
	33	5	25
	34	4	25
	35	4	25
	36	5	25
	37	6	33.3333
	38	7	25
	39	4	25
	40	3	20
	41	4	25
	42	6	40
	43	10	50
	44	8	44.4444
	45	8	50
	46	6	42.8571
	47	9	41.6667
	48	9	50
	49	10	60
	50	8	66.6667
	51	10	37.5
	52	8	33.3333
	53	7	40
	54	8	37.5
	55	7	42.8571
	56	8	33.3333
	57	8	50
	58	8	33.3333
	59	7	28.5714
	60	10	30

[truncated: 29 more sheets: Figure 3G_rH2AX, Figure 4B_western blot, Figure 4D_p21 IF, Figure 4F_p53 IF, Figure 5C_Fucci podocyte IF, Figure 5D_Adhesion, Figure 5F_Podocyte density , Figure 6E_qPCR, Figure 7B_Rrp8 IF, Figure 7D_Rrp8_IF, Figure 7F_%MC podocyte, Figure 7H_rH2AX IF, Figure 8A_Patients MC, Figure 8D_Pfn1 IF, Figure 8F_Proteinuria in Pts, Supple.Figure 1B_Pfn1 qPCR, Supple.Figure 2A_PFN1 qPCR, Supple. Figure 2D_%MC podocyte, Supple. Figure 2F_Adhesion, Supple. Figure 2H_western blot …]
